# Supplementary material for: Transcription factor EB regulates phosphatidylinositol-3-phosphate levels that control lysosome positioning in the bladder cancer model
Source: Commun Biol. 2023 Jan 28;6:114. doi: 10.1038/s42003-023-04501-1 (PMC9884284; doi:10.1038/s42003-023-04501-1)
Supplement: Supplementary file 4 — Supplementary Data 1 [file 42003_2023_4501_MOESM4_ESM.xlsx]

## Sheet: Fig.1C
NHU	RT4	MGHU3	RT112	KU19-19	T24	TCCSup	JMSU1
13.1034	10.2083	11.2354	13.8101	12.8674	8.5801	11.9263	13.1721
9.92686	8.60305	5.34081	10.3288	12.3964	13.4148	9.5547	11.7725
10.0391	7.21807	9.34921	8.11933	12.6222	9.718	12.0715	12.4517
9.64401	8.74575	8.7828	9.53675	9.32463	9.49636	11	13.0793
8.69147	9.50759	10.1801	9.73896	12.6144	11.1936	10.4599	13.5384
11.4971	6.3106	10.5142	10.6398	13.021	9.9166	10.6324	12.4056
8.34411	9.59334	10.72	12.1887	12.8428	12.244	8.23861	12.9155
11.6739	8.88419	8.7323	10.5573	12.0454	12.5499	10.6571	11.7332
9.81437	9.9921	8.16597	10.8578	11.1123	10.2205	9.25737	13.1288
13.2316	8.82123	5.36798	10.4512	11.3222	11.9394	8.77554	14.0615
10.9358	11.3148	9.95211	10.8389	11.9082	8.58036	10.5352	11.7117
10.378	8.01225	11.0116	11.2358	9.79014	11.1794	10.3053	13.2851
10.3187	7.14522	7.94888	11.0554	11.2235	10.567	11.8467	9.10918
8.90238	10.0014	9.64723	9.46621	13.1364	11.6497	10.3301	12.3111
8.94619	9.35402	10.8884	12.5658	12.6196	11.3613	12.1438	13.5813
8.09739	8.15442	7.0197	12.1089	10.2831	11.4903	13.2623	13.0081
8.63384	6.69632	8.40172	9.23737	12.7308	10.7113	9.48278	11.0342
9.46254	8.81693	8.41366	11.8165	12.8803	11.5935	10.7538	11.5336
10.6349	5.05135	11.51	9.89962	12.3391	9.90675	13.2827	11.6933
9.02129	7.45591	8.11348	13.438	12.9335	12.4825	10.8042	12.2508
9.85315	9.23823	7.61077	11.2228	10.0312	10.4328	7.70619	7.47493
8.41136	6.36119	7.00755	12.442	14.1017	12.2969	12.9538	9.23154
10.5479	8.82424	7.54438	11.3215	9.96878	8.68027	11.98	8.94043
8.17075	10.0529	6.49363	9.12063	9.67365	14.191	15.0425	10.0114
9.03592	8.91	14.1058	11.4878	12.5215	12.6397	10.9482	9.18151
10.5483	7.36212	8.67349	9.2254	12.3145	13.0851	9.5673	11.8994
6.62522	11.1534	11.2532	12.6534	13.0448	10.9322	12.9833	8.50919
8.71818	6.10274	9.66191	11.4685	11.3903	12.0341	9.75702	9.65537
13.7856	7.28634	6.54521	11.1376	12.4935	13.5816	9.2454	9.37391
8.94244	7.17052	10.7549	11.6307	11.611	12.4019	10.4961	9.60357
9.46535	6.55093	8.49462	10.1089	10.0853	11.232	7.58114	13.1434
8.28239	10.1021	10.334	11.2468	14.0151	13.8162	8.62705	12.0087
7.8771	7.48026	6.93353	8.5857	8.9718	12.1202	12.2055	10.4311
7.65906	11.453	12.94	9.57979	9.63713	12.1022	12.8708	10.943
8.84931	7.59566	10.4136	8.90891	11.6601	10.9663	9.05646	10.1797
9.57434	9.59537	9.31716	11.0306	14.7796	12.6471	9.25668	14.0827
8.46791	7.5131	8.32609	11.5458	12.0993	9.9216	12.5952	8.38783
8.92841	7.59601	10.4531	11.6253	13.1665	11.7887	10.0791	9.27431
9.23109	7.81455	6.8423	10.5651	10.9206	12.9071	11.4497	7.88096
9.42144	7.40808	7.10805	12.378	11.5561	10.8578	11.516	12.0259
7.70051	10.2052	13.026	9.22628	12.9057	13.9503	14.5958	10.8618
6.71442	7.01071	9.16005	9.97145	11.4545	14.0557	10.2834	12.1004
7.47113	6.0531	15.5397	11.006	9.98515	11.1151	13.7878	10.2531
7.45706	13.1037	11.7925	8.87793	11.7475	11.0016	11.0924	10.8563
9.09913	8.6936	7.93882	11.6759	10.8145	10.5942	9.6095	12.0013
7.62991	9.73408	10.7257	8.66425	9.89888	11.6791	9.13915	12.1622
9.01588	10.8673	10.4473	12.9489	12.4285	9.93159	9.91447	14.1696
8.53111	7.5948	10.9236	12.5454	12.9395	13.6975	11.0976	8.94779
8.26586	5.9826	10.9657	10.7588	10.5355	12.5408		11.9554
8.92787	10.9435	10.5767	12.2214	9.73324	12.0279		12.5763
8.45624	6.94687	9.9855	9.5526	11.7369	11.7171		12.5821
8.20664	9.55984	10.0771	11.9828	10.6038	8.42923		12.1429
5.95989	6.96787	11.2432	10.981	13.3459	11.9724		11.401
7.2631	6.32303	9.05826	10.0301	12.1413	12.5688		11.855
7.58825	7.38262	9.95933	11.6377	12.2266	10.7391		11.3164
8.40242	6.88494	10.695	11.4688	12.1007	10.6674		13.0702
7.42178	8.71859	8.3304	12.33	11.5321	8.65289		12.4562
8.57467	10.5202	10.5623	11.0987	14.3484	8.53541		11.7284
7.41991	9.6317	9.72123	9.59802	12.9498	9.30922		8.82365
8.83417	5.77424	9.56753	12.1914	11.9303	11.3805		10.897
7.25517	6.90535	10.2501	10.6733	10.0364	9.04514
9.07891	8.0614	6.85677	10.8519	14.8138	12.4089
8.08962	9.19097	10.2319	9.40748	13.0591	12.1912
9.12472	8.716	11.8166	14.7673	14.0928	6.6096
7.53146	7.0865	9.88642			8.38417
8.18798	11.3114				9.74127
7.22314	9.22544				10.6753
9.45901	9.82756				11.2975
7.42501	8.76522				10.3437
11.0211	7.54534				13.0749
6.61576	8.3839				12.1024
9.47647	10.1634				9.69701
7.44206	10.0637
8.74428
9.21886
9.91698

## Sheet: Fig.1D
NHU	RT4	MGHU3	RT112	KU19-19	T24	TCCSup	JMSU1
239	274	236	285	200	150	194	242
234	210	96	120	175	187	141	208
196	110	188	118	257	178	248	146
249	114	132	105	161	155	198	246
211	156	233	189	268	116	190	178
292	104	245	189	184	158	153	161
165	154	211	220	230	148	177	190
234	182	148	182	165	149	201	170
239	160	111	173	204	171	152	119
303	159	89	100	223	148	182	253
244	165	277	167	206	132	174	149
319	110	309	189	126	234	217	193
256	154	145	165	236	156	196	114
327	179	136	132	269	149	152	242
167	220	154	164	210	148	193	249
248	163	187	164	177	148	259	218
217	87	149	130	233	168	150	102
267	133	165	166	213	175	137	147
303	90	137	199	233	138	209	302
201	86	143	95	167	154	220	351
192	151	99	257	191	172	113	99
237	72	71	203	202	109	172	146
318	163	105	234	199	174	189	147
260	184	40	174	255	152	264	118
198	162	125	185	226	312	206	85
254	159	124	188	220	173	151	142
100	138	92	277	248	230	199	99
133	112	162	180	212	318	109	105
317	84	114	325	211	231	156	139
291	147	116	189	210	160	169	157
192	138	67	201	199	252	80	214
190	108	92	209	266	283	146	156
164	68	66	142	191	239	185	111
176	172	160	214	250	217	215	155
230	86	138	181	247	179	124	127
181	155	90	188	197	192	148	206
218	108	83	199	305	176	165	124
224	161	125	226	246	176	189	141
211	135	73	220	164	297	238	116
170	113	146	215	158	185	156	105
155	142	151	226	176	283	150	172
154	123	117	240	237	277	156	170
167	81	167	177	169	241	177	97
198	225	122	156	206	263	156	120
210	138	160	169	132	193	107	121
141	105	151	151	200	180	118	174
207	92	180	201	194	182	205	181
235	112	107	306	197	262	143	97
160	104	183	159	186	192		149
154	182	159	225	172	268		149
187	147	164	169	168	209		194
146	203	246	150	153	173		127
137	130	150	216	187	157		147
131	112	136	166	199	244		150
116	90	97	224	172	153		141
173	148	158	151	180	127		153
100	140	157	198	189	144		154
130	143	140	195	252	93		164
138	142	114	163	224	143		99
179	113	111	146	149	129		190
165	122	211	295	242	158
175	129	112	229	228	185
140	132	109	188	208	190
159	146	100	154	184	132
143	143	132			223
181	181				206
109	177				185
216	228				163
128	123				127
229	140				242
167	224				142
165	131				164
167	228
182
216
221

## Sheet: Fig.1E
NHU	RT4	MGHU3	RT112	KU19-19	T24	TCCSup	JMSU1
21.4184	25.1679	34.3983	30.6351	36.36	33.52	27.1082	24.9215
33.6111	26.0619	48.1771	45.1667	35.2114	29.5775	38.8794	34.0817
32.8112	38.8909	36.3404	49.5763	29.1401	29.9213	33.7782	39.1507
32.2048	30.9386	43.1212	46.0667	40.5342	31.7226	35.8485	29.0203
26.2275	31.4551	36.2232	35.5026	29.347	30.5517	39.0158	27.9888
30.3219	35.1346	33.7184	36.5714	35.4022	34.0063	33.8105	33.6335
39	31.5649	33.5071	31.2818	36.5565	28.5811	36.3333	34.7421
23.9231	29.9176	42.4662	35.7802	37.297	32.1879	34.2886	35.2353
26.2427	29.9812	48.2793	34.7861	33.2745	29.9591	33.6842	39.9244
28.066	33.8805	49.9551	46.66	35.1435	28.8378	33.4066	27.9723
20.8033	30.7758	37.4296	35.7725	31.1553	31.3333	30.7931	29.9262
27.1755	38.5909	29.2589	34.8889	40.3175	24.1966	31.2304	34.1658
28.7188	32.8052	45.6138	38.7091	28.8178	28.3526	33.4388	38.2281
28.8257	28.7765	41.25	42.9318	31.2268	26.7987	29.6579	29.2355
28.1677	28.2273	41.9545	35.8598	37.1238	29.0135	36.1606	26.5663
31.6048	32.6258	37.0374	34.7622	39.0282	28.8311	26.6486	33.3991
31.8479	46.069	42.698	38.0538	30.2489	30.3631	42.4467	45.451
27.8015	34.3684	45.103	34.5783	35.0282	25.72	33.0657	41.2245
26.7129	40.2889	48.1314	30.4121	32.9528	32.6087	28.6746	22.5298
35.3234	38.686	43.6573	46.7158	31.479	26.4351	28.7545	25.0883
32.401	34.1656	58.4747	29.4086	37.5864	26.0116	21.5487	60.1414
28.0591	36.75	52.507	31.2365	31.2673	34.3119	24.9942	50.137
24.8113	28.5521	51.9238	36.7094	36.2211	28.1667	24.1693	47.1769
29.0846	25.9348	21.35	46.2701	48.498	29.9605	25.5265	40.8983
31.9646	30.6852	30.216	46.8973	43.9558	26.9615	35.568	59.3765
26.5039	32.5723	31.3871	42.2021	31.9773	35.8035	39.3974	48.0141
17.65	30.1739	38.7174	31.8123	37.8669	33.4043	33.6432	51.6566
24.4962	39.0893	32.2963	46.4333	40.9434	29.9182	45.8165	55.1238
20.6088	40.619	39.1228	38.4554	41.6303	31.697	38.1474	54.7842
27.8007	34.5442	43.2672	44.5556	49.1619	38.7062	42.3432	47.8153
30.3385	32.1957	22.0299	37.801	50.1859	31.0556	50.85	35.1822
28.7684	37.3056	37.8696	48.3971	42.9361	29.7739	50.0479	32.8205
33.4512	38.0735	28.697	39.8451	41.5812	32.2469	38.9838	48.3243
28.9261	27.436	40.95	35.215	39.748	32.7281	37.6744	40.8903
27.2043	43.7093	34.6522	37	47.413	34.7486	48.9597	36.5354
31.2597	34.9806	40.2111	42.0372	45.797	32.1875	37.1757	43.5922
30.5642	38.6944	26.1205	37.1809	32.0787	42.7273	41.0727	40.4435
31.1652	31.2422	40.272	38.5575	35.622	35.2784	41.291	43.6241
31.9005	35.363	33.8493	39.0864	39.5427	29.1246	32.479	46.5948
26.3	40.2478	32.9452	44.8419	38.5696	37.7838	38.3782	29.4381
33.7161	31.2465	42.6358	40.3584	47.5	30.7138	39.6333	31.2674
31.7662	38.0081	42.4872	41.4583	33.692	30.2527	40.2885	34.4353
28.7365	42.2346	54.0898	26.8136	40.574	31.1577	41.9209	38.9588
30.9848	24.6267	35.7623	31.3718	32.6553	31.711	37.6859	40.025
30.0095	31.6522	33.9625	24.3787	29.0076	33.0415	47.2897	39.5868
38.8652	44.0571	36.2583	26.245	30.945	40.2278	41.6949	32.5517
29.1884	34.2826	35.2889	28.204	27.0052	37.5769	31.3171	33.9503
28.6851	37.2054	39.9065	23.6699	29.8426	31.5382	37.5245	48.5773
34.6812	42.4615	37.2787	26.1195	29.5753	33.5573		36.0134
34.4091	28.1099	35.7296	25.5511	34.6744	30.6269		34.5101
34.4385	34.4014	37.4756	27.9586	26.9405	33.5598		29.2732
29.9521	30.0591	32.8293	32.04	31.4314	33.289		40.5039
38.2044	36.8538	40.4467	23.5093	31.4064	28.7834		34.034
32.4809	37.5625	32.1985	33.4337	29.7337	30.1311		40.94
45.6897	36.7444	32.9381	27.0536	27.9942	32.5686		28.4823
34.7225	33.4459	38.6392	33.9603	30.4944	41.3701		35.4902
37.34	32.2929	33.6369	26.5707	31.4497	28.6528		40.8052
39.7385	31.1818	39.7429	32.0564	27.7897	42.2043		32.8232
37.2174	35.1127	38.1842	27.7055	28.7277	37.9301		41.798
32.4022	42.9823	39.3964	27.1096	25.5638	38.1318		37.8474
34.9939	34.2623	30.3649	26.322	27.9917	35.8608
31.5429	34.5891	33.6696	27.7773	28.6579	33.9568
32.45	35.9015	35.9174	30.1223	28.9231	33.1842
36.3208	30.0068	36.56	30.1688	33.6196	38.553
36.4336	30.2308	30.9015			35.9731
32.5193	30.0276				31.767
38.8991	30.226				30.9081
34.3519	25.2105				32.1595
36.3516	36.5041				41.9606
31.9301	29.6429				29.7231
36.3713	23.808				32.9648
33.303	31.4046				42.7683
33.4132	24.4474
36.5769
34.9907
32.181

## Sheet: Fig.1B NHU
cell NHU	Index	x	y	z
1	1	84.6223453304403	160.506983004289	28.7790697674419
1	2	-211.72948493533	127.405330662943	4.22832868217054
1	3	121.17204498377	168.40053967981	17.0542635658915
1	4	74.8813342748079	6.61812725290143	31.2144713178295
1	5	125.192281088783	181.973475107653	5.16795968992248
1	6	152.988880007025	2.29205347378073	26.098192248062
1	7	-95.4051448117944	83.0026943709296	38.5382046511628
1	8	-38.9128131132013	255.456309808181	16.6314294573643
1	9	-45.0347571255574	-93.6890768710398	38.2428930232558
1	10	-21.6602642633156	-103.434695499307	37.5432310077519
1	11	-46.1245328582511	172.229775856504	30.860096124031
1	12	-20.7276878996413	-68.619561382561	37.0985612403101
1	13	-96.1290509065192	166.331967167087	26.8733860465116
1	14	-7.08122086969668	203.671620765596	4.82342945736434
1	15	125.207969832221	15.0989371018238	31.8346263565892
1	16	112.862220475773	207.118395238199	4.55996279069767
1	17	138.610033916631	34.1407605346519	27.2541829457364
1	18	189.838140318635	53.122974080113	11.2607100775194
1	19	-4.07943598693926	-85.5925082317169	35.7881147286822
1	20	171.581156964195	276.74691957537	1.40944186046512
1	21	166.175662073373	88.8810390527629	14.6179410852713
1	22	16.1895726006154	141.416345374251	38.4496124031008
1	23	124.866069139169	32.1121530651209	30.7692310077519
1	24	43.6677688831572	238.401660543639	6.54608062015504
1	25	83.8528703079802	-33.9326090367894	33.0749364341085
1	26	-124.467340143183	128.607454354177	35.3488372093023
1	27	40.7018058325631	130.553840679716	38.4778015503876
1	28	87.7901606400288	39.8084892930885	36.5891472868217
1	29	140.270671474053	133.647700517157	29.5607224806202
1	30	157.105437059301	178.582380503417	8.52713178294574
1	31	-4.63545300736357	174.674042564723	5.42635658914729
1	32	-130.831636193668	-40.2232267587719	36.8372093023256
1	33	-161.837738733361	32.8106574320582	27.1317829457364
1	34	-149.069786738208	146.027466927925	19.0476186046512
1	35	181.278763802562	164.034924565851	3.6645519379845
1	36	-122.824596276725	19.909517830044	38.9811751937984
1	37	157.243974211652	46.2120851390711	24.1417488372093
1	38	-42.9567619360065	-69.1444233175261	39.0967317829457
1	39	-100.209089880863	-0.720782067217387	39.7463007751938
1	40	46.19716772778	209.130244037463	10.5081829457364
1	41	-153.552485389037	-4.93104125229515	36.4937395348837
1	42	-94.2717793834919	63.7918579144376	39.4832031007752
1	43	173.322668985303	172.869955176032	3.8009488372093
1	44	-26.4185558133102	162.790933512094	17.0542635658915
1	45	52.4779389610852	-48.205687912703	31.0077519379845
1	46	111.429303825955	166.851504456075	15.2219875968992
1	47	186.37572098885	167.161022490885	27.906976744186
1	48	100.656413501747	70.580473931292	36.9324465116279
1	49	-154.84732687656	3.93946231430987	37.5670852713178
1	50	-170.183634662273	72.3591566747182	6.91711317829458
1	51	-165.8727427965	40.9069962795507	33.222592248062
1	52	167.103450512975	111.141428628792	5.96302945736434
1	53	-145.619806820378	125.389722265159	37.6522697674419
1	54	77.3128997642478	-42.3514773193107	34.1085271317829
1	55	-117.426529535904	122.585658428713	24.7122387596899
1	56	-17.281263777655	203.571951614729	12.8801426356589
1	57	49.3403026224916	198.607981236028	5.83675348837209
1	58	162.831272066017	158.549128830543	6.86600310077519
1	59	63.4920310863645	-56.3958064799868	36.093023255814
1	60	-168.785549544997	89.0661117997742	19.6990418604651
1	61	93.5996251138317	203.151759075654	13.5957054263566
1	62	-8.70923611775166	175.384672314833	31.2661488372093
1	63	-9.97269210261837	170.309944080935	17.6356589147287
1	64	128.871477838232	-0.979084286503351	33.3333333333333
1	65	-158.241182300836	57.9981749196724	37.5356992248062
1	66	124.030639315618	159.437461112995	15.3214759689922
1	67	-86.1636041290181	300.957873047268	9.52381085271318
1	68	45.6528049343856	198.523340574921	28.3499441860465
1	69	-33.3667907633461	143.297661439938	39.0697674418605
1	70	31.7037752027983	-49.4895031137512	36.4341085271318
1	71	-67.9749508539309	162.2693566903	36.6621054263566
1	72	-9.06556347258732	-74.3695384834207	39.5348837209302
1	73	139.516273446355	25.8705157156046	37.5118170542636
1	74	128.742749878836	44.5810775769887	37.484927131783
1	75	-161.979759521871	131.920755862684	19.293711627907
1	76	-59.3909080622598	159.841958661634	34.0531565891473
1	77	-123.944741549623	107.946564066785	22.031823255814
1	78	78.1419431885463	-25.065947313397	37.8294573643411
1	79	-99.7492408297694	130.885399735164	38.9811751937984
1	80	34.0309397060158	156.642454749228	36.9274139534884
1	81	-63.328785064231	165.148985596035	32.5581395348837
1	82	146.039652185608	87.6838555414632	26.3565891472868
1	83	-85.836215315628	152.795595540463	36.7663348837209
1	84	32.0448124173165	180.693392464797	35.0804124031008
1	85	83.4268788219089	199.595923071311	14.4346418604651
1	86	31.2629786166205	-83.9650608640838	33.5447503875969
1	87	-135.449222573864	99.5654084552181	37.7155503875969
1	88	7.64169678850628	196.058965381091	26.6666666666667
1	89	-76.1035911956916	148.50735516995	29.3097085271318
1	90	-152.781718841497	72.1541600962213	12.4031007751938
1	91	84.0614625747294	-61.987828091537	30.0536682170543
1	92	12.3454440110115	251.803191427655	5.63777364341085
1	93	228.797595651322	98.9764634283586	20.051680620155
1	94	188.279128948159	56.7199252567704	25.0129209302326
1	95	107.099484340749	89.926257032891	33.8501302325581
1	96	34.5929122066232	235.974691587457	6.87563100775194
1	97	101.242015444468	8.82110593671369	37.3569581395349
1	98	-46.3462456655959	-87.1561647058026	32.8317364341085
1	99	96.4599067367739	-16.2226758465738	34.1085271317829
1	100	110.439413886922	72.2436951249942	34.8837209302326
1	101	6.15443465142746	-122.747502174637	37.6863441860465
1	102	1.06841458314282	187.827803964202	35.8527131782946
1	103	-18.8995740642593	176.527860830856	14.5172651162791
1	104	-15.9770212245851	199.242029254048	37.6419689922481
1	105	-55.3431709985449	206.041570367753	13.1186635658915
1	106	23.3811014237306	-78.0398516223521	31.450719379845
1	107	-71.612165670569	-92.2247392612137	29.9133612403101
1	108	37.9970929891308	200.459412135443	9.06380465116279
1	109	-108.528474949024	116.285211296837	34.3152465116279
1	110	57.0102642419061	190.350189837226	16.3720930232558
1	111	-143.043863216515	86.2805713075508	37.7906976744186
1	112	53.478159906547	84.7787835993577	38.1633860465116
1	113	87.1673393819898	-5.84228406211266	39.2156868217054
1	114	73.4309174986867	102.255812219803	32.5581395348837
1	115	84.6209620128921	-2.02271888309393	21.9873147286822
1	116	45.821380029101	-76.4439819883076	35.6589147286822
1	117	-12.6866536648144	231.482317315816	20.4651162790698
1	118	-114.821828632202	104.666200913551	38.5382046511628
1	119	125.56241370652	239.156570606356	13.2713178294574
1	120	-160.827007082665	48.4873382318929	12.4031007751938
1	121	119.62844885858	139.029897114778	16.2790697674419
1	122	99.5721355920023	59.6923195794309	33.7209302325581
1	123	-189.0425440394	90.5272714096521	21.4839410852713
1	124	85.9810719847144	82.5976011721807	29.5983100775194
1	125	14.7902928369622	-86.9354846296776	39.3798449612403
1	126	-17.3928959890465	170.273517104756	36.3636372093023
1	127	-18.5910442013214	196.669509043243	29.4573643410853
1	128	65.3498229173559	108.82209141889	31.7829457364341
1	129	128.759349269693	49.9206926226063	29.9003317829457
1	130	-131.221087814537	25.3832102534222	37.7260992248062
1	131	131.367618853675	61.6030345910048	29.5766263565891
1	132	72.7551992080986	31.8230089249122	38.4860930232558
1	133	58.7459242315803	162.222133584175	13.357184496124
1	134	141.210837491296	43.0115680048784	38.1959131782946
1	135	-79.262002639578	172.838552247222	29.1203224806202
1	136	-69.034406302982	-82.0604395942089	36.093023255814
1	137	118.111708355175	-11.8514222540075	28.4707534883721
1	138	10.9555804800053	-118.017211684547	35.6589147286822
1	139	-147.174201304128	95.5750103086156	36.7441860465116
1	140	-89.8090675152999	182.773385067896	6.71834728682171
1	141	76.1397251069668	182.758870627311	37.7730790697674
1	142	79.4153791445132	170.745824654906	33.9084775193798
1	143	-80.4587970048276	95.5325020630728	37.8983627906977
1	144	-84.6477748506311	190.495827940763	19.1214480620155
1	145	-113.061053794954	-64.0588235667555	39.5945147286822
1	146	-158.972193964105	46.4108294274025	27.6854914728682
1	147	104.837976276717	167.184213459892	38.2428930232558
1	148	110.166404859836	22.1634379362457	33.4194666666667
1	149	-5.7713998147292	167.062687136939	32.6873395348837
1	150	-16.1465011858182	218.073482593752	3.87596899224806
1	151	-139.563993344557	166.873430928235	29.0267007751938
1	152	-118.463498121077	111.380722020992	35.8139534883721
1	153	-151.245851660567	75.9948808175923	29.5983100775194
1	154	-48.0897592510516	121.479239526925	37.2093023255814
1	155	-154.519104046176	39.5917150485355	25.7602852713178
1	156	60.2545530996987	-51.0527006253676	37.0461023255814
1	157	-184.645950311208	175.921537111811	10.3359162790698
1	158	39.5537991679562	-84.0098309450653	37.4093519379845
1	159	104.645929351443	-9.46636663040087	33.6189302325581
1	160	159.044912521409	20.7340303880107	26.082992248062
1	161	-165.850663288213	107.633267080145	6.97674418604651
1	162	-162.656556368186	50.2764547715318	36.8829054263566
1	163	-63.7712327900971	125.677879769138	38.9006356589147
1	164	-76.6118232027524	198.905010281811	21.7054263565892
1	165	37.5374277395564	198.331724060216	39.5348837209302
1	166	-91.3137241697177	179.92382226603	35.6589147286822
1	167	6.71512665839863	198.516216203803	38.4151596899225
1	168	-52.5362059399073	158.282687573969	2.55357829457364
1	169	-43.2246869218722	-110.687126855914	28.3204124031008
1	170	-106.847030741326	128.770516563375	37.4676992248062
1	171	27.078948604789	-99.5287225215151	37.0025829457364
1	172	-219.844150794881	175.300158839547	3.94644031007752
1	173	-76.1828419010561	193.398074511818	27.906976744186
1	174	-35.7697163704963	-63.1829357650996	29.4573643410853
1	175	-65.5491308365538	-50.655654991341	35.2029178294574
1	176	-94.1609129041484	89.4810365121767	39.793280620155
1	177	40.5936264056497	172.12939545382	36.5677612403101
1	178	20.0792478113841	204.178539160398	3.83036899224806
1	179	13.8409095223493	-79.6984599145411	37.2725829457364
1	180	-10.265834062264	-98.5502278326498	36.4341085271318
1	181	-67.9213526899969	205.128407826459	28.3298108527132
1	182	-93.5885948830212	162.511440571125	6.2015503875969
1	183	-119.134629018136	111.358634039512	25.9988062015504
1	184	-130.401073638628	64.0426620948784	21.7054263565892
1	185	-31.3960622414015	-92.1450101709179	36.8117674418605
1	186	-141.313446752532	70.3650289986574	37.015503875969
1	187	-79.151178310742	189.624174775158	20.8597612403101
1	188	14.2293057618116	211.624092907982	21.360896124031
1	189	-150.589319745835	116.405043489406	21.6069891472868
1	190	-30.8868793621115	-70.7902937080386	37.0852713178295
1	191	-117.162436944776	149.794622390868	6.42303565891473
1	192	95.4424344336451	52.7504154245051	36.3636372093023
1	193	-152.574467059099	86.201660669546	29.4573643410853
1	194	-99.0094929543199	46.0825498731257	37.938896124031
1	195	-35.7126784202979	165.608266500727	37.6172992248062
1	196	43.1126163538607	196.803535291538	39.5945147286822
1	197	39.327150599983	194.951124317353	31.3522821705426
1	198	-65.7324365261984	138.421446273073	34.9944620155039
1	199	-19.6901686836643	219.519619827306	31.3030635658915
1	200	172.885764670892	16.5769142574626	24.8062015503876
1	201	-160.519278776774	15.3711340266385	23.2558139534884
1	202	26.5751051528774	128.026132030351	32.1353054263566
1	203	58.061491100893	99.7777189718078	37.3005023255814
1	204	-56.9063790240293	-89.0201020427412	36.7663348837209
1	205	93.3858888091478	193.991214740064	15.7622728682171
1	206	18.2584167589127	122.284421156686	37.9577643410853
1	207	1.0186301724982	181.268951723042	26.135103875969
1	208	180.859688771722	36.7974496960307	9.81912248062016
1	209	-114.183257169993	140.946954137295	8.20793488372093
1	210	-167.140094119166	147.779379600069	23.2558139534884
1	211	176.150611741383	129.468520100108	12.8460682170543
1	212	115.355784584568	64.7954145536886	33.2816527131783
1	213	80.1389014133631	185.296252520969	10.5943162790698
1	214	192.198603337238	60.3895090905799	14.9870790697674
1	215	76.750992015826	52.1764475390977	38.6922821705426
1	216	110.575333026121	42.6067137231611	37.5
1	217	-21.9054799209385	129.088675970199	34.7286821705426
1	218	142.251913285383	0.107285927589817	27.4640093023256
1	219	-51.6536657605712	153.427397250285	27.8069519379845
1	220	-54.8362509629158	176.437339168276	34.1085271317829
1	221	-152.180725047452	57.8136534530941	24.2248062015504
1	222	-140.319156482102	-35.2013887429473	34.7729798449612
1	223	-133.664866009279	164.779575028897	28.9564713178295
1	224	141.487321646544	56.7317293098598	36.8048527131783
1	225	62.2735322551999	-13.812645016373	39.8671100775194
1	226	74.9609877489193	40.2829856790889	33.6655596899225
1	227	99.8146842834428	-52.2907146677031	29.8449612403101
1	228	103.644670186981	35.1407763053455	34.954192248062
1	229	-79.7393564769343	128.315830629673	29.0995813953488
1	230	122.809815827043	145.991869027497	32.6774015503876
1	231	27.9568978322228	-57.1281254688948	39.3559937984496
1	232	69.9947277221239	295.771133281586	0.954083720930234
1	233	-169.465564707148	77.2602085421311	19.1214480620155
1	234	-59.5361909610314	159.650413296839	4.79210852713178
1	235	49.5032352731214	-63.1887376112436	38.1936744186047
1	236	-117.337099944837	140.73589096177	35.5514635658915
1	237	10.2135440759572	205.134556202827	25.9136217054264
1	238	-137.532989959714	18.7089518961239	36.5565085271318
1	239	-98.2302963318367	150.856573122513	40.0715565891473
2	1	30.7437455713432	41.5324825677988	25.8914728682171
2	2	63.0355828658498	88.1447318362172	0.861327131782945
2	3	51.1536877018332	16.8079940741401	16.5824062015504
2	4	-68.9323641407478	139.26484384138	12.1645798449612
2	5	-138.011549218874	-60.8697685638253	10.9038263565891
2	6	-16.9549036135423	149.645716493966	5.02539534883721
2	7	-33.1456463518295	112.190355825877	26.1028899224806
2	8	-47.0483183441459	137.541714052533	19.6625612403101
2	9	13.3204563992616	50.1762727923869	6.48343875968992
2	10	25.0025518071	26.3385660084842	4.74806201550388
2	11	-33.0218644149939	119.195288239986	6.97674418604651
2	12	50.6536685290049	58.2778765039616	12.4031007751938
2	13	-65.9323637874338	49.8136096264124	33.3333333333333
2	14	-220.855085138961	52.1444279694628	10.7906976744186
2	15	-157.847726149109	71.1239139159612	24.7429209302326
2	16	-124.670488416634	103.24605786895	26.2156434108527
2	17	-142.128325662529	136.970033295347	12.9457364341085
2	18	-129.48236951318	-38.5825749302678	22.0376527131783
2	19	-10.7739797266876	161.796290753593	8.73112868217054
2	20	-22.8298437415488	119.666396429842	24.594784496124
2	21	-148.27651060161	22.7329463354669	8.85935813953489
2	22	-10.7067968516564	109.37361271087	8.29457364341086
2	23	-145.068799658902	36.6146401240526	7.89288372093023
2	24	-0.353506037828089	59.639796182817	29.1900558139535
2	25	-145.528335379383	-0.549416619579191	7.82576744186046
2	26	-6.79545071209767	108.52884472117	20.6072341085271
2	27	-65.4030911897703	-107.48393468522	12.4970635658915
2	28	-87.5258120915403	80.4370677797547	31.0077519379845
2	29	-139.55387884387	25.9454450148971	26.0933147286822
2	30	-150.13718418597	14.1459989889187	23.4131007751938
2	31	-59.0078128656319	-108.958859662441	13.7596899224806
2	32	-24.4637183528098	128.00663314465	7.63267596899225
2	33	-30.7253491917129	-85.7791217794067	16.8327782945736
2	34	-97.1544944374945	145.250930690237	23.6786480620155
2	35	-127.611226682445	97.8091670427055	5.55555658914729
2	36	-112.311308561431	-57.8110400006361	6.97674418604651
2	37	15.5023528542438	18.8513000622789	3.72093023255814
2	38	-30.1091251192715	99.9077582292124	29.5983100775194
2	39	9.64078832098079	-10.8082623495868	5.72450852713178
2	40	-11.4971858429179	59.253335066085	30.5849178294574
2	41	81.5769154045584	54.3807843564447	5.52746976744186
2	42	-83.1478238642176	108.258312559394	6.2015503875969
2	43	-73.9191560830512	93.9388847595804	30.3270945736434
2	44	-128.187218789161	130.704706231212	17.8073085271318
2	45	-112.407549746809	4.60723681823331	29.1989674418605
2	46	60.0784123321323	48.4813968926296	1.27679069767442
2	47	-131.57634040763	70.1868914094414	20.8597612403101
2	48	29.9988245710797	47.8838064237046	23.8521178294574
2	49	-22.8106115827041	-119.058861563418	5.85702015503876
2	50	-210.289818471717	-4.43008989978448	12.4031007751938
2	51	-5.47136501207065	24.508917696465	31.9197457364341
2	52	-124.200877696437	42.1741880322808	30.4605550387597
2	53	-27.459020857306	-150.25285590171	3.57781705426357
2	54	-87.322481143118	106.407846363581	24.6585457364341
2	55	-5.18885764346456	145.788324489448	15.7857643410853
2	56	75.2147662789732	51.3276334542789	3.94644031007752
2	57	-53.0680354182463	-108.998712092166	8.37869147286822
2	58	-97.1245880530284	61.96226008758	31.6818325581395
2	59	61.5548018634227	97.4303001412407	8.07833488372093
2	60	-225.796100344018	49.8940145004628	7.29594108527132
2	61	-86.3840246218219	-12.8652529162158	30.0131627906977
2	62	17.538693250072	41.1766831966816	5.31561550387597
2	63	-65.102599357708	41.5610403494103	31.9121457364341
2	64	-67.4697527862314	-74.4100826301139	21.7054263565892
2	65	-171.925066076304	144.994692412278	7.97342325581395
2	66	-0.539369922042328	92.3557261720509	24.0945488372093
2	67	-3.38389742055923	-9.61945562453709	30.8305643410853
2	68	-154.697741396626	61.1144464833239	25.4766387596899
2	69	14.6700665184523	102.247736422564	10.5263162790698
2	70	-63.8722717298842	-66.6069788263166	2.45478139534884
2	71	-158.150486162077	113.15489197833	6.02928372093024
2	72	-91.2464196746903	-115.885791021964	9.81912248062016
2	73	-151.858475355944	0.506103350213225	23.181984496124
2	74	-78.1304967747712	-94.8446370106441	7.69451472868217
2	75	-41.1698095844375	124.911995992913	17.984496124031
2	76	12.5293873546054	67.0931362357493	26.3565891472868
2	77	-116.574714988915	-11.7551373712603	5.00894573643411
2	78	-7.11781268310308	-96.8816597353105	14.3907782945736
2	79	25.8546778639919	52.2418954761121	25.866992248062
2	80	-34.3313007809292	83.5888051912121	31.3655348837209
2	81	-43.2932856138418	105.378665574347	27.0210418604651
2	82	-147.709330489082	-50.5638086015458	5.31561550387597
2	83	11.7439571443362	-31.5615188258106	2.97674418604651
2	84	4.77151495247991	64.3586590073843	26.3869891472868
2	85	-70.9178456629041	-119.949382921896	7.6411968992248
2	86	45.4464214557873	31.601807154621	18.3522635658915
2	87	-77.4893899956156	-117.337337144267	9.14728682170542
2	88	-2.77654479838475	9.46871216901158	5.63777364341085
2	89	48.4099714077224	131.110352425017	8.34001550387597
2	90	19.7369904820416	-117.160625801276	6.32081240310078
2	91	-216.986392115309	20.7982229235075	6.64451782945736
2	92	-175.613547938277	52.9324013133941	15.5038759689922
2	93	-72.0105092453027	-130.087238740901	5.42635658914729
2	94	-132.416403258811	-58.1188541955888	16.3692093023256
2	95	-25.1527495833831	104.896048312894	28.3499441860465
2	96	27.950785792486	35.7689781733273	4.65116279069767
2	97	28.0114845165621	106.838669340405	13.6434108527132
2	98	-99.3235291090424	118.22247531281	8.85935813953489
2	99	45.9062596265448	40.8804362468059	3.16405581395349
2	100	43.5048685242834	73.6306948057492	9.58421395348837
2	101	-78.937429432719	-54.5021353562106	27.1773829457364
2	102	-140.7318576837	106.192736834607	22.070223255814
2	103	-130.869202281179	144.867452137863	10.1479906976744
2	104	19.2944955519619	129.147113384495	15.6862759689922
2	105	25.2934159969236	140.921394041547	12.4031007751938
2	106	-215.966646605521	0.852283196737744	3.24843100775194
2	107	-145.304789425397	-3.69334367341457	24.4518263565891
2	108	-5.91903693168714	-44.5819931489099	0.290697674418605
2	109	-229.818470753443	10.5816114344144	2.6046511627907
2	110	-121.742658739571	57.855753994375	27.1971596899225
2	111	-74.7820435813628	-46.9638458439219	27.7437767441861
2	112	57.7150581258118	102.922171724066	8.58676279069767
2	113	-11.6713575863959	49.056358036324	31.8690790697674
2	114	-112.260074785559	43.5270756227031	30.3116589147287
2	115	-15.2898675996923	54.5349450121856	7.39415503875969
2	116	-51.5964564808752	-124.92248774437	8.72093023255814
2	117	-183.25649799882	133.786181627851	8.08080930232558
2	118	-32.6996232516884	-157.108323856985	5.21289612403101
2	119	-9.67145119074159	-104.19481528938	12.5100248062015
2	120	-0.74342578514289	44.7989307562411	4.61952248062016
2	121	-177.438142726384	105.134755083052	9.54084651162791
2	122	-103.989970701408	152.172849068158	11.7209302325581
2	123	-143.965223338552	80.2933027660519	17.1576217054264
2	124	-145.902564409078	172.955271495583	3.6645519379845
2	125	-116.608333682661	36.7128139793701	28.9964372093023
2	126	-81.8526703452906	96.9383200061144	27.9864837209302
2	127	42.7852916281024	-3.95145661873691	6.87563100775194
2	128	-12.1012391437843	131.527743848855	12.8541240310078
2	129	25.1732120152554	115.368249851611	14.7883131782946
2	130	38.4964104192326	93.6470106124032	20.4134356589147
2	131	-86.2257531576449	151.2309991408	6.67859224806201
2	132	-144.536984404295	-17.1250895227392	4.05485891472868
2	133	-152.575543978501	33.0009680614903	25.866992248062
2	134	31.0712799873463	57.482176019597	7.44186046511628
2	135	-81.5100417147836	-30.7149206390127	4.22832868217054
2	136	-167.828003236638	178.728143938572	3.31462325581395
2	137	26.3051361770551	115.787101687284	1.55038759689922
2	138	64.8594523969669	15.1452349455435	11.0249798449612
2	139	1.42417206832595	84.8236942592013	1.50848372093023
2	140	-129.068193031607	-94.6280389702826	7.23514108527132
2	141	22.6629119437009	62.5713466304317	14.9870790697674
2	142	-117.910105116703	-46.105636515969	6.61896124031008
2	143	-56.7750179272577	137.000975767595	6.02928372093024
2	144	0.520709580084837	131.657101736024	5.82340775193799
2	145	24.6171509357252	61.4775542588287	24.9784682170543
2	146	-100.365599505769	146.242508990538	12.8992248062016
2	147	40.5531852266462	22.529026717389	4.22832868217054
2	148	-47.1296698808843	127.331044091126	7.32910387596899
2	149	-201.921249902168	33.0194962057999	13.1326945736434
2	150	-164.77943971779	9.07479244003681	14.3112713178295
2	151	-196.941935745433	41.2903084251222	2.51937984496124
2	152	-130.620138181031	138.708304872025	18.1966542635659
2	153	-89.4720532665359	145.037087935659	6.2015503875969
2	154	-92.9268277187564	5.91236170355684	29.7392527131783
2	155	-3.90658868840901	18.8758499123806	31.0077519379845
2	156	-117.992983721958	-35.94536330537	4.20819534883721
2	157	-97.4847325816045	53.6917595026747	30.3875968992248
2	158	-14.2844948277328	84.8511943355703	6.3953488372093
2	159	-90.7480785509023	-110.613671285922	9.96006511627907
2	160	24.1881301738458	123.716862153036	6.43747906976744
2	161	75.9504617665583	58.5816726781533	2.98593178294574
2	162	-153.405550997538	6.31310080422011	6.64451782945736
2	163	-65.1081276447858	-114.324107102462	14.549792248062
2	164	-68.3937243549053	-101.657828492769	11.6279069767442
2	165	-55.8491395273264	115.602149400024	27.5261798449612
2	166	-72.7690364232079	32.2159390022667	29.6595875968992
2	167	-205.513805186263	56.5560976540623	3.61757209302326
2	168	-140.693509642205	-52.0147459881358	15.6551317829457
2	169	-140.374041609332	100.73370882306	22.3255813953488
2	170	-209.47434798425	29.5683809478784	11.9358604651163
2	171	25.4487950899394	78.3138134464529	9.50904496124031
2	172	-7.85780145966601	144.780130564316	7.13178294573644
2	173	-177.558947684275	59.6482273537762	17.1280930232558
2	174	-73.2898764857337	-73.7868965421166	22.9043937984496
2	175	-182.254283906136	62.6823332664456	19.1214480620155
2	176	-37.1762477774333	129.338264750311	2.32558139534884
2	177	-55.6874428078126	123.219736244347	8.38519379844961
2	178	-205.797267533052	138.488747025884	9.30232558139535
2	179	-238.335941179263	89.5109741526562	2.32558139534884
2	180	-124.338738745823	-70.2241384577865	3.71076279069767
2	181	28.3728025761119	48.4554643174494	7.08748527131783
2	182	-59.6312103350435	-91.2188797386151	10.0602914728682
2	183	36.1959606101248	59.6885929223023	19.9761488372093
2	184	35.0152546753745	29.3778729462587	6.2927503875969
2	185	5.59754167445126	136.229936034391	1.69133333333333
2	186	-91.2595436806242	111.402808255467	26.2945736434109
2	187	-77.5494969884105	-125.534622614758	6.64451782945736
2	188	-106.75798697885	88.5184357420745	6.35658914728682
2	189	-120.617606379026	-42.909152285795	20.035776744186
2	190	-8.87455776566584	132.159700637219	5.16795968992248
2	191	-110.866850770444	64.6064664086084	29.0697674418605
2	192	44.7621066345238	23.1372489640413	20.7892868217054
2	193	-149.971128710459	-38.6138644797002	15.6469891472868
2	194	-28.5441982096789	81.6392451350895	30.8729364341085
2	195	-51.2577672991054	163.965393960791	14.9400992248062
2	196	-128.603440051487	-50.6882020842602	9.09560620155039
2	197	70.6867196097849	85.8982522588216	2.90697674418605
2	198	3.47827528403157	109.385221127209	11.1627906976744
2	199	-35.991715296397	143.398313805379	8.83360310077519
2	200	-27.7751806249714	162.955943270644	8.76770852713178
2	201	15.3685526448282	-119.202657368377	4.79210852713178
2	202	40.9318405513558	67.2642038075113	10.6923286821705
2	203	-16.6376827766095	135.058558897821	16.2085984496124
2	204	-134.32120562781	64.2090002849977	7.03826666666667
2	205	-140.47797451227	65.4382295495156	18.6046511627907
2	206	-91.7454839481111	104.060764382199	23.5142108527132
2	207	-0.860551384681552	159.240721482887	8.02553488372093
2	208	19.5864016233007	71.1239432476251	19.1860465116279
2	209	-2.83509750520415	49.7624885803807	28.792911627907
2	210	-135.757798812608	78.3620063845832	22.4209891472868
2	211	-53.6405365152948	-98.7249848536021	10.4097457364341
2	212	-90.4381966641706	98.1443065291196	28.1727565891473
2	213	52.6144669935887	73.1649248342374	10.9439131782946
2	214	-147.036484701765	71.775042188593	22.5143255813954
2	215	-23.9796568401698	57.3430558814901	31.937984496124
2	216	75.8946799895164	17.8427446691653	3.27304186046511
2	217	-142.998067706361	68.730783802129	6.89061085271318
2	218	3.61368271651161	139.838771355218	16.163615503876
2	219	-67.8553450496804	-85.2271204016909	10.808415503876
2	220	32.2741916798921	116.899054963715	4.27906976744186
2	221	36.2607145071885	-28.7825685074976	3.24416434108527
2	222	14.3045527582155	60.3004119372414	16.3652031007752
2	223	-101.929303833852	111.88201393323	10.6178046511628
2	224	-134.303702873383	-11.2776172254292	24.5243131782946
2	225	7.92818033173797	130.101674327235	0.885934883720932
2	226	-31.4618327506894	168.466936598926	10.214319379845
2	227	-135.504403358375	59.5576231443331	26.6936310077519
2	228	-168.60658399651	3.72164340982241	13.5002976744186
2	229	-3.33404687516914	94.5354071946878	5.9108527131783
2	230	-100.375497643122	96.3796199060021	29.1989674418605
2	231	-117.641731022273	170.343371810175	11.9601333333333
2	232	-4.64585451810434	163.29080854233	6.40826976744186
2	233	-81.1922803914291	-49.325443698063	28.8692868217054
2	234	-157.959018640207	67.9889994876664	10.7493550387597
3	1	44.9128269154122	-49.0479522474202	30.3432992248062
3	2	51.1576583147727	-42.1019601109956	29.6193457364341
3	3	-10.6858061052531	150.372532410133	3.10077519379845
3	4	-45.2862226771204	161.881883611151	31.4354449612403
3	5	107.524872096687	203.951844820269	4.96124031007752
3	6	8.21284692691344	-52.3785274492372	14.5851286821705
3	7	29.2166924793564	120.398950597056	9.04392868217054
3	8	-91.4090788475004	-41.3239591553401	8.93752868217054
3	9	65.9678826284308	-24.3821267999242	29.8653612403101
3	10	-62.7316743707688	104.883173766661	9.54084651162791
3	11	83.7373094405544	125.470092751475	11.6279069767442
3	12	55.9589506507902	132.965717910983	11.4164899224806
3	13	31.1477951332855	-36.8233736224284	28.7158759689923
3	14	98.528101974189	-22.3572638977464	13.5454914728682
3	15	-19.4246548219446	164.662761523299	12.1963813953488
3	16	-73.5090395513793	-21.6753345106213	10.6804465116279
3	17	111.899191264374	35.9672948713211	20.5214945736434
3	18	-36.9434845592053	-42.8653504016218	34.7613209302326
3	19	-129.144430548638	17.6584626213018	15.2342418604651
3	20	122.016948811839	119.9648954515	9.21619224806202
3	21	-53.0372042054085	160.299834362497	32.9869705426357
3	22	-28.3008939955292	-100.328937311482	9.30232558139535
3	23	147.013854224654	102.988133162332	8.91472868217054
3	24	-159.558320458666	106.798115835751	11.8393240310078
3	25	75.9808993833645	-44.6314217046387	23.5539658914729
3	26	62.8508222711195	-22.251758062966	18.2170542635659
3	27	16.4624957725023	178.317405497882	25.1162790697674
3	28	-94.0958921192596	126.272110207642	35.7998604651163
3	29	-103.1033774668	94.2243098789528	8.48633178294573
3	30	-69.910964790711	142.434074525665	13.0558945736434
3	31	-61.746696144598	159.029650129475	33.9313395348837
3	32	-169.037961017396	152.148373943864	11.1111100775194
3	33	69.1868227215128	8.3799958963933	22.9112837209302
3	34	85.4779157895739	21.9846782215848	32.1059441860465
3	35	-108.002666378608	121.463348095927	17.8073085271318
3	36	148.691324032141	28.7210497432325	8.22379534883721
3	37	-74.6302071881358	218.71094564418	7.75193798449612
3	38	-53.4090803711865	134.260259040102	13.2299751937984
3	39	92.13046721848	-19.5246094207151	23.5587627906977
3	40	13.439190355141	178.979031792215	12.6614976744186
3	41	99.965328165569	77.9382525987411	31.5245488372093
3	42	-140.444306874915	66.8964343112778	27.8224093023256
3	43	44.1291605139859	-62.0213602729857	27.1539317829457
3	44	63.4417500870868	123.719188594345	11.1111100775194
3	45	-4.06743817044429	-56.8623472610984	35.0626108527132
3	46	-5.49135747836154	167.769370640353	32.0708744186046
3	47	-22.4915155628685	129.173857581735	10.8527131782946
3	48	-71.740143266185	-44.3490479901095	8.24674108527132
3	49	108.415077112064	59.6494430383494	28.5271317829457
3	50	1.83311466743199	-37.1623481312263	34.5043720930232
3	51	-154.29243003599	102.671661663247	20.718815503876
3	52	131.101304819482	3.40394916383715	12.181615503876
3	53	-7.70054113955402	-64.814564673555	31.1923224806202
3	54	137.697128301037	105.262176766622	8.88888992248062
3	55	22.599102113466	187.355619737643	10.9560713178295
3	56	-21.6449193441545	-122.826278285763	16.3898108527132
3	57	58.1824885451566	158.132677139848	11.770288372093
3	58	118.057983840221	112.803368848168	17.7433240310078
3	59	-14.4407070746426	-59.085763578446	19.0640248062016
3	60	-67.1211322987919	-42.3502115368177	29.5278356589147
3	61	61.7571700834682	13.3816434784611	7.97342325581395
3	62	166.624864029038	162.54933866308	7.75193798449612
3	63	63.5878116311246	-11.1470147394884	13.7320031007752
3	64	69.5938745026992	138.561391486067	9.42888682170542
3	65	27.3318443173599	148.194200250711	11.6279069767442
3	66	-94.2620376527137	56.4252202039896	12.6849891472868
3	67	-146.285478078602	103.900701831067	13.8888899224806
3	68	126.280550782498	109.862932403215	7.0104496124031
3	69	-26.1597436583594	190.659717179022	25.0645984496124
3	70	-13.5546051590847	-59.9304872663431	8.13953488372093
3	71	10.8250385928308	-44.6842442362655	32.2237426356589
3	72	42.7285004755379	150.767314294617	34.1085271317829
3	73	76.0981883877097	-23.1589341706638	10.4651162790698
3	74	55.828638336585	-6.00549546568382	20.051680620155
3	75	53.000629942602	-44.8702035427121	11.1027751937985
3	76	29.7492561404878	-79.6976221880422	10.2866976744186
3	77	101.316659121941	111.040711382666	14.1395348837209
3	78	77.7876462649545	-16.5691450177591	12.2923596899225
3	79	36.9457662461085	-41.8494312751793	10.9719751937985
3	80	-8.36849672159443	-73.2786615363884	6.85434418604651
3	81	175.687636310087	156.87723154078	7.94573643410853
3	82	-26.4668888956288	185.005323200439	5.81395348837209
3	83	40.9987987435173	165.946066872421	27.906976744186
3	84	16.0879080354896	151.934831930182	9.71576124031008
3	85	-85.0728799933112	-34.3822096387605	3.61757209302326
3	86	-161.570405896446	115.069026269076	12.9198976744186
3	87	139.826017310516	25.5745267651006	7.46482790697674
3	88	-8.63201961073544	144.479258596179	34.308576744186
3	89	-144.345144218755	17.7917591878594	20.9758325581395
3	90	160.143794761485	42.0056953747124	12.144703875969
3	91	-7.32203916288995	-186.726270895386	9.81912248062016
3	92	-66.4723363077372	97.5338889775046	5.63777364341085
3	93	-206.243963874243	83.6843353946238	8.83720930232558
3	94	-51.2612381518966	141.81399953155	35.7209302325581
3	95	17.14050170246	167.06794413246	30.6924186046512
3	96	74.7627167350337	153.539967375316	13.4366914728682
3	97	106.545678786265	27.6821337291163	27.7393674418605
3	98	143.077801374577	34.3707481771048	8.15993488372093
3	99	-157.632233066583	21.8996702793274	4.65116279069767
3	100	-1.1166407754312	-69.6417901430266	12.9937240310078
3	101	-108.459546974996	133.635227900767	27.0801023255814
3	102	9.79477859462114	-57.8713046978847	7.08748527131783
3	103	81.6044637210653	138.232353417633	13.8034511627907
3	104	-80.9723238670395	119.390495564385	36.023711627907
3	105	10.6944405289548	-47.3778324246061	24.2424248062016
3	106	93.3634463767169	40.2426391488172	34.1085271317829
3	107	38.416481084176	15.2772397187189	37.2093023255814
3	108	117.308280083822	32.4612962032852	8.24674108527132
3	109	74.618268287502	17.1562469931007	25.5217643410853
3	110	73.3272195326845	9.15643691927927	7.38279689922481
3	111	125.080856374118	11.609565040478	12.8351751937984
3	112	119.391438116112	73.9316314200338	12.4031007751938
3	113	20.5937189416075	-14.3150860483234	36.1307720930233
3	114	102.411414905672	105.12078129237	14.1085271317829
3	115	65.4405525965024	-33.9028205188891	24.9784682170543
3	116	124.425482719662	34.6041100319259	10.1882604651163
3	117	54.2929538641311	-29.4376790755209	32.2210976744186
3	118	-147.746818842222	27.9561606073082	6.44007131782946
3	119	102.62070687859	86.2385909396663	15.7857643410853
3	120	-50.2044627524882	-38.0122407175959	35.7998604651163
3	121	-110.538654219402	116.647075878174	25.1769457364341
3	122	93.4603926000077	46.78501664596	34.672303875969
3	123	-122.400053718688	7.39869486959912	15.7105953488372
3	124	127.908732140768	49.8490896091135	20.051680620155
3	125	104.032991171801	48.2882554965129	29.5247720930233
3	126	-106.043962199853	174.069220554002	19.9726387596899
3	127	75.3505322133308	14.0311369063181	34.4530573643411
3	128	-105.688020823806	-18.0708450097803	21.1416496124031
3	129	-41.0747553102714	-41.850012965718	7.59155348837209
3	130	33.2940144494072	152.89067133425	35.2897736434109
3	131	-43.7136948772527	-39.6166930973714	34.2527503875969
3	132	-40.9684057813168	-91.5398488096481	10.0438139534884
3	133	-34.3620273934185	-55.9660219252915	10.0549395348837
3	134	57.8812765042143	-49.6308589716548	23.7726108527132
3	135	82.7595347752801	28.4164905255651	11.2755472868217
3	136	-143.740267369749	113.601012458632	17.4234046511628
3	137	98.0877889226729	69.6626974647536	15.6039007751938
3	138	-100.874499652031	129.191071622184	20.6718356589147
3	139	108.764755405469	46.4407099951531	25.0276868217054
3	140	73.4309486615311	-17.8136706824528	28.3499441860465
3	141	18.3680842688103	-52.3024780868143	8.34824186046512
3	142	121.25284842438	54.5535954488525	20.7787565891473
3	143	-61.7336612451506	164.051180142818	29.5766263565891
3	144	44.8288637440921	161.483070714009	11.210496124031
3	145	-140.177886531521	35.9931522468808	6.61498604651163
3	146	-80.352619004425	46.4905841532858	7.63267596899225
3	147	-53.2579770033497	165.431181537713	26.7441860465116
3	148	174.824625590665	46.980829325577	9.58421395348837
3	149	22.9078381893115	165.070185364594	10.8057302325581
3	150	80.0998007386987	-52.2856662717173	11.3864527131783
3	151	-16.1393202045033	-77.4628857078654	13.5306542635659
3	152	117.956239007834	44.5680657932963	13.764415503876
3	153	-93.3296553979434	139.99274717564	23.3967596899225
3	154	59.3446720662421	144.890922557596	34.7086759689922
3	155	-111.755058241279	112.87252593143	31.7164992248062
3	156	93.7994778679147	-32.4126955804645	6.03394108527132
3	157	-54.0257359178106	-39.0268305323979	10.6026511627907
3	158	26.8349635224592	181.619717858441	14.6582108527132
3	159	-99.7703433030923	-16.9925196958088	30.376111627907
3	160	141.515685027862	85.1595235578644	8.62824496124031
3	161	75.6727384913351	-7.764125786076	3.96899224806201
3	162	133.570806199138	64.7348475453049	18.0062573643411
3	163	106.159282283048	10.6819941862209	19.9026511627907
3	164	84.3226185204272	3.62486397069546	13.3505612403101
3	165	73.8349420343817	72.4761744715427	36.8217054263566
3	166	-19.7703483680598	-64.7743637591113	14.1451100775194
3	167	-104.195944177117	180.929017864641	17.889088372093
3	168	71.9058581673312	-10.7293452867425	20.7364341085271
3	169	-66.9258850856402	148.847408124911	12.4031007751938
3	170	81.2953579487996	51.1386438162873	20.1550387596899
3	171	123.874832031277	114.400568951213	8.7385488372093
3	172	52.7004278146898	-79.8537468100245	17.4622604651163
3	173	1.43768432339177	165.419652382553	4.65116279069767
3	174	-27.0996157898981	-28.1613253744202	35.784623255814
3	175	90.0487686319551	-12.3463540343757	10.031919379845
3	176	123.024672387738	66.0310696696666	12.2179813953488
3	177	11.5186546119015	-18.727585295865	35.7501147286822
3	178	64.6493234485083	-28.5442534382612	11.0249798449612
3	179	135.817189096318	98.5095420350552	8.17477209302326
3	180	72.2085418079105	7.84968330625793	31.9079782945736
3	181	70.3921320470056	130.468480502625	7.82576744186046
3	182	-23.6252954351019	-116.327985049618	12.4904465116279
3	183	37.8616871538648	158.693388030214	32.0413426356589
3	184	60.920783944841	-39.9777110336837	25.3229984496124
3	185	81.7552019325209	19.0610432324981	11.8393240310078
3	186	113.601132818512	17.2600006474709	12.4031007751938
3	187	130.956904198711	25.994676284199	9.56072248062015
3	188	88.7593158048487	24.986337858932	11.9260589147287
3	189	62.4879001204253	-34.8679805072056	12.4031007751938
3	190	-136.06514639563	11.6377060834446	19.1340527131783
3	191	126.831632753253	42.9618971866944	22.222223255814
3	192	58.793774211357	-73.6080302608308	19.7530852713178
3	193	-94.8456318797022	-25.0761891637953	19.7322046511628
3	194	-144.318191654206	29.3446638825096	15.2653550387597
3	195	116.667786558143	23.4797999124607	10.3359162790698
3	196	49.0947318251704	-32.1829684920568	32.4907317829457
4	1	-83.3067082794468	161.583524901847	21.5116279069767
4	2	-36.2350245255474	-54.1871328132473	21.7993891472868
4	3	-39.763287393671	-43.7932744285065	9.46552558139535
4	4	-184.272555695247	116.818750830285	6.3839503875969
4	5	72.3457955563472	75.724436695428	2.34907286821706
4	6	-124.146841940101	125.970137886692	20.8597612403101
4	7	-28.452928330047	-47.5680231114602	7.66073798449612
4	8	-199.71920775526	151.582696174273	6.13414263565891
4	9	-117.772589318728	128.424071751219	11.7829457364341
4	10	-164.560551390115	107.733765811216	16.8245767441861
4	11	-144.661540866204	120.423315053693	17.984496124031
4	12	-105.449650032899	81.3344142607959	5.6543534883721
4	13	-8.11723856159558	-29.8593560087813	27.3255813953488
4	14	22.0494636661807	142.526049084575	11.8217054263566
4	15	-5.35508021969264	-32.0272081385992	22.4806201550388
4	16	11.726083097201	-154.643677838283	5.53709767441861
4	17	-17.2861815936442	198.797582629134	9.46552558139535
4	18	41.742998950225	179.613863888628	17.3643410852713
4	19	-119.922081382003	-9.72156967011732	17.0042511627907
4	20	-39.7376431250246	191.611234094894	15.8914728682171
4	21	-10.0789878502982	186.764525327828	7.97342325581395
4	22	-133.43267277438	68.4514640267146	22.3525457364341
4	23	77.9387014308932	-86.8713072758773	6.2015503875969
4	24	-73.8764208378647	25.5888661176441	28.2945736434109
4	25	-57.2637165177013	4.2931996251045	28.5397891472868
4	26	-96.4208566349659	81.4440498743254	24.6238015503876
4	27	91.5353815445351	112.656178483456	23.7209302325581
4	28	-61.9559847264571	13.7952216254332	27.2541829457364
4	29	-93.8525117193922	139.906708747111	28.509903875969
4	30	-89.6620166850316	125.490715923254	21.7054263565892
4	31	-59.620939115446	197.927880652705	16.5374666666667
4	32	6.64300497293305	172.741875059992	20.035776744186
4	33	-81.6321394275696	28.2181386573139	22.9974170542636
4	34	99.6929439724791	109.427048478451	21.9439472868217
4	35	-93.1649536403446	96.9053668400312	18.3661302325581
4	36	-75.6513799545711	-70.4949834361857	11.6279069767442
4	37	-87.3893029319597	143.743294501517	27.966607751938
4	38	-40.7415243063633	10.9241659187573	10.8527131782946
4	39	-82.7371364591081	227.73490815978	7.29101085271318
4	40	-23.4524194332867	207.49064759485	13.5957054263566
4	41	-3.94512314909041	-96.3335173830616	14.1035255813953
4	42	-8.93337269325059	208.907894739655	12.2621550387597
4	43	65.2474470611895	73.4162173912568	3.23559069767442
4	44	-89.843334684531	132.127651263422	21.3178294573643
4	45	-32.1463095659909	211.126566971775	13.0675534883721
4	46	-39.9274912660632	-60.6273837887889	11.0975100775194
4	47	54.2937135847225	8.97386394358895	28.7418015503876
4	48	-31.0914523429468	200.139227226085	5.6014015503876
4	49	115.804457494219	66.3536297949827	13.3720930232558
4	50	71.149468777147	184.001297449029	6.76532713178294
4	51	-79.2938022042611	-80.3775504166715	9.30232558139535
4	52	-86.0923662294063	84.6406056784167	30.0640372093023
4	53	-60.9578534697484	55.5350530788511	29.0995813953488
4	54	-122.445524055075	2.70387395493857	10.077519379845
4	55	-29.3167502790749	189.639476070354	10.5363069767442
4	56	-45.3084556781402	188.626043984021	12.5581395348837
4	57	-92.2181212474114	-24.4054646058694	11.0741984496124
4	58	-44.2110931859221	-53.7677420261521	15.1515162790698
4	59	-48.9526010523468	166.306247177338	28.093023255814
4	60	-66.7792471401659	195.497331101473	18.5562015503876
4	61	-29.3251521500278	3.75883104053653	10.5081829457364
4	62	-104.581677385621	-11.0453315704958	20.7594263565892
4	63	76.9371289289743	81.8072435122689	4.24316589147287
4	64	-17.412744486684	204.816837575531	6.35658914728682
4	65	24.7841766893337	-28.9084333960084	8.15389147286822
4	66	-77.6116834278878	119.36643261579	11.6279069767442
4	67	54.1497884700738	-131.728636944829	4.51021705426356
4	68	-120.897874737693	101.60293799349	17.3126604651163
4	69	66.3379075044354	176.815125678088	6.1046511627907
4	70	56.6744317889749	-15.3799338783312	22.1752403100775
4	71	-108.941499866732	7.08413477530581	7.15563410852713
4	72	-130.485679629755	130.253316052923	20.9671472868217
4	73	107.75911908604	54.4659742199125	14.3410852713178
4	74	-90.1530843816077	25.1780270296375	25.9136217054264
4	75	-175.637949715453	188.887512314438	10.9936589147287
4	76	-116.098444192896	11.343555703084	12.2790697674419
4	77	-142.40901088821	155.617025475497	17.7364341085271
4	78	-22.8368260894672	-37.0062005603549	8.76306046511628
4	79	6.88545850650385	150.582503834792	30.5426356589147
4	80	62.9660238205767	-51.2973335389006	16.163615503876
4	81	54.3315842854243	-59.1059594078384	12.3423007751938
4	82	41.98015174458	162.32507192624	14.3070852713178
4	83	-131.180910211305	41.0048410048333	23.2058015503876
4	84	-95.2254136138691	153.132210196887	14.1257550387597
4	85	14.4729461020387	163.009220751356	26.808784496124
4	86	67.3575601726532	145.91062520409	7.64857984496124
4	87	-40.4909009926031	175.28683636204	22.4523286821705
4	88	58.7621972850759	142.678966599362	17.5151906976744
4	89	26.595603833157	-38.2994040710465	10.6804465116279
4	90	6.18245413388101	163.471300569218	27.5805798449612
4	91	-80.8496234433202	191.73627966209	11.1150852713178
4	92	-92.8228558827652	159.300277467518	17.0008031007752
4	93	22.4771994167901	133.517912823933	14.3763224806202
4	94	-63.0491032244949	208.345483174757	9.30232558139535
4	95	-146.693970461997	98.6014395009669	18.3661302325581
4	96	-74.280005260434	204.960767382343	5.75858294573644
4	97	76.9119555868684	46.1813206485268	27.6684558139535
4	98	71.8376446373623	-115.423987946664	4.00516899224806
4	99	-133.34174195404	117.956585984895	19.5838418604651
4	100	-112.293495712898	77.7338746845627	27.770176744186
4	101	0.718821584537199	143.03717908979	10.7334511627907
4	102	-113.389958145587	151.880763165935	25.5813953488372
4	103	-58.8396958309626	178.301568005445	11.1972434108527
4	104	-112.695746503684	75.4879677879562	9.19158449612403
4	105	-45.6044837867636	199.144342965797	11.886303875969
4	106	4.37870042187184	-60.0862484744172	3.10077519379845
4	107	-86.9701397130244	53.1192487480124	9.58421395348837
4	108	80.1742164486922	69.4907129837041	5.48598759689922
4	109	39.6143102071529	149.356576647708	28.5271317829457
4	110	-122.2533087302	120.098313683479	23.5928558139535
4	111	-71.5920816801213	156.959058694718	25.8914728682171
4	112	99.0743934469742	59.7837118646304	23.9202666666667
4	113	-69.8293757448875	-34.1974774683864	14.3026759689922
4	114	-153.462211624284	140.084361111091	17.292784496124
4	115	-116.778254633633	195.762761483123	7.30897054263566
4	116	-176.698385043561	56.4845035314684	11.5171658914729
4	117	-71.4535005493176	-41.264682149863	7.23514108527132
4	118	21.3880920539053	-73.9435599376572	13.6752124031008
4	119	-112.022852303383	24.4699549830024	26.6413550387597
4	120	-84.2598784531941	43.0992254433679	29.0143968992248
4	121	34.985525396023	177.106290155839	21.1091224806202
4	122	-112.159174852752	138.008938399792	26.5780744186046
4	123	-131.090926434127	47.2115854331991	20.4286356589147
4	124	-58.7077595925169	-31.4946254149093	16.430080620155
4	125	-148.999893050296	84.4615562378019	17.3987937984496
4	126	7.8552188892621	139.311305319666	14.3763224806202
4	127	94.4429250929152	67.1393725321624	22.2960496124031
4	128	16.3937678970543	157.995640914443	15.9883720930233
4	129	-115.414818910374	84.5460842639508	13.2487658914729
4	130	-59.6503589181778	158.347572594751	26.237327131783
4	131	-135.79723347478	3.75088667012927	15.5038759689922
4	132	-28.8270907737117	218.902802420194	12.7476310077519
4	133	-142.863907279063	5.6924508745547	8.06201550387597
4	134	-108.779966428868	157.518963632111	12.2790697674419
4	135	-134.089007533801	27.5354447941132	14.1982852713178
4	136	50.8511871017877	158.422957705477	13.2945736434109
4	137	59.859088716909	153.806586048089	13.0232558139535
4	138	-73.1431597628946	193.533932890074	15.5038759689922
4	139	-60.2960614126309	212.039222367047	9.14331162790698
4	140	-147.712248894014	77.3445089340526	12.9994046511628
4	141	-55.2965669396077	-138.477532917189	5.75858294573644
4	142	-154.188874005567	95.1835995243176	18.4222511627907
4	143	-84.7690927179038	-21.3153494610394	9.8929488372093
4	144	77.3698411679591	-3.44683917652359	17.2153426356589
4	145	79.5169581167977	124.842369029129	25.7905736434109
4	146	-6.37283790679079	-109.336578178016	9.81912248062016
4	147	-98.8331833995328	7.30006312399476	7.94573643410853
4	148	-74.9875932811495	-44.4284892257469	9.02043720930233
4	149	-32.8365235655681	-30.9138426340596	8.32779534883721
4	150	122.122313065059	72.7052054645322	13.3333333333333
4	151	-113.762653734002	109.142154024125	12.4031007751938
4	152	78.3017957674084	191.484501020739	6.2015503875969
4	153	-103.149981177704	143.693054400828	24.6821705426357
4	154	45.2405724896692	176.223008862473	20.6718356589147
4	155	-5.57530472224021	170.339622506659	20.3308558139535
4	156	72.2119445808375	110.008629206943	10.4561023255814
4	157	-67.6403981318234	176.656003958036	14.6582108527132
4	158	-56.4056845380126	184.245131141571	5.42635658914729
4	159	-36.5785534953059	181.747251376202	11.2562387596899
4	160	37.1943769971177	168.905078463933	12.8854449612403
4	161	-112.587242189835	62.6437695896533	8.45666046511628
4	162	-11.5266330396903	149.933225597607	10.1479906976744
4	163	-51.787654212798	110.566432712846	5.96302945736434
4	164	-116.272511156348	-3.6970460366149	12.8992248062016
4	165	85.2944309501417	119.113484397798	28.9405674418605
4	166	-80.7390029633278	182.013569317658	12.4031007751938
4	167	-113.519694325855	175.14014392991	9.30232558139535
4	168	-64.3426984040455	112.074362419442	7.61099224806201
4	169	89.2828061637123	23.3145387306568	9.11992558139535
4	170	72.4958526442317	66.4443494756977	3.54374263565891
4	171	-50.2047660454716	-47.5433037985588	20.8194914728682
4	172	-234.96564977917	93.2779551611682	7.04721550387597
4	173	-16.486802300554	-105.619584550499	10.017888372093
4	174	-135.909937674625	75.2015500761897	10.214319379845
4	175	-120.500503490453	107.641504426235	29.088223255814
4	176	-149.436018890092	108.455066277902	14.4702852713178
4	177	87.6803758872365	103.006769644442	27.906976744186
4	178	75.3327405628046	45.063772353118	4.50112558139535
4	179	-140.11028961225	143.163550762585	14.7065333333333
4	180	-107.337591595331	1.85326158259319	8.49342635658915
4	181	-76.257462608373	224.841526222374	8.75512868217054
4	182	-34.4255257459873	-63.7290511946857	18.7984496124031
4	183	109.522601599485	63.0734757809754	14.7991534883721
4	184	-0.623348489758757	-75.674390580865	15.6976744186047
4	185	-119.467302786741	98.2025596907717	27.7437767441861
4	186	-86.0876882643967	154.419687635004	22.6356589147287
4	187	22.5178062184783	-127.94255828029	7.15563410852713
4	188	-93.7678650515167	29.1418209274175	23.1148682170543
4	189	28.605367957108	-72.0969846356979	15.9632496124031
4	190	49.7713408634233	143.035264899051	20.9302325581395
4	191	-106.541354346377	12.9882671194953	18.6046511627907
4	192	32.2044563071431	-41.137033120551	24.1240310077519
4	193	-15.5588994424189	192.958744510889	16.8718635658915
4	194	-14.5440619043055	-34.3750827929579	27.2425240310077
4	195	-78.1995835755178	172.97006785902	17.2564868217054
4	196	9.03741670286608	67.2560269412019	7.15563410852713
4	197	-110.759832556923	37.1399869761351	12.4031007751938
4	198	-158.270810070599	126.282472116712	15.5038759689922
4	199	-76.1659936236296	35.1086052019188	27.906976744186
4	200	50.7200670272739	15.4268855204138	27.906976744186
4	201	-60.7753255480487	142.65246884756	15.2823906976744
4	202	-140.791539214123	91.2112818325459	20.691711627907
4	203	-3.341098448549	149.551391579268	9.58421395348837
4	204	-154.950755175724	79.1571925141533	11.5503875968992
4	205	-82.4456200429839	-28.5201246727362	17.5710604651163
4	206	14.9799304178171	-59.566272896239	16.3495410852713
4	207	-97.732979364573	41.2486775252878	11.295680620155
4	208	19.0290725158953	150.008322484511	16.0206728682171
4	209	-127.854155186229	90.4075550361078	24.0906387596899
4	210	115.64563232535	58.1953794697141	14.556415503876
4	211	-215.976410891966	105.691041191885	12.4031007751938
4	212	-84.3093336493947	201.746785797798	7.23514108527132
4	213	4.06655816962394	-61.883420643044	17.0542635658915
4	214	-39.5671359389971	-21.118403607897	10.8527131782946
4	215	-111.442103892106	148.598144712258	19.7120713178295
4	216	-126.513174640634	73.4303692771335	27.906976744186
4	217	-84.6448943191814	17.4305907112675	22.6595100775194
4	218	-91.8398583819351	228.09289574282	6.2015503875969
4	219	72.7045866090737	145.679901479379	21.7903782945736
4	220	32.6360238736566	160.604656946625	18.1769581395349
4	221	-111.959423745971	58.3235036638151	24.3632341085271
4	222	15.2337062703626	-83.7267734720175	4.53772093023256
4	223	-63.5078499460779	-21.8903665460063	13.6164465116279
4	224	-70.6769218091979	-105.218639750793	8.01033488372093
4	225	92.8247049849181	25.7173486250208	21.6114635658915
4	226	-3.68501854634482	179.70102436824	12.2760186046512
4	227	-110.234470683563	48.0446794507112	11.9260589147287
4	228	-44.7575897493898	-70.7718067523403	14.7554139534884
4	229	-155.249865749453	44.9458427699113	20.0140930232558
4	230	-70.9552104210887	17.6657312730911	28.7526418604651
4	231	-131.435244086419	15.8147061996123	13.4512496124031
4	232	-102.227653857084	-6.04514738079081	7.09914418604651
4	233	-149.213207612467	31.7755298775451	14.1085271317829
4	234	-102.459570099337	4.02550662810235	21.7054263565892
4	235	-11.6383662950237	142.206507282556	11.6735069767442
4	236	-83.6083725007631	2.85892050827254	26.5780744186046
4	237	-25.9161689529916	-6.72016859200889	3.10077519379845
4	238	-53.1508237326077	172.011278057011	21.3790294573643
4	239	90.2339762392573	77.0631915906989	23.7474015503876
4	240	-90.2308685557789	111.729653000758	30.2635658914729
4	241	50.2906259052864	-65.7559168115597	10.5656031007752
4	242	-24.774666598868	199.27172287426	8.52713178294574
4	243	-82.2062325100628	-34.7922967968039	19.1788682170543
4	244	-125.022298367116	154.549152492027	23.4108527131783
4	245	-145.77521272105	167.230652879138	14.5348837209302
4	246	-116.100224071576	32.2052343445636	24.0456341085271
4	247	-7.72297079909687	-72.3395714316647	16.4158697674419
4	248	-23.4099181884301	-35.8230410724951	27.906976744186
4	249	-86.3677714621401	124.904495726389	29.8914728682171
5	1	43.5540177747828	257.45695866403	34.1085271317829
5	2	-71.5372108371459	187.231688502287	6.58123720930232
5	3	-5.83922163985461	38.0098754174723	6.40826976744186
5	4	88.2430117481319	-21.9091544376912	16.3307503875969
5	5	-31.8002039986261	1.54124114170344	20.9302325581395
5	6	154.695713434839	-8.69574621150009	31.4157488372093
5	7	-59.8157749253314	226.913898900039	23.1365519379845
5	8	-18.6584368973377	111.398877232489	5.58139534883721
5	9	98.7835184549646	-107.822287759016	15.8078728682171
5	10	38.5318830342255	-90.3567336364473	30.6201550387597
5	11	25.2638309295695	1.64760546777281	13.5105209302326
5	12	197.801245716873	50.3881050709996	35.778176744186
5	13	-3.82110960157112	7.75886619864053	26.111792248062
5	14	-113.469726662725	142.02600977896	20.1080558139535
5	15	-28.1035386134798	216.388937288214	7.29594108527132
5	16	177.504106241258	37.1222546071797	33.2628620155039
5	17	186.550137031006	55.2912935272013	35.0626108527132
5	18	-11.2839584860436	-36.05424177806	15.5038759689922
5	19	131.818622102424	242.759431947253	34.954192248062
5	20	-11.4761036852574	50.6182622009905	13.6164465116279
5	21	-28.2600643826712	-10.0369836605332	15.5833829457364
5	22	-46.8947662213055	103.282483835586	16.3898108527132
5	23	99.2958793447837	-13.4744990398845	22.7839565891473
5	24	117.57344341543	10.6540080307498	24.5478046511628
5	25	-4.31526287739743	-23.3582669014588	11.947103875969
5	26	-26.5953350776105	42.9346316819555	25.5297147286822
5	27	174.431223252249	15.550394238543	18.4108527131783
5	28	15.5979403378727	-105.015561574356	23.0343286821705
5	29	-56.7892462693272	57.0861556282406	23.2558139534884
5	30	-86.6112571698701	137.243588671583	6.97674418604651
5	31	-84.1410944716142	208.384583097734	6.54608062015504
5	32	-7.66928207688791	-49.6743504706331	13.5454914728682
5	33	90.9155138716588	-4.19932583306318	4.96124031007752
5	34	-47.8051809082791	126.280795496019	5.98006511627907
5	35	-49.616959341863	186.288926463154	31.4122015503876
5	36	-50.3199277490617	50.9363392690795	17.3126604651163
5	37	60.6177375365605	-28.9206090642113	9.02043720930233
5	38	-84.409614288028	99.6232033250605	23.1007751937984
5	39	-71.9603301861231	171.23527361054	30.4076031007752
5	40	-113.550765758868	92.9422327601167	20.4651162790698
5	41	43.464000418524	-13.145518227537	17.0008031007752
5	42	8.00375687049403	-9.1724641934052	12.2207007751938
5	43	137.329571132847	-18.3706643338602	5.38555658914728
5	44	6.55581601542032	229.467487537658	36.175711627907
5	45	-125.493091560104	118.947410239579	9.52381085271318
5	46	-116.523337137943	119.146956816023	5.52746976744186
5	47	88.3521981276362	-49.0315621412872	21.953488372093
5	48	128.997142885806	-8.16404225916266	6.66092403100775
5	49	-85.425965859779	186.089701523684	8.06201550387597
5	50	159.698867933699	9.55662745278633	29.6050201550388
5	51	16.8518772030605	-11.0453263751222	7.1937984496124
5	52	-25.865978192537	-9.75878517093444	24.2195689922481
5	53	-41.8651405109402	205.017249342775	28.4707534883721
5	54	82.5746382113618	-25.1830173643834	15.0268341085271
5	55	-73.7708346662671	76.378775534594	26.8044775193798
5	56	56.9785816398089	250.245410004287	35.778176744186
5	57	129.139688365181	-21.6419413297623	5.00894573643411
5	58	-43.7104020129513	51.2643066443632	27.6485798449612
5	59	161.467612945751	-10.2301955396644	27.2068031007752
5	60	74.6215879090625	261.140086680688	36.0817488372093
5	61	-23.6857930156525	218.584242569872	25.7751937984496
5	62	-35.929070815767	-158.174654290199	6.3647503875969
5	63	69.2025654403828	-27.3431270435021	7.48462945736434
5	64	-80.3760059666456	118.239006528513	4.96124031007752
5	65	3.87714866190394	15.0098925004904	11.9260589147287
5	66	4.61655783856588	-55.150720168006	28.792911627907
5	67	-53.5884624280078	70.4821023139552	33.1253550387597
5	68	95.6353559514903	-25.63208325579	14.7286821705426
5	69	-61.0242544312701	214.742917874138	5.48598759689922
5	70	53.5482582239373	-64.0671496648831	18.6046511627907
5	71	-33.1853582634891	-21.4135822010303	20.6718356589147
5	72	114.60438235468	-34.8079282760976	24.9784682170543
5	73	-56.1983633486358	196.865562658555	24.663088372093
5	74	70.6200361356561	-9.03415621931995	16.696480620155
5	75	-47.3522427968226	175.993576000323	36.2226914728682
5	76	25.1130368159073	-83.3723757209669	34.1085271317829
5	77	14.0284428271349	244.594083200474	26.4975348837209
5	78	108.670748375837	-5.8231780683802	23.950815503876
5	79	160.153889023701	203.576068753342	36.0817488372093
5	80	-20.0220530320861	5.09875231726656	37.015503875969
5	81	-88.217418691954	113.440467440995	5.75858294573644
5	82	-28.6995710735913	-129.344413905729	5.00894573643411
5	83	25.3796950988839	233.645925399733	33.4487875968992
5	84	165.385104817506	18.4659551400208	34.2433426356589
5	85	-101.378755089454	90.1069509227036	21.926911627907
5	86	-48.9908718233478	139.445231553425	16.1240310077519
5	87	120.507159029438	6.58375932806802	7.23514108527132
5	88	-59.6480116746167	257.981702538972	14.549792248062
5	89	77.6795182370512	-5.06965162907615	8.01033488372093
5	90	-53.0280632514503	208.319468773505	23.3374139534884
5	91	-33.4311399545238	135.966031523122	7.02842480620155
5	92	-26.1999342033131	62.1152045581734	9.0022511627907
5	93	-109.235445034258	192.484539952084	8.37672248062015
5	94	0.158269174862653	236.872477459578	33.3702480620155
5	95	-53.8933943629776	156.423793440859	5.00894573643411
5	96	-12.8121563219658	227.48657642568	30.4093581395349
5	97	-115.382638161644	134.273421397057	20.4134356589147
5	98	-35.4788771260525	-3.25649114241864	10.1949736434109
5	99	-5.13155304548294	-26.4647700625538	24.9833891472868
5	100	140.597235838558	-4.18689040851143	7.75193798449612
5	101	-92.5801346958644	85.3053961954174	22.7839565891473
5	102	-102.245647850473	210.361893706446	6.0077519379845
5	103	145.966232540487	-21.5244874153124	29.1472868217054
5	104	110.16400118933	-4.83807663936084	7.85529612403101
5	105	-66.0157788154508	149.256768978398	6.48343875968992
5	106	81.2056299155036	264.303602866687	35.7998604651163
5	107	169.785017165293	30.2074942702032	31.6722046511628
5	108	154.788385974485	18.3003400521707	33.4883720930233
5	109	-57.7273939159513	104.720447969822	7.62622945736434
5	110	-37.7348220135444	5.27614837209927	8.89787596899225
5	111	-31.1812635322546	5.42097680137722	9.96677829457364
5	112	172.395973503854	-9.47966499856604	29.9003317829457
5	113	188.889624903701	9.2939918385335	18.0878542635659
5	114	-94.4607872953915	217.730369508166	6.06673488372093
5	115	-69.7164398513555	68.6390642378838	28.5271317829457
5	116	178.369509113766	3.50285788679944	18.9147286821705
5	117	119.88714789564	-9.88214397026574	6.69767441860465
5	118	110.441970150645	7.11614719414445	34.512976744186
5	119	-20.7284346350236	184.861590499749	9.08084031007752
5	120	13.6073196293011	-6.72765777990878	7.57967131782946
5	121	-103.010015396002	114.304036124259	5.94315348837209
5	122	-64.0449121134534	222.02868184202	11.2403100775194
5	123	131.051408872555	-14.9189652071105	35.334415503876
5	124	-51.5459327828739	99.3656600223057	20.5426356589147
5	125	-92.5109466880627	230.254457867548	6.2015503875969
5	126	-53.5358668400318	135.311994892125	8.55813953488372
5	127	-106.261201503632	137.60911218835	23.9605364341085
5	128	-12.7787002401328	83.7581132457326	4.5319007751938
5	129	64.7774710661454	-16.8216526052141	34.4038387596899
5	130	100.08733709179	-0.21822127893449	35.1117178294574
5	131	-100.382533065587	178.183339177227	4.22832868217054
5	132	-80.541554959711	216.633866685893	3.6645519379845
5	133	34.5782464104269	-19.8782687706582	8.79754728682171
5	134	-32.8296151280794	86.735778527619	7.55813953488372
5	135	107.059583312666	-16.3314977736128	7.75193798449612
5	136	-79.8268094832467	82.4470214051187	27.6373426356589
5	137	68.0338910642971	-16.8082853967289	15.0609085271318
5	138	77.6782114314669	-37.2256522930497	23.6786480620155
5	139	36.5170239075589	-116.076990065349	27.906976744186
5	140	-75.060016196208	140.834822020781	5.89147286821706
5	141	46.8602729569965	-20.3200364393321	10.077519379845
5	142	-7.84596879916503	253.186787461632	7.89288372093023
5	143	150.52216568016	208.127037858159	35.236080620155
5	144	15.0435380313006	226.764402917006	35.968992248062
5	145	62.6414456509053	-11.8122533130954	8.34824186046512
5	146	85.6999813216267	-33.7787795866957	27.6430821705426
5	147	146.497244121368	-12.0258041246385	32.2480620155039
5	148	-44.8740118828476	134.102751864151	13.0232558139535
5	149	3.18486643654139	-26.4889427746781	27.6621798449612
5	150	-32.5536835315315	144.856229993171	7.64857984496124
5	151	-51.7103609408577	83.4298004311833	12.296176744186
5	152	-57.6640010605035	187.030764975326	8.41639069767442
5	153	-69.82732325938	216.18140260596	9.49612403100775
5	154	-104.677317776988	167.175676586201	4.29337984496124
5	155	110.286526873052	-21.3304134465367	16.6314294573643
5	156	-39.5155975496266	220.551849635696	9.56072248062015
5	157	15.4650006436358	-65.0885394344216	30.5307100775194
5	158	181.66477887516	-4.96883952639677	14.5736434108527
5	159	6.8159153180285	-60.7210696412494	33.8604651162791
5	160	-56.6925002521418	174.730760085401	34.2377271317829
5	161	-16.3437756017773	225.004696318625	33.9362604651163
5	162	-54.4479683845182	208.560427106663	10.5156713178295
5	163	-106.387711524033	123.55964648598	5.98006511627907
5	164	83.2996311078184	241.893876479918	30.4909550387597
5	165	83.8920508501563	-14.04132488874	31.4775658914729
5	166	188.221336190555	-1.59847071704194	17.889088372093
5	167	-39.9135692495951	225.660693321287	5.16795968992248
5	168	-13.5555125473219	19.9787029041542	4.34108527131783
5	169	-54.7681578868724	167.622578276426	29.2850976744186
5	170	-49.5156755724661	200.033772358925	28.710880620155
5	171	72.2494898648896	-10.9976026341523	27.4743100775194
5	172	-4.38191782504222	25.7089630835237	7.9614511627907
5	173	73.7132415452848	-20.9028232754933	6.38759689922481
5	174	29.804628052956	241.815217026736	29.0697674418605
5	175	-63.0004222313097	54.2728174757421	15.7857643410853
5	176	-99.4854692020532	201.021465537597	4.90955968992248
5	177	170.125127038764	26.8697250930293	17.7187162790698
5	178	16.7451924460326	-71.3813688030671	33.7821302325581
5	179	-110.354053613596	171.39167964358	6.3839503875969
5	180	144.619025018274	11.8796984356048	22.2960496124031
5	181	66.3188036883027	243.295574525694	25.7602852713178
5	182	173.216018627434	-2.44028005122127	29.4573643410853
5	183	149.077254655669	0.497611504634694	7.11354418604651
5	184	-68.0288032997886	232.682235826406	22.1483937984496
5	185	-16.2558524728125	31.4301284323304	5.32945736434108
5	186	72.8369662365925	221.63369675307	29.8151472868217
5	187	-97.4890592365286	134.696842125923	18.1276093023256
5	188	-71.9463546923501	230.187623800619	5.61092713178294
5	189	-67.3143135448952	122.738503425899	34.031007751938
5	190	-65.806374002055	94.0742437660382	10.4612
5	191	124.25064037515	244.682600537801	31.7373457364341
5	192	103.28159368142	-9.87289093964119	7.54971472868217
5	193	-38.2245842928973	12.932528610453	35.6589147286822
5	194	-4.87288097801301	235.305737070593	28.4237736434109
5	195	136.306943423356	-4.62304332582783	8.7385488372093
5	196	-58.4700391355897	58.9812130537152	14.0468837209302
5	197	12.7434528545515	236.411015955063	31.8936868217054
5	198	96.2835996843963	230.408258535676	36.6455255813954
5	199	20.6835700284241	-61.2463685576344	13.0446418604651
5	200	123.535419030717	9.88199658184072	32.0810976744186
5	201	5.92296363330577	271.524880080194	8.19490542635659
5	202	2.89817527633742	3.1040775487637	26.1498697674419
5	203	40.150222530194	252.88760838889	27.367711627907
5	204	0.169674587249773	12.937595092769	27.984496124031
5	205	-23.5377111102075	-20.1500939819778	24.4616713178295
5	206	-82.3930464716902	76.0061653079702	14.7883131782946
5	207	57.3622968510861	-9.83264086696511	23.0436558139535
5	208	88.5844780276987	-15.4156918294891	9.0267007751938
5	209	-47.75603471337	144.340444968296	9.48472558139535
5	210	-74.7694998864505	172.855334433987	7.06287751937984
5	211	94.2967260860596	-8.447785282946	31.6968124031008
6	1	-12.6712785305358	208.251407219932	27.6485798449612
6	2	60.9673169087708	216.067035449668	37.7422480620155
6	3	56.2255153871812	8.24582689006848	27.7437767441861
6	4	122.362581784069	95.1336536072208	15.2454790697674
6	5	69.9446220113823	176.144877803918	24.3632341085271
6	6	-50.9078320618744	257.627390266934	16.4579596899225
6	7	21.5479793360376	232.494285164713	32.3486263565891
6	8	134.053154464312	149.101564037963	13.0490945736434
6	9	109.25557884325	154.393471274576	15.3070015503876
6	10	-88.5138219434822	245.864132347092	12.9059286821705
6	11	99.2322054494129	197.928940583088	9.13912558139535
6	12	-196.361636009326	248.237699567157	5.31561550387597
6	13	11.5804740198211	23.1903435838874	30.8139534883721
6	14	128.603384684534	109.712325869439	17.5710604651163
6	15	-12.7788742587366	208.672904509164	9.30232558139535
6	16	33.1889810528411	-15.1704667872222	35.4005178294574
6	17	64.4030928687387	-49.7364875261675	16.2790697674419
6	18	-52.7223568131961	-54.1121699303619	10.7117674418605
6	19	-61.4969780819177	-58.9369663930441	11.5650542635659
6	20	-156.129322232669	85.2892709499111	28.1550387596899
6	21	-3.17880793774707	251.209483891351	7.15563410852713
6	22	57.0893676961006	49.7899596592022	12.8165364341085
6	23	-86.5325766850695	15.5474983089301	38.6304899224806
6	24	-170.545916690046	70.2205690886502	11.295680620155
6	25	105.988197702446	169.609009460763	14.2270852713178
6	26	-42.5143486785982	-50.0291814413425	28.0479224806202
6	27	69.1873267074703	234.443292007627	16.6523100775194
6	28	-61.5367858677452	36.5743607853562	39.6210170542636
6	29	-20.1412374009571	-10.1665302101475	28.9405674418605
6	30	-18.8884383489316	220.881497536032	36.6925054263566
6	31	-229.818107193744	104.973252908374	7.08748527131783
6	32	75.3725419791159	67.4934851715809	15.0387596899225
6	33	70.2189788348294	30.443127276547	29.3381023255814
6	34	125.520506831021	150.459164629157	15.3462108527132
6	35	99.4023889120678	68.9408323847382	2.21484031007752
6	36	-169.260855697146	87.228766949505	17.9586573643411
6	37	96.5670649682436	94.3702471347999	14.814815503876
6	38	-152.794790134136	72.9418922451915	28.070176744186
6	39	-120.60313498148	169.471870763733	4.79210852713178
6	40	-20.6933290367904	-65.038232909851	22.070223255814
6	41	-80.2371487532232	-47.1021106682563	14.7286821705426
6	42	-48.0668654090951	-33.1712498994447	15.618719379845
6	43	-142.597988144218	74.4766650913977	33.6387131782946
6	44	11.1559390926561	-40.3832449628092	16.3898108527132
6	45	-117.839106942316	49.6203699285175	10.7493550387597
6	46	-96.4434768965331	-17.5367202487426	19.2030449612403
6	47	72.2785525353331	-31.4974500928462	14.8350821705426
6	48	76.2716714955566	197.424083549651	31.9238914728682
6	49	95.6067377298047	142.088224757461	30.2325581395349
6	50	-108.282937218619	62.0275589681295	7.62273798449612
6	51	95.6662926556115	170.279186864101	16.6314294573643
6	52	-28.6597086665314	234.180722248917	7.99673488372093
6	53	97.0948059538223	197.746343775617	25.6518666666667
6	54	-122.249079908032	89.642658200017	11.9601333333333
6	55	76.7536605897246	17.7539059266822	14.9566790697674
6	56	-65.2052556675771	-39.3600640546362	25.768511627907
6	57	-61.9923662616039	234.792190586456	30.0349612403101
6	58	-81.2842372059693	180.978390988329	19.8814418604651
6	59	34.8510754093282	14.2603807907721	38.4073302325581
6	60	-40.0813840226955	-32.3444202141308	35.5507472868217
6	61	-142.333977536741	174.040341956976	7.49354108527132
6	62	-4.54898146664524	240.265220978655	18.8113705426357
6	63	-99.0168890772289	179.779722497744	13.5957054263566
6	64	42.8221270562429	238.460389763405	21.5762263565891
6	65	-97.8265869446815	176.680705810481	32.9159224806202
6	66	-88.3791458908375	213.923215656006	18.1395348837209
6	67	45.5784508630967	-67.400961233808	14.0727503875969
6	68	38.4038756086314	232.240150506633	18.4533953488372
6	69	-93.2266394323079	213.779639916401	8.35861085271318
6	70	-149.756549735616	42.8201774613603	16.3387007751938
6	71	90.2425774023551	147.067204282064	36.8217054263566
6	72	22.8775854751635	202.975258470366	9.30232558139535
6	73	-107.311918012535	27.1378664081854	36.4937395348837
6	74	66.4477226358653	60.2907149518484	36.114911627907
6	75	29.7674352749309	-5.43766145354388	36.175711627907
6	76	-17.0849374253495	235.613577236394	6.0383503875969
6	77	-113.686836763348	31.6553157878781	35.2159472868217
6	78	66.1045560608449	-11.9737991511681	7.63267596899225
6	79	86.9885370439141	169.127451083785	38.9006356589147
6	80	66.506849181598	-89.5793057919756	12.4031007751938
6	81	-133.51325772801	54.6643852142699	24.5581395348837
6	82	91.5440786978849	93.6334773084167	35.7998604651163
6	83	121.854738810316	164.435295321671	13.1782945736434
6	84	-105.014095153963	191.376451187168	39.6899224806202
6	85	64.5497360217054	-41.1080939939384	19.7972558139535
6	86	84.2037508324683	190.594282522282	30.6707100775194
6	87	66.0180410925836	170.042566502073	31.8534170542636
6	88	-35.5482824225945	-12.5548863796017	36.6555937984496
6	89	-159.207227921804	56.6069462651052	11.3120868217054
6	90	-73.628509987674	-59.2579097577235	13.5306542635659
6	91	-9.92672169373066	236.086872021873	9.00701395348837
6	92	0.673282564761895	-39.3011241160239	26.8733860465116
6	93	76.3904371907441	-7.80828375227807	20.5128217054264
6	94	61.2019245099863	-17.5146186945147	29.1540279069767
6	95	45.0132862229401	-43.8631950845762	24.1171410852713
6	96	-86.5560210385007	181.002003551167	36.7786387596899
6	97	35.7028902108771	211.085158776239	15.7622728682171
6	98	-52.5387286252447	36.2317507727814	39.1472868217054
6	99	78.3701738250208	93.3140855736238	33.2816527131783
6	100	-74.3596884403179	192.387524415494	30.4909550387597
6	101	-46.2644120997923	234.908319618922	6.78294573643411
6	102	-213.039909944605	121.425593591626	11.210496124031
6	103	-39.0104874443235	240.060311271462	24.8062015503876
6	104	-46.7206864253539	31.1245877072092	38.9147286821705
6	105	-137.505270229534	111.868513023416	37.8056062015504
6	106	-1.37140097740371	235.258089825244	23.181984496124
6	107	112.862212548805	90.7014797335126	28.0086418604651
6	108	106.620064138545	68.4884594559412	37.8983627906977
6	109	96.8871356007645	39.3957066022451	16.9509054263566
6	110	-45.6205697211422	-8.73609232740135	37.2093023255814
6	111	-40.2939916154248	28.40113230898	35.5297147286822
6	112	115.684518547176	79.5082414975243	7.89288372093023
6	113	-120.892745997581	203.471501882906	11.9737612403101
6	114	103.121910752692	107.225391296889	24.9538573643411
6	115	-161.704102103089	68.706540314359	22.3017302325581
6	116	-122.849275081935	13.7761909803723	9.72515968992248
6	117	-67.6347890911387	15.7980568346316	27.4640093023256
6	118	55.648684359586	179.61305333702	31.7829457364341
6	119	-192.705416142442	123.993801239101	18.3227627906977
6	120	-35.3884564709112	216.39700774527	11.8604651162791
6	121	-30.0507903005896	234.323793077677	17.7984496124031
6	122	-130.77577297273	49.0267644510633	33.2925333333333
6	123	97.3337423180481	50.4578043762798	31.2144713178295
6	124	-53.5211763785265	-54.3273181312066	18.1818170542636
6	125	-60.9347980071389	-34.0158109094754	28.4496124031008
6	126	-28.3403017669739	-6.16467817131107	35.3488372093023
6	127	58.3000239963151	212.518357072578	23.9341085271318
6	128	95.7951119662073	152.165085885872	19.958511627907
6	129	-145.312795114924	37.4173298872062	11.6589147286822
6	130	66.0715822264116	-10.6203117703074	31.1317829457364
6	131	-160.045404109948	99.9636816085251	31.1956775193798
6	132	17.7954209639939	-34.0987320199346	31.450719379845
6	133	-117.883068728664	0.940200801853308	10.7689085271318
6	134	51.9020184428214	210.524735183634	17.8294573643411
6	135	72.5814061465503	8.97510519294451	15.2653550387597
6	136	29.703698993141	207.720826425892	33.5917302325581
6	137	-129.024759687064	91.7436308406962	39.4644124031008
6	138	62.6409945612109	-5.16218418681749	9.02043720930233
6	139	73.4889708355688	-21.8224947831869	14.2035503875969
6	140	81.7310249515122	219.89229210407	25
6	141	70.3679589757198	186.99155798291	21.926911627907
6	142	97.4237247570544	114.884224279575	18.0534015503876
6	143	-119.834087475987	54.6562095687444	38.5658914728682
6	144	-246.586698264885	147.621371286912	5.16795968992248
6	145	-164.439416864853	126.106471854728	25.7751937984496
6	146	-100.887260213656	4.65190091774878	30.2325581395349
6	147	62.9410509902525	87.3762112628045	38.8270976744186
6	148	-38.8583896603499	-15.1009722076271	29.8708
6	149	-9.19219550470098	251.513243421249	17.3043255813954
6	150	55.9918665808728	-61.8021687250897	7.32910387596899
6	151	24.1043928957194	-38.9460865738568	28.5420744186047
6	152	-136.864847040244	208.2024614788	8.91472868217054
6	153	47.6152443018887	-3.01937660311799	38.6046511627907
6	154	-151.38163917205	35.1390889407108	8.37209302325581
6	155	115.572082770831	160.103150137691	20.8372093023256
6	156	61.0142124629451	158.481044130543	21.4470294573643
6	157	106.427903211544	132.683342019754	21.7993891472868
6	158	-3.55260195939746	-2.16276801470743	37.3784341085271
6	159	-106.013119876429	35.8339895863613	11.8393240310078
6	160	-26.871396657246	-50.9340766638429	30.0285612403101
6	161	37.608613173066	221.046045759594	8.76306046511628
6	162	-138.328687398515	202.789167821209	16.0510728682171
6	163	79.6336134642991	8.96585388000875	31.4615224806202
6	164	-10.3570371032844	-78.1848505533668	18.0878542635659
6	165	83.3606001162945	13.6616568952726	11.8164682170543
6	166	99.0521593871926	65.9969133264186	15.6862759689922
6	167	-81.6799403170175	-36.3862349582442	18.0408744186047
6	168	89.385391475328	14.524990712458	20.6997705426357
6	169	35.9834956192364	-1.81202499663958	12.6416217054264
6	170	-110.019125149212	-14.8726965074265	9.42635658914728
6	171	101.117929321082	97.8522708940479	14.8837209302326
6	172	-32.6704624114513	214.770406320273	38.5382046511628
6	173	108.375012961613	100.975269182288	22.8409209302326
6	174	-40.7124201237463	265.907321765558	11.0938852713178
6	175	-24.8149249742687	-24.5483672130545	18.191215503876
6	176	-104.315725027667	212.431110921752	28.4541736434109
6	177	-41.7923971211408	-30.8323215961317	21.9873147286822
6	178	28.843695568898	241.26656155781	10.3565891472868
6	179	-7.91366648340976	-18.7194015058799	29.9003317829457
6	180	-133.5667498147	104.681205782657	37.7260992248062
6	181	95.080071001937	104.89011361107	12.181615503876
6	182	127.884636414723	116.281346779555	20.7513426356589
6	183	69.3802191527312	79.1567300652607	14.0568465116279
6	184	4.6921777769225	1.5164464831345	34.7613209302326
6	185	-56.6404972895818	208.199037084157	38.6187441860465
6	186	-133.47901025376	14.1800150645928	16.6666666666667
6	187	-56.612725578819	-63.1600411809561	8.84295193798449
6	188	96.3841095923855	63.254594359551	30.8445519379845
6	189	-74.460350208711	-40.2718485386682	17.9305705426357
6	190	93.1823767760905	43.8774644325195	32.4388775193799
6	191	-152.624437899134	104.049721466465	14.9723131782946
6	192	67.5061249397416	218.702426089447	10.3359162790698
6	193	80.4871847407766	202.774632736629	10.1827937984496
6	194	89.272056592684	105.350349547883	34.2024899224806
6	195	-62.9578113001631	-50.8581955662299	21.0313457364341
6	196	-90.8121927656035	8.41919526097873	36.3933085271318
6	197	-76.7979894507745	-26.4228857531751	14.3763224806202
6	198	-77.852956986173	219.219120942189	12.5379162790698
6	199	-78.47967944098	-25.0830947149699	26.0952868217054
6	200	-39.1200902026047	-48.6628412450145	20.6110356589147
6	201	-116.941964021369	162.942280567718	29.8151472868217
6	202	16.8811626192181	-29.0064857289016	17.889088372093
6	203	82.4797481160317	188.35691508416	12.8165364341085
6	204	-79.295055491859	-17.9070184747244	29.808784496124
6	205	-145.92538621963	82.5828153930428	33.1610666666667
6	206	-182.055579349246	201.691722952806	11.1111100775194
6	207	88.5918140071717	146.733738974943	23.3750759689923
6	208	-142.503391417891	36.1255160218492	22.5056279069767
6	209	113.421705720491	143.368512521284	18.3979317829457
6	210	-80.056037544624	208.328995713713	16.7958666666667
6	211	51.1741270933217	22.0744888127193	22.2796434108527
6	212	-109.341316902205	209.651289112994	13.2145178294574
6	213	-168.765108174068	133.216174032984	20.7036372093023
6	214	-117.057357442742	218.654499379466	22.7390170542636
6	215	-12.1972176149528	-8.0150948880595	27.7002573643411
6	216	-129.367931747865	39.7895129233983	24.4061023255814
6	217	-15.9875122119448	250.108006701279	14.7781612403101
6	218	69.4093635413972	49.0935391337596	35.2544651162791
6	219	41.8062004874883	-25.6199575682697	31.1627906976744
6	220	-40.3200396819469	231.912856778663	15.0761829457364
6	221	104.740051768029	109.223362729622	35.9522325581395
6	222	-164.626581516509	92.7763406210648	19.9335534883721
6	223	-73.9804834466761	22.3660201852416	10.077519379845
6	224	-159.645973585853	64.8718026369991	17.8940558139535
6	225	40.6183873143443	214.365072003722	24.5478046511628
6	226	-211.214226680166	220.428264985925	7.64857984496124
6	227	-125.570677886848	183.182772523405	31.2292372093023
6	228	83.9094476958753	165.684748098018	14.9870790697674
6	229	91.2066345136325	140.17165149509	37.4911906976744
6	230	94.0440893547403	188.486356380456	7.75193798449612
6	231	-184.263871229607	69.8389879918397	8.82528372093023
6	232	-33.3998410722569	-43.7339161669694	34.1085271317829
6	233	49.324804303599	181.485613596643	38.0549674418605
6	234	-130.478743854675	5.95634671326849	15.3100775193798
6	235	103.531998548791	75.139971870906	9.85142015503876
6	236	68.2378430911569	151.885349096832	22.1705426356589
6	237	-19.1956663371247	25.3386924071545	32.7796248062015
6	238	109.113357419062	82.3565433510899	27.7829457364341
6	239	-23.350101924977	-34.1244873073738	33.3929643410853
6	240	-19.4731473587857	185.199680161557	16.9509054263566
6	241	-119.987897539545	196.482661589633	29.6595875968992
6	242	-1.14753991126988	-32.5054690080499	30.4263565891473
6	243	101.855942207645	66.4493169041495	32.4118759689922
6	244	-111.048727289094	215.723411264222	33.6124031007752
6	245	-25.3873746598546	-9.86056567746777	21.5230263565891
6	246	-100.427695939247	57.602910646312	10.6079162790698
6	247	-84.8165854162744	191.567530514339	19.0091007751938
6	248	-15.1038771874227	236.895373084301	27.7479627906977
6	249	-90.333613253801	-6.01436733109455	17.6926573643411
6	250	5.41123355159959	-16.6801437924305	38.2428930232558
6	251	12.3717673204112	231.886765196657	29.3953488372093
6	252	3.37867905446004	233.082666921722	24.0022976744186
6	253	3.09053861348766	-55.2695934516861	13.6950914728682
6	254	88.8998160532685	104.0215235597	26.6149860465116
6	255	93.2640073404342	177.560912150469	9.52381085271318
6	256	94.5725706962344	62.2942523183781	6.57364341085271
6	257	3.45634901392852	-27.2055731551919	35.8378046511628
6	258	-78.830547435395	184.99921934141	11.3695100775194
6	259	-129.566853609273	98.5779946794533	24.3632341085271
6	260	-61.1068377003811	-3.97512922687945	39.8966418604651
6	261	-144.238197934481	195.24899378707	18.8209829457364
6	262	-26.584517627005	-71.4120923537815	21.5331596899225
6	263	3.44931611445676	16.9031081114883	34.3669240310077
6	264	-123.926937951369	10.1418136334599	16.7172217054264
6	265	59.791549932338	-5.37282491654071	35.7163379844961
6	266	-30.4911788903226	243.384213446023	24.1860465116279
6	267	-71.1896006298584	202.478051946741	34.6253240310078
6	268	-58.7268590847687	-11.7938744763002	11.4341085271318
6	269	70.5799589079397	42.0243499602809	6.64451782945736
6	270	-151.162074798366	97.8220649886534	17.292784496124
6	271	-129.565914202514	151.172252437265	34.0635875968992
6	272	-135.366601371133	190.168766167381	16.3077798449612
6	273	-92.3027373958696	186.356847683072	21.564480620155
6	274	-38.2410401157785	221.262165392515	27.1914139534884
6	275	70.6532141936567	105.454426574619	38.0066449612403
6	276	59.5749896703833	-8.03126247141993	15.0904403100775
6	277	91.8680302007554	25.6456209246282	19.7036589147287
6	278	73.3798889302152	89.8557373697545	7.84313798449613
6	279	-137.599851550218	42.0552714098709	25.3023255813954
6	280	84.2879098539638	28.2015825275406	36.5677612403101
6	281	108.326606975787	101.76561930183	36.3479751937984
6	282	-195.048626199429	85.8460670114051	3.72093023255814
6	283	29.015964479257	41.1218500845592	34.3470480620155
6	284	-61.8408852860834	202.832496077382	34.4530573643411
6	285	78.0209925931099	232.364458348709	15.0609085271318
6	286	87.8603202341285	33.7763682857199	35.1087782945736
6	287	33.6770235835119	226.083024128048	37.7564992248062
6	288	73.6077245945843	117.728473204599	28.3965736434109
6	289	-31.3547789118515	263.738538261721	11.1051007751938
6	290	-92.0843351789226	-8.51029748404576	29.0995813953488
6	291	-50.2320067457665	-39.7546591363721	26.2112403100775
6	292	118.817811260933	88.758565680664	19.3390449612403
7	1	66.6158309011616	-61.9464767618705	19.8449612403101
7	2	90.851404753277	182.439394336636	5.03875968992248
7	3	37.1919004183217	197.177422147376	12.9968651162791
7	4	-2.23619960704569	79.7699317812857	22.2891007751938
7	5	140.914976677261	-55.2153059244401	8.93443720930233
7	6	45.7544769238987	125.238384057846	5.63777364341085
7	7	84.7101938043341	-50.1368124267653	2.46913488372093
7	8	66.1344250334996	-53.1377528723285	21.435792248062
7	9	22.0932577178726	147.607714913188	12.6849891472868
7	10	-20.3842559022075	-0.721349029821989	3.38266356589147
7	11	23.9352291792178	8.89496405480385	5.24746666666667
7	12	-2.75132405591966	136.404016001487	7.48230387596899
7	13	-3.59796431848911	75.9305117400435	12.8126356589147
7	14	270.548999575257	67.8781628120784	12.4031007751938
7	15	264.754201596616	131.893809263683	9.47459224806201
7	16	17.1213327631634	-14.7923109895995	20.1550387596899
7	17	221.255411004543	50.878065814965	23.1524558139535
7	18	16.4507280175682	-3.64030771309364	20.8440992248062
7	19	44.6331808803171	-44.8971740427564	19.1684279069767
7	20	-21.0093482136475	111.346577911662	9.61240310077519
7	21	210.865245021717	0.165452795342933	8.45666046511628
7	22	-33.7128759921088	121.210747199778	12.9568093023256
7	23	75.2924143396658	-77.0078602558805	12.9104992248062
7	24	238.962007203844	59.5806022946746	20.3899472868217
7	25	-16.488350423056	-5.96799810359984	4.83356279069767
7	26	20.5514911540373	1.60092759299966	8.13953488372093
7	27	248.862051098554	39.5885170355369	10.9466759689922
7	28	9.94313839047716	113.300305139739	20.5630356589147
7	29	-11.4004847625855	76.7703304028592	22.7390170542636
7	30	220.818815040087	118.774665738781	12.7541333333333
7	31	-17.2977456412575	118.515193268725	8.82528372093023
7	32	14.6312604404569	136.709805598829	20.1550387596899
7	33	96.5735641306581	185.941012473614	6.61498604651163
7	34	3.40822479840816	77.7136371195462	8.33333333333333
7	35	214.280739203903	117.620015011175	4.34108527131783
7	36	92.0835817954445	134.023134474234	19.0816930232558
7	37	9.88404938306544	127.697108086297	20.3998356589147
7	38	133.209047424689	-53.2041297608076	15.4022108527132
7	39	71.6062890450082	175.925350660526	15.720207751938
7	40	19.7279096832427	3.47589623214275	23.5142108527132
7	41	6.61454028861779	105.717821505801	15.3705085271318
7	42	19.3531626515467	21.482892395934	26.7441860465116
7	43	46.3432373491029	-5.79262247014631	5.12820465116279
7	44	3.74944929099135	146.212743499671	16.161615503876
7	45	22.4375149343264	155.839405811226	15.7909860465116
7	46	10.1218287895483	-27.6378509946704	3.2887007751938
7	47	249.246815572551	32.5321491374692	6.93114418604651
7	48	-2.40167454231779	1.38460191322095	11.7453612403101
7	49	228.12380612506	122.890346893372	20.7210542635659
7	50	20.7950235118425	119.776898762459	6.48343875968992
7	51	-15.01938037075	102.112894451576	5.16795968992248
7	52	87.7360422749664	187.239102864661	5.75858294573644
7	53	279.764179960329	93.3092529142197	11.8393240310078
7	54	29.2609938337077	177.893921663624	10.8527131782946
7	55	58.4753718456714	-62.7415695193324	11.2640403100775
7	56	228.01663455811	113.687600579345	22.131023255814
7	57	8.9209050411315	137.409344696844	14.044688372093
7	58	71.521299177165	-50.7800158921841	3.41085271317829
7	59	67.0905690662974	-117.809665184919	7.53045271317829
7	60	231.433388388893	55.7827923451482	22.9974170542636
7	61	36.0479771422297	142.593213702312	16.5891472868217
7	62	29.6932863314902	152.124718439567	13.5870325581395
7	63	31.7648500199715	118.143585743138	23.2058015503876
7	64	4.2948398206333	43.4230087550329	12.0453178294574
7	65	120.124121409975	143.703715872213	26.2015503875969
7	66	215.65765697055	65.1539866366772	17.4234046511628
7	67	6.13660727869477	-34.3190044207123	5.83675348837209
7	68	38.1699693733014	165.018721477417	10.0110728682171
7	69	114.70803520572	-55.7330462656478	17.8294573643411
7	70	-37.6444275447346	195.738939514832	7.02062325581395
7	71	182.099945079343	121.083101247097	19.1518480620155
7	72	239.282391543715	192.796399248615	3.9276496124031
7	73	68.5751243266327	151.463053208648	6.99889302325581
7	74	80.0180330522095	-71.5735577881448	16.2334697674419
7	75	136.559017747361	137.409277315927	12.9668775193798
7	76	207.13187952262	61.8331433005535	21.7054263565892
7	77	186.913512155869	-1.4480283346421	18.6821705426357
7	78	49.7572579906323	-63.5621770726623	11.5574356589147
7	79	173.336592977679	20.6049704804853	26.8733860465116
7	80	17.2166630216829	-20.945405905633	4.59512558139535
7	81	-12.6299676920106	124.450389836073	16.9630635658915
7	82	70.8814636970285	-63.6460982391485	8.85935813953489
7	83	75.2445633191479	-54.7887611755714	10.3359162790698
7	84	-29.0184379725907	25.2143270558805	13.1782945736434
7	85	221.405119902532	12.2808044207612	5.09413023255814
7	86	119.116454614281	179.95379121396	15.2769891472868
7	87	219.582276546512	22.4505403266129	18.7080093023256
7	88	178.561828838756	-20.0800626072872	7.38279689922481
7	89	57.4037442280507	150.913227764043	9.21373333333333
7	90	49.1171997869285	131.427844553072	7.08748527131783
7	91	-42.1234306298176	190.010866112271	5.63777364341085
7	92	256.899500882328	49.8979227664903	13.3333333333333
7	93	-28.0620787317755	111.189679095012	5.58139534883721
7	94	-48.442980736336	110.817896045874	3.75356899224806
7	95	-28.3812298363946	30.7294175290031	7.70297984496124
7	96	83.0283841195032	153.143053992073	6.93114418604651
7	97	12.9172302397914	164.565492776986	17.0542635658915
7	98	13.2944261746713	107.178117438618	20.7751937984496
7	99	-49.4479742960064	50.9613260493067	8.42237519379845
7	100	80.1129875394104	-60.2595979974541	8.49977054263566
7	101	-7.18322170286305	121.94350087062	8.33614263565892
7	102	206.841498550796	133.729893274312	12.038303875969
7	103	-1.04935934693747	16.6568452932194	21.9087565891473
7	104	233.576772676272	39.9283892254238	21.0852713178295
7	105	32.9163357697387	23.9678021613387	5.02539534883721
7	106	76.3396176794892	181.051203531431	12.0696837209302
7	107	217.819993247112	-3.39297942907418	6.58914728682171
7	108	-12.2587039003597	3.81110537369649	13.1782945736434
7	109	11.34738510339	147.528435998356	8.88888992248062
7	110	36.5697442402373	-31.9776311917523	9.47459224806201
7	111	263.546046933418	155.033048559875	9.05426356589147
7	112	29.1379338546486	17.370312927246	5.77385736434109
7	113	235.296615978842	68.332140118655	21.7054263565892
7	114	36.6697554404181	-3.44587230464654	18.6046511627907
7	115	25.5479345634036	166.638784952512	14.2857147286822
7	116	172.040601814998	175.908785907693	15.6862759689923
7	117	-20.8066564390724	56.0421505132423	14.5772062015504
7	118	2.45640579160593	131.066938379176	19.3202139534884
7	119	43.355452463981	-62.7634806636663	11.0438573643411
7	120	192.284896633459	-1.3794414069177	19.5483658914729
7	121	211.857024094965	-4.87096926959049	9.55038759689923
7	122	25.5439793984051	132.580684874351	7.03346666666667
7	123	168.796496587528	133.771824174231	14.922480620155
7	124	13.4219127774977	-36.6051285799101	6.25897364341085
7	125	111.10708289879	183.497797094588	13.6798914728682
7	126	23.3164286045197	14.9930080409653	27.3901798449612
7	127	-16.7430773030747	5.63992510692522	5.48598759689922
7	128	49.8313382186447	-19.362220609154	3.94644031007752
7	129	109.137715270436	-56.3898105191241	19.4394759689923
7	130	215.634076370029	59.058502461035	22.8538604651163
7	131	7.23895771335807	-15.5111442131964	14.5446418604651
7	132	-46.1720905525993	121.254813897176	12.2739007751938
7	133	13.6532602666371	170.78633003852	14.7883131782946
7	134	17.306779198089	-9.83099636312212	4.55426356589147
7	135	-21.0569847183786	97.3050797579779	10.6312279069767
7	136	108.691886074289	142.663640978244	18.6046511627907
7	137	19.9151800995666	-26.9202736987463	14.814815503876
7	138	80.7576539897222	-37.4955062048468	2.81888682170543
7	139	-14.9981533386478	235.002943644182	3.41085271317829
7	140	16.5842095065334	125.235931753861	8.85402170542636
7	141	7.41508540695126	-4.01486309827227	17.4972310077519
7	142	244.302546425709	85.6663219583286	20.1304279069768
7	143	47.9640597001793	165.621462268239	11.3273209302326
7	144	204.969742378158	141.737613842791	18.7944930232558
7	145	33.642788054559	-0.481880401738943	7.02842480620155
7	146	151.405320938992	-34.5331581944239	18.5461457364341
7	147	136.433863493881	-62.5758998954297	8.03904806201551
7	148	50.176537700654	-54.7312185410325	15.0712093023256
7	149	36.1641268858178	177.571909054521	14.7286821705426
7	150	125.732040665337	-24.2594981797958	4.75452093023256
7	151	204.717957856316	150.589608225818	18.286623255814
7	152	77.462731432871	144.835562998716	7.89288372093023
7	153	179.941609624456	174.599778493739	14.5601612403101
7	154	70.2643067053933	-43.041335527061	22.4437054263566
7	155	-4.08961852612171	147.709006473101	11.0641302325581
7	156	226.412989735296	20.4407558594664	14.7145891472868
7	157	26.6812210353128	123.592405729134	17.4023100775194
7	158	-5.17439291560676	73.1585270925839	4.0010015503876
7	159	161.375895431269	-24.9966857276563	16.5374666666667
7	160	-4.60952112572245	-68.5905368022415	7.26744186046512
7	161	-28.7053720143334	105.051852631059	14.2635658914729
7	162	1.95201374837234	-133.927846835343	4.65116279069767
7	163	0.293332050273802	52.6775521546776	15.1141612403101
7	164	74.9073390202987	-57.0578713967546	1.55038759689922
7	165	20.0739417912105	-33.5524002181453	15.792319379845
8	1	147.362371798545	-39.6316321249799	23.3750759689922
8	2	229.811647172519	59.6348371350928	14.6179410852713
8	3	156.152472042085	-0.761074030947944	22.3414821705426
8	4	170.789300258228	137.431501138551	22.2868217054264
8	5	200.056734887828	62.6837774150646	22.093023255814
8	6	108.926766731883	-25.9050278882978	22.4806201550388
8	7	121.962367086749	-68.4812265971778	20.5128217054264
8	8	-100.628573910938	145.515528445939	7.75193798449612
8	9	23.7438775709999	-57.3754404647003	14.6317829457364
8	10	156.127837322683	30.4208782411418	21.2544031007752
8	11	-23.6193347120321	141.529460852854	10.2564093023256
8	12	144.727340774771	91.7920544607456	23.1524558139535
8	13	151.900270110103	117.838222842263	18.3462542635659
8	14	149.908046128899	-4.81910284516017	22.8478170542636
8	15	186.120058102716	106.630197508349	23.3527131782946
8	16	43.6131396539382	-49.2159449865863	14.9009488372093
8	17	-128.133893421672	84.1244966718028	18.3462542635659
8	18	-98.5498584657122	16.5866012496891	9.02043720930233
8	19	119.512346119734	-78.1610250227687	20.5980062015504
8	20	-70.7089144151508	42.6800134150812	6.56634728682171
8	21	-78.3469808901676	52.8577680147463	8.58676279069767
8	22	68.6591587181034	179.65295045987	23.8195906976744
8	23	-51.8878660714029	-53.3578056318512	20.3765240310077
8	24	-114.288659049797	-0.297211091653526	7.14526511627907
8	25	151.8546948978	87.6319561666399	3.54374263565891
8	26	123.330310144466	153.410791093637	24.5994821705426
8	27	-9.54408024122998	203.616830368107	8.4754511627907
8	28	7.01927493014881	-16.928687763248	18.6046511627907
8	29	-54.4204722122718	-48.3197406579908	9.42158759689923
8	30	155.820163800508	-20.8575219553452	15.2653550387597
8	31	0.466619295503978	182.057004725328	23.2558139534884
8	32	106.159020071592	-65.7135911928417	21.1416496124031
8	33	-74.9252093497737	-91.0869804302052	8.93023255813954
8	34	-69.0008647934742	-116.657405292413	5.78811472868217
8	35	7.56302430362047	179.379345621777	21.2121209302326
8	36	54.0128069736501	170.381720894756	19.0274852713178
8	37	-48.1567329895505	-92.7064068379915	14.5918821705426
8	38	51.240932689441	126.787191060912	12.6098201550388
8	39	120.594913179608	40.0293302638236	9.58421395348837
8	40	-90.374099337053	-82.3722114078445	8.46427906976744
8	41	-58.8857360530467	-48.9342087319528	23.1148682170543
8	42	-111.799462537217	-8.39748942405619	21.1886294573643
8	43	2.4847730751373	90.4679551154168	6.71834728682171
8	44	-76.8070827100569	-25.0846857639483	8.4754511627907
8	45	138.014947877802	67.3517517213497	17.0542635658915
8	46	34.402443920344	-105.945028315765	13.5306542635659
8	47	77.2339888960257	99.3492183150833	15.5038759689922
8	48	140.409971357061	137.377931974205	24.3410852713178
8	49	177.032132790329	1.3019597420787	23.9605364341085
8	50	-103.479251096793	23.3949960984584	9.76744186046512
8	51	180.125535594642	144.677038534657	19.6738852713178
8	52	96.8928394013681	4.03061040803537	10.1479906976744
8	53	116.634651279466	-16.0488096160673	7.54971472868217
8	54	-49.2014146791313	-27.3315790327869	12.4031007751938
8	55	21.9635071369115	-117.50476334529	8.70602170542636
8	56	7.53049320685659	-28.2899791810013	21.963823255814
8	57	59.5190432944024	-68.2559337818345	20.9302325581395
8	58	191.510013513844	23.5328697350408	13.2487658914729
8	59	196.17491170986	120.990712027828	18.3379162790698
8	60	174.837493808409	-4.26088010000717	21.8776930232558
8	61	104.483911688964	91.5764706492567	15.1037767441861
8	62	9.96237729473303	-138.409553722824	23.1365519379845
8	63	177.46872129335	14.1902054698645	23.4580372093023
8	64	-88.402105153244	63.5924960689738	5.66228527131783
8	65	171.131293063511	27.7444069350875	19.5166449612403
8	66	98.7899686888998	100.453120628339	15.9468434108527
8	67	218.434808885661	52.1875567673087	5.91966201550388
8	68	128.632462855252	-57.8672494640503	22.3944868217054
8	69	51.3140894068889	-108.985888071137	12.5968992248062
8	70	135.371131954394	21.5991978242567	5.31561550387597
8	71	93.4062962069984	144.276471145055	16.5948899224806
8	72	-40.4362878071334	80.6397361835966	5.93191627906977
8	73	61.9514323268633	-47.3925135139519	21.9054759689923
8	74	-62.1769062928019	-54.266106958371	21.926911627907
8	75	230.3489599268	151.223811462127	10.7788837209302
8	76	-1.44409724898812	-26.7061925665336	21.0409736434109
8	77	106.134318077168	174.187032748112	20.4839100775194
8	78	22.2564538720569	-19.386354857273	22.5323007751938
8	79	190.966093759895	61.9246571251569	22.5510914728682
8	80	96.9833227257928	215.69445899859	16.1454170542636
8	81	131.735958470094	143.757848416039	23.5142108527132
8	82	133.063204921169	4.29953888091274	11.8393240310078
8	83	163.579667338611	-13.2183086432901	6.04651162790698
8	84	195.971478680464	154.20191827573	16.1683286821705
8	85	34.8366963038168	-51.3183836857421	5.07399689922481
8	86	35.7168686797432	106.207893126281	3.6645519379845
8	87	152.311235215458	11.1001913803575	12.6849891472868
8	88	165.036902929756	3.88473669209976	14.7286821705426
8	89	209.17519223753	113.820657732671	17.984496124031
8	90	75.6235054880116	112.17107955402	9.30232558139535
8	91	127.299812714932	107.178158414223	5.00894573643411
8	92	189.240491167296	-7.53397457899549	7.89288372093023
8	93	145.742136870354	100.764837921191	7.39415503875969
8	94	-2.1606792842975	180.409988632298	8.81272868217054
8	95	34.8593301026954	-82.9412944095363	5.83675348837209
8	96	37.8042823644432	-42.9039764535102	17.6505674418605
8	97	144.522862841244	-36.3462290502169	13.8759689922481
8	98	-134.757091419666	46.3026193871554	6.2015503875969
8	99	113.678861445076	-62.9155502284702	24.031007751938
8	100	146.502283119998	3.06759596371147	11.4911069767442
8	101	105.549309350756	-80.0732969575503	21.4318294573643
8	102	150.012799681024	-32.4907611894001	18.8527131782946
8	103	171.326751553753	-12.2063054443166	19.4273054263566
8	104	5.51896046392359	-31.9791506359635	13.0232558139535
8	105	141.962057091291	117.453435465545	19.3798449612403
8	106	9.05283879740067	-108.389564052955	23.7276713178295
8	107	-48.8327876994291	34.681136522945	4.51021705426356
8	108	131.296849429932	-63.327216598461	19.7322046511628
8	109	157.098337595705	13.9198354916034	23.6003441860465
8	110	-20.6283929961848	182.754704186773	18.1395348837209
8	111	109.271198054145	61.0659173421023	8.7385488372093
8	112	183.39593020116	134.307808176884	20.5630356589147
8	113	169.377029575682	-22.7932283661178	16.0676527131783
8	114	0.905560817271276	-156.329026236071	14.8623348837209
8	115	-25.9626893109286	208.52435185244	9.04392868217054
8	116	-51.4108333491496	4.23762484724284	6.82170542635659
8	117	102.158514074613	-76.26074024075	8.9922480620155
8	118	124.096592589892	92.708151381517	11.3178294573643
8	119	159.284139084396	137.246169206446	22.1483937984496
8	120	49.5643121155828	-70.0282076830417	5.16795968992248
8	121	-173.353904088841	89.3863962994764	6.58914728682171
8	122	13.7086966658602	-209.572371488417	5.16795968992248
8	123	107.241882135276	125.146673902922	21.1582294573643
8	124	83.9108598842572	-20.0411613210328	16.5374666666667
8	125	3.39587918656128	121.159953232577	6.02928372093024
8	126	170.628221987381	81.3964231589262	20.5128217054264
8	127	46.6736530432018	-54.7666277463004	22.195023255814
8	128	73.4380467286378	-63.8505328221752	19.4394759689923
8	129	183.60631908731	166.168924077626	12.9994046511628
8	130	3.63112941863225	207.114955853525	11.046511627907
8	131	128.895006644325	32.6340467511841	19.6990418604651
8	132	-14.9924377316069	-128.781450447347	14.010911627907
8	133	88.2846391871408	106.381783364025	12.8801426356589
8	134	16.9115570135307	-122.724247827437	6.02928372093024
8	135	151.388823610914	-42.5492542055274	18.0878542635659
8	136	225.621613292345	56.7743180700772	5.91966201550388
8	137	206.511683644924	124.179452949063	17.3987937984496
8	138	157.715368977758	65.400349660611	22.4101488372093
8	139	-65.9969322373939	-99.0385020950695	4.5319007751938
8	140	-149.758107656376	51.4305142799142	5.9279534883721
8	141	-66.7166523455213	70.8854995822009	5.56000930232558
8	142	-27.4937680478317	203.095326176697	9.96006511627907
8	143	4.28389464409376	202.694138720581	11.1627906976744
8	144	170.467316427452	127.301261428784	24.076607751938
8	145	-82.789079842871	-46.1848210787515	13.7467689922481
8	146	-5.95660386522824	-117.121312417515	15.9934728682171
8	147	26.7599819744558	111.54771447856	7.57967131782946
8	148	68.4708672348829	-77.945094400723	24.6585457364341
8	149	-28.4515984244204	159.177022686795	12.0425457364341
8	150	208.051732993788	21.5458300608721	19.5483658914729
8	151	180.167384875381	23.8726669395085	13.5306542635659
8	152	227.814507608277	49.3618248477829	14.549792248062
8	153	122.961994464095	-47.1233138316296	6.3953488372093
8	154	49.3013445984477	-115.94766469651	21.282592248062
8	155	111.515883945979	141.201494209456	7.23514108527132
8	156	91.7797065199504	152.118648926166	18.7455968992248
8	157	180.127910902257	71.4047130961237	14.8732093023256
8	158	143.376703505102	15.7167958059248	13.953488372093
8	159	156.537529000875	2.72424048383401	9.99138604651163
8	160	13.1387811058871	-27.105488300013	14.9870790697674
8	161	76.7986515418301	200.612863544201	19.0332124031008
8	162	84.4675340145282	216.540489932485	15.5038759689922
8	163	169.159745283571	71.2602837040216	12.7678976744186
8	164	25.7284061094112	-51.1030978233531	10.6312279069767
8	165	83.1538855794997	-35.2766919033316	17.777776744186
8	166	-71.1668938919033	142.203441018105	23.5142108527132
8	167	121.113034989503	-32.0580705034179	22.1282604651163
8	168	-37.9252992980524	-36.381292436517	9.30232558139535
8	169	183.432649493601	-0.551034538961339	18.8113705426357
8	170	-48.8759600956593	-58.8788833961949	21.7054263565892
8	171	138.93901309573	29.3966584939464	10.6589147286822
8	172	204.585892083456	50.3004531396511	21.4839410852713
8	173	62.9865974178279	166.751641866125	17.9401984496124
8	174	93.3350185572243	178.020351318044	21.7054263565892
8	175	138.483179779762	-45.7532240899052	17.4313860465116
8	176	104.320565007301	-43.2395588774797	13.346815503876
8	177	212.53446215842	153.7982366382	12.4031007751938
8	178	55.8457990779868	164.246250122595	15.3746759689922
8	179	126.652310666072	-0.563207727885295	19.6382418604651
8	180	187.898066826962	37.0186474553939	23.6434108527132
8	181	133.045167760082	-24.7782060055691	23.1476465116279
8	182	127.310394892357	138.787241246837	22.4806201550388
8	183	234.617767845352	51.1339790880354	6.2015503875969
8	184	164.47486517572	21.5967879494667	20.051680620155
8	185	95.0754197691657	155.045615477385	16.3784527131783
8	186	-78.2804855975743	35.2957075529983	7.66073798449612
8	187	25.688209494815	195.686506169375	17.7187162790698
8	188	-70.0321026583024	31.9396918433076	8.4675007751938
8	189	152.300265619524	147.493589676357	15.6761426356589
8	190	93.8246597846578	-28.9648705660341	11.210496124031
8	191	121.950604790026	-10.3230139261744	17.3278604651163
8	192	133.03518895107	-50.7054667141438	15.6386914728682
8	193	127.297282922113	-19.9578840454007	19.3257612403101
8	194	143.038244446355	20.8614285061161	19.8966418604651
8	195	14.853608786837	-114.823744802008	22.8980310077519
8	196	97.3570835294492	171.527089706792	23.3750759689922
8	197	125.075671667172	11.5187746228179	23.7726108527132
8	198	57.5248298486125	125.95138079117	11.5574356589147
8	199	134.804812194109	76.1701720622492	20.4286356589147
8	200	186.311589336323	51.8770794807241	21.2356124031008
8	201	70.6496720139923	-93.061407954306	22.7021054263566
8	202	184.808238667523	25.2179731661317	6.2015503875969
8	203	-77.7498722169088	134.336702721977	23.1365519379845
8	204	-88.3402334459938	140.259736325471	14.8037023255814
8	205	53.4781094555066	-41.9653275545555	21.1416496124031
8	206	-74.9412702407115	26.8559343461569	7.03637519379845
8	207	-11.8051239487855	-138.034889418102	10.4949302325581
8	208	-66.4543590922851	26.2231036577695	6.78294573643411
8	209	151.632223009485	124.726879588714	17.1799720930233
8	210	26.6921804488573	-113.346991084731	15.5038759689922
8	211	-26.7864616863108	-143.198772444576	5.58139534883721
8	212	140.296551669601	-13.8328281063908	17.9044775193798
8	213	208.00832363215	172.947588367874	7.32910387596899
8	214	148.252931121457	63.9956099074313	8.47040930232558
8	215	43.3557235609336	-103.095360128162	13.953488372093
8	216	166.987903205972	82.9099972918141	7.75193798449612
8	217	18.5361333307909	117.947122562563	6.89061085271318
8	218	115.274729553003	-45.1702177475288	19.0367255813954
8	219	153.042541991285	54.6651595073107	22.2619751937985
8	220	32.849371288517	198.770217586942	17.1576217054264
8	221	198.057459016538	97.9462518698024	17.0542635658915
8	222	71.805415136984	214.697017101679	14.4702852713178
8	223	178.250146822656	31.471317381425	21.4235379844961
8	224	201.537112748974	71.2720560528802	20.6718356589147
8	225	-150.643890468813	90.6163259066395	6.2015503875969
8	226	153.699116479749	-10.239853957066	17.6505674418605
8	227	12.0789421676652	-129.435482600832	17.1162790697674
8	228	172.120490753918	37.7587627247377	23.9202666666667
8	229	-61.5142199642432	-98.6913123531325	14.7827658914729
8	230	113.253085163961	182.782672325379	23.2558139534884
8	231	130.451904344747	-5.91171233735637	7.23514108527132
8	232	83.7495809863504	-45.3230777465111	21.2919906976744
8	233	-20.386835017438	-84.9530961358791	15.3038263565891
8	234	39.7818648320342	-111.92147816258	11.9896651162791
9	1	106.139397286105	-56.9612396940832	14.0273178294574
9	2	-95.7066709272152	-70.9019463193984	10.1371503875969
9	3	-69.1357896305165	-61.0205109088621	11.7140403100775
9	4	135.438278543067	73.1191196437354	12.4031007751938
9	5	9.18797145536267	-95.3259766533928	22.3698790697674
9	6	-65.119329320505	-83.3318587762983	23.0343286821705
9	7	-30.8304860126225	99.1459829626352	14.6878821705426
9	8	131.302555904296	11.1967542399406	20.5778728682171
9	9	-71.8760701020989	-63.4323139289206	21.2624589147287
9	10	-27.2033679952607	-160.940355594167	18.9922480620155
9	11	110.550315834171	-52.1999158260837	10.1479906976744
9	12	55.7252731977849	-61.5425784062819	14.7286821705426
9	13	95.5744905284486	-48.8440099049175	12.4892341085271
9	14	156.55837429847	79.5016717334338	11.2546666666667
9	15	-140.377124635851	35.1232156110586	13.7320031007752
9	16	74.5046560650389	-47.0899027014903	24.031007751938
9	17	134.338299726286	84.2916213415206	12.9773178294574
9	18	59.0833818752921	-86.7608130783229	22.3795069767442
9	19	70.1290918828302	128.018241856249	18.1616837209302
9	20	1.66784494682025	131.54645289705	24.2248062015504
9	21	-7.67720069133901	99.2084329693862	12.1212124031008
9	22	72.5812726213106	-16.4006508514614	12.9198976744186
9	23	-97.2053015486975	-38.9287918104058	8.10972093023256
9	24	-24.0911832976995	139.212123315255	15.5038759689922
9	25	193.680635462361	46.0539181140134	9.79563100775194
9	26	-101.023998336868	-34.2229982571168	23.5429240310078
9	27	138.825564613993	91.1360681733967	8.91472868217054
9	28	76.0373414841622	116.383159141738	17.0542635658915
9	29	108.826195614377	86.0215734534337	17.5710604651163
9	30	-36.4035311882531	106.222423612611	12.9198976744186
9	31	-113.015525560601	25.0545640812126	15.5038759689922
9	32	96.6736174716433	-73.0994562130619	7.44186046511628
9	33	7.24572358666267	-167.185533888292	17.2564868217054
9	34	28.9406216396985	-110.791045213368	24.3755379844961
9	35	-93.5490906091652	129.13355062182	21.3953488372093
9	36	-62.3798504152454	-131.436429543888	19.2536496124031
9	37	112.339237540016	73.6163978315033	21.2158294573643
9	38	85.2608798063038	-99.2306596523856	14.235376744186
9	39	2.98319738798399	-136.188485777412	22.9457364341085
9	40	-98.3130726946224	78.9012603065813	15.6976744186047
9	41	99.8532275370775	12.1346924013012	15.5038759689922
9	42	30.4002961734116	144.055372517989	19.0816930232558
9	43	68.4609666323102	-122.486574969544	19.7209302325581
9	44	-86.9536436063181	-84.5084170862295	7.61099224806201
9	45	-12.7405207217147	-91.6981764668931	22.8980310077519
9	46	23.4209764611565	-155.713213210216	18.3614542635659
9	47	106.803957035912	-47.4873366835264	17.0542635658915
9	48	-116.275902950962	-0.198476543846526	20.9302325581395
9	49	7.88276958108987	-78.3994036224097	22.7390170542636
9	50	-52.7016282429985	136.695272850726	14.9870790697674
9	51	-91.216882778449	-91.0720491876146	20.8010325581395
9	52	88.7476636835184	2.98832433349414	10.9719751937985
9	53	-170.842568309062	127.328037650192	9.30232558139535
9	54	116.6149663273	-6.02898914225782	16.873984496124
9	55	42.2014163806802	131.588185539367	23.9605364341085
9	56	-143.234655505113	108.02439389818	14.814815503876
9	57	-101.371672873425	-13.0178442898373	11.5762263565891
9	58	49.9036040732797	-107.974341514535	15.5038759689922
9	59	46.5546298140584	140.159543709574	20.3875968992248
9	60	22.5056805821918	-91.1378883606292	18.3093395348837
9	61	108.280527374677	-26.4337155176258	15.4513209302326
9	62	25.2105452824079	-232.045778334939	9.1954015503876
9	63	125.759930375815	94.3890214377782	9.50904496124031
9	64	-29.4790297736754	-185.172107672437	15.5813953488372
9	65	131.677962715954	11.9396298089907	11.7829457364341
9	66	69.8608377044351	-113.573955929215	14.2405984496124
9	67	72.1385111152101	-92.4029244394849	20.4369271317829
9	68	-245.24124837359	100.154922970373	7.8712
9	69	68.8507687879825	-38.0917036545201	13.6950914728682
9	70	125.83307893121	4.19508601720816	10.2325581395349
9	71	17.7079781379893	-99.4190776813487	21.4669054263566
9	72	-109.664860195468	92.2783789160694	20.8933178294574
9	73	41.1745746400512	129.216340174158	17.0542635658915
9	74	-59.1885018951298	136.792201711961	14.6999720930233
9	75	-109.037633666127	45.4945612972509	17.0542635658915
9	76	71.6436603780024	-84.5235579941661	16.5374666666667
9	77	-36.9721759572078	-118.012633558	17.3126604651163
9	78	64.7720693668149	-152.921809628159	12.9668775193798
9	79	25.5864612537183	-178.937948573711	19.3093736434109
9	80	84.9482884928565	100.826540212077	16.4014697674419
9	81	-97.665499549678	-11.1251664132354	21.4235379844961
9	82	25.7913404077629	-142.34270738366	23.6003441860465
9	83	124.304147246523	-24.5069029042113	15.0609085271318
9	84	-124.450665138891	77.5214715514213	11.2755472868217
9	85	10.6005872292901	-173.031876238743	21.0852713178295
9	86	90.1109269223442	-76.4622936021078	12.0487255813953
9	87	-118.669950221975	-26.4283234302166	21.3406294573643
9	88	131.90010292314	106.684030524517	12.038303875969
9	89	-129.712629809707	8.78722988479423	14.9672031007752
9	90	112.130304583355	-2.93335277692644	18.6046511627907
9	91	62.1278987683087	66.2063140524104	11.7140403100775
9	92	118.267948823193	98.3658543307886	16.5609581395349
9	93	-101.594962008292	-76.2476294372072	10.1112248062016
9	94	-50.025610461904	-184.2053992148	9.00701395348837
9	95	-3.2861046876491	151.696570356781	22.4806201550388
9	96	-158.705845502771	145.477086969432	7.23514108527132
9	97	-3.30413912842088	-267.996665179686	8.72093023255814
9	98	12.6647305416188	-185.88210043545	17.3433178294574
9	99	117.804074824068	12.9470388740564	13.793103875969
9	100	-31.0816009013915	-119.675672091687	9.84952248062015
9	101	119.483872517503	-6.67265272078374	7.75193798449612
9	102	-98.2939347261249	104.826470195806	17.3238976744186
9	103	127.912665073586	80.190066273752	17.3643410852713
9	104	-19.2758576804748	-137.366033386971	23.2558139534884
9	105	-123.919470158842	-1.76813249078036	13.8565891472868
9	106	95.6317380662709	66.5484460706947	9.71576124031008
9	107	27.7352138552035	-202.67134290649	11.6875379844961
9	108	-38.3011339179003	-174.459070726293	19.4503162790698
9	109	50.3381022418863	-98.7773038981437	19.7470418604651
9	110	23.2664668002072	103.381126578846	14.1749736434108
9	111	134.225314387197	-6.36538315093421	18.6046511627907
9	112	-118.014124658295	112.217214961475	19.5166449612403
9	113	-11.3379253646745	-245.734280165436	10.4186046511628
9	114	-120.95595930899	60.5690291894262	18.2676093023256
9	115	94.0948594835495	-86.9652644291705	14.7854046511628
9	116	-26.3432708670675	132.518429459268	15.2823906976744
9	117	102.715713712349	59.1909596286598	13.5886914728682
9	118	82.0057083479157	86.6097669765312	17.0542635658915
9	119	87.5576530684485	124.850164754177	17.3126604651163
9	120	68.3813512702729	104.36866375062	21.3295751937984
9	121	-82.570987362105	-5.79667386116006	16.5374666666667
9	122	-93.6242548340395	-19.6617903075657	20.6110356589147
9	123	102.765389071932	69.9853344629108	9.54084651162791
9	124	86.5450023211147	-69.7370858665521	21.2373860465116
9	125	93.8540097098588	-59.2409528819717	14.9246108527132
9	126	-142.176688067445	164.48046510572	9.44998139534883
9	127	-66.562861928248	-86.0520578993385	11.7140403100775
9	128	117.184719520726	-33.9782466077183	11.0876217054264
9	129	78.5622149367964	-60.548613809274	14.5736434108527
9	130	-92.6053315164901	-67.2498823450457	23.4772992248062
9	131	136.210808049304	51.822823431072	16.8604651162791
9	132	74.1893693668129	-75.6733186074572	15.917311627907
9	133	-71.314736572913	-73.8373839574581	20.4995689922481
9	134	-105.72094155709	-58.7795383642377	10.8527131782946
9	135	53.5552157220447	141.373417568119	16.2194387596899
9	136	35.920221353616	-143.751216326059	17.1952093023256
9	137	-10.132564762607	-125.453951818258	22.7390170542636
9	138	100.679597231524	48.7746459998353	15.2971565891473
9	139	122.755966171402	45.6161752266862	21.1886294573643
9	140	-131.803926546404	86.0502994935967	20.1550387596899
9	141	129.167613563737	37.6027285688849	12.038303875969
9	142	-70.0484774382459	-97.4505703697475	6.2015503875969
9	143	-125.910938741897	90.8579744130349	21.0852713178295
9	144	-95.931441569551	95.1745047344266	24.1860465116279
9	145	-81.985540498959	123.929183708241	18.4222511627907
9	146	90.2365590164348	88.7808747309046	18.3979317829457
9	147	35.5640679406606	-151.14465771766	9.41306666666667
9	148	-93.3094460052595	-45.8986573821933	23.990207751938
9	149	130.902806493291	-23.9574692568694	9.57195968992248
9	150	9.77195235095231	128.883576383831	12.9198976744186
9	151	-148.952361810834	113.02214633691	7.67033798449613
9	152	78.7683902236778	-79.3077298798371	7.63267596899225
9	153	-76.1440129824825	-40.134836579162	23.6434108527132
9	154	70.6190326992943	154.089397786454	14.7742821705426
9	155	-57.3145564073298	-123.39764326422	21.360896124031
9	156	74.2316761512413	91.6763706601535	16.1821705426357
9	157	8.20438377145282	110.063925664655	15.9809178294574
9	158	-78.6024907981731	113.55754282323	11.4843534883721
9	159	75.4489473777367	-109.81592332547	12.3091379844961
9	160	-90.6647300873015	84.8429183614598	21.9873147286822
9	161	37.121946057191	144.445660165182	23.1148682170543
9	162	36.3412847755271	-221.477662778371	9.30232558139535
9	163	-72.8183463146387	-109.76669054841	15.7774728682171
9	164	185.58941120794	42.7082956260111	10.2564093023256
9	165	-18.0889647388287	-100.094152989391	22.4806201550388
9	166	107.571303995525	102.560910541056	20.9052248062016
9	167	-44.4759522112652	110.974605194318	10.2025519379845
9	168	112.213197098066	23.8804102048559	8.78552868217054
9	169	-133.940644804215	143.071532629849	13.5957054263566
9	170	-2.48069434521847	126.447236908887	24.1417488372093
9	171	-76.5970070985669	-127.31113666222	14.4094852713178
9	172	-16.1209509091989	-110.482207014447	23.8759689922481
9	173	129.705214708633	-7.49595287605159	8.4895007751938
9	174	56.5357225878445	134.395432056232	17.0542635658915
9	175	42.0970660738067	-111.890649080201	20.6718356589147
9	176	107.590926097537	-33.709512679441	18.1395348837209
9	177	-82.4681542165394	-92.2128456239401	22.7390170542636
9	178	-117.117935343476	101.785245870866	19.4315255813954
9	179	-10.8285036352155	147.313451256297	23.6135968992248
[truncated: 13,149 more rows]

## Sheet: Fig1.B RT4
cell RT4	Index	x	y	z
1	1	-18.0516545415327	-49.6638595849005	30.6632217054264
1	2	-79.3553151238948	-29.6947855956077	22.2904775193798
1	3	70.9408432231654	-31.1515114770996	14.6770015503876
1	4	14.989842478335	-21.6234042911444	34.2463379844961
1	5	144.45407195773	32.1644348896805	14.3486852713178
1	6	79.0784381801032	-49.1480935599252	16.0780930232558
1	7	29.1359970557831	-85.9403040650794	10.9719751937985
1	8	49.6619607483204	-7.24684948593442	27.5624465116279
1	9	-113.338936883653	17.467254306813	9.51865736434109
1	10	-55.3638557749606	-35.9269567739172	28.6821705426357
1	11	-2.31871668051376	1.93846026434344	33.9608713178295
1	12	100.978762874759	8.17566814923055	13.953488372093
1	13	-98.3076685812743	180.905741811794	6.2015503875969
1	14	123.15315706364	100.480010325017	10.3359162790698
1	15	74.3468753538314	-17.027426688846	21.0526325581395
1	16	-25.8222189951752	-2.52574387985367	28.4707534883721
1	17	-107.10672083743	170.08858836064	14.7286821705426
1	18	35.5782126169211	56.978621292851	32.8534511627907
1	19	-24.669239080426	-66.9887945002087	15.1998790697674
1	20	38.7474617437686	-35.0943681319745	29.0345302325581
1	21	103.597182710798	24.9832086099211	4.8726480620155
1	22	42.1731503335268	-21.0666044424788	30.1464248062015
1	23	-6.1258599131457	-68.8647519059074	24.9784682170543
1	24	63.0565210718465	198.941891831815	12.9059286821705
1	25	56.8221920830157	0.236123488866724	29.0554108527132
1	26	160.355430517304	146.283272557094	6.86600310077519
1	27	64.3872655332155	-20.9301213841036	25.3454666666667
1	28	-90.9087411455672	31.9300411941947	27.0049333333333
1	29	28.9037146867839	-43.7844779025347	25.6518666666667
1	30	117.86050666916	49.1993551220444	19.8966418604651
1	31	-132.686486407717	28.6946218789278	15.1317829457364
1	32	-98.0047703888519	-45.1196595717342	18.1366108527132
1	33	12.1659675199758	-79.7209251807183	6.93982945736434
1	34	75.5892591044439	-38.6962070742321	8.61326511627907
1	35	-3.33472447326257	-49.49630908146	8.06201550387597
1	36	72.980568583516	30.9114947132498	27.6485798449612
1	37	-38.7352643283868	-4.24721357444769	31.7460310077519
1	38	-64.6545846040437	2.01641753576964	24.9612403100775
1	39	21.0171595388856	-71.928825228937	16.9350015503876
1	40	-175.068843667025	139.807405322758	9.54084651162791
1	41	74.0223483995782	45.9245012740758	22.4806201550388
1	42	-3.14670712133918	55.4882697107302	33.3929643410853
1	43	145.69878898388	135.331534534254	5.09413023255814
1	44	60.3288291493996	42.7521370938918	33.2009829457364
1	45	94.3203995862627	14.838638808159	23.8918697674419
1	46	103.047039443695	106.198059112225	23.3967596899225
1	47	-81.325012162803	18.8744845536898	4.47889612403101
1	48	-70.1639620365108	210.539992033924	5.37467596899225
1	49	67.2335327540533	153.235813612255	9.30232558139535
1	50	7.33053393850963	31.0278628361084	33.2403100775194
1	51	-40.8893437618993	-34.9186169759057	16.3198697674419
1	52	184.837153214685	65.4787054378723	12.1212124031008
1	53	-36.0766384266021	2.14182490910102	8.94454263565892
1	54	49.127182844717	-44.7451521670996	30.371696124031
1	55	-23.0653708177355	-86.5069256129252	21.0313457364341
1	56	-5.28336411958416	-3.96741752846824	3.54374263565891
1	57	-31.0688087401932	197.556914059855	19.7120713178295
1	58	97.6633672545552	-29.2726258091375	19.0091007751938
1	59	108.457767500929	117.787262721535	24.567680620155
1	60	-50.2007126076267	-47.1282787293908	28.4117550387597
1	61	35.8619811436305	6.80576206987994	29.5289209302326
1	62	-52.2805786365273	-62.436396416112	19.5348837209302
1	63	43.5625444029325	5.0690581119701	34.5736434108527
1	64	85.1216473617899	-24.7243393926149	24.031007751938
1	65	101.292659940827	48.283003859951	13.5306542635659
1	66	-13.5481586107536	-42.8168588146687	3.10077519379845
1	67	62.3966322211025	33.828648202383	15.5038759689922
1	68	-108.862272157114	-29.4928923774944	19.2248062015504
1	69	-8.30624356749914	196.165112386982	18.4806201550388
1	70	-124.730642303369	23.0409578030937	25.3229984496124
1	71	84.5604087105422	-37.303500905641	24.8062015503876
1	72	-29.9397778696974	29.490147355409	4.90955968992248
1	73	91.2323947191812	53.2414936558914	26.237327131783
1	74	-63.6640521150331	68.3281170867519	35.4374294573644
1	75	196.03912956854	84.7911086663778	7.57967131782946
1	76	-49.1987309435632	-28.544409016818	5.04983255813954
1	77	-69.5795281263451	5.71868051444283	27.906976744186
1	78	78.079288621327	-17.6188536742253	28.5852713178295
1	79	64.0856560550772	-11.7757332051305	30.2325581395349
1	80	27.962822684728	-62.6793869426183	3.41085271317829
1	81	12.4628659605086	-52.6969160156529	3.83036899224806
1	82	-85.7272927301056	-3.3764756732936	6.40826976744186
1	83	-51.7606221851637	185.147287961817	21.8202697674419
1	84	97.9639932426126	85.3955480201363	21.2158294573643
1	85	70.6229516636878	150.15428375137	25.3699782945736
1	86	-140.80509841046	39.7273802581585	13.953488372093
1	87	-42.7283152898847	-70.8136211511865	13.3505612403101
1	88	-85.322103439626	153.579648379736	23.5658914728682
1	89	-65.4140483396613	155.780911819173	5.72450852713178
1	90	-125.922690236816	19.9006112279133	15.9468434108527
1	91	64.3883748219565	-62.4608918156769	22.3698790697674
1	92	-111.613435157041	16.8517443192652	24.3291596899225
1	93	38.6972282908472	-74.0763533917176	24.6471875968992
1	94	18.0215098054571	-48.7837306301865	5.46327131782946
1	95	50.4445613749769	27.2942549749816	24.2732558139535
1	96	165.437170440801	61.0092401430162	15.2823906976744
1	97	184.883002216265	114.914448907861	9.77213953488372
1	98	55.8740477862968	-37.6856025946972	8.48633178294573
1	99	74.6182398994784	61.3983613026361	34.4733240310078
1	100	-65.9371403218479	-12.3446312500027	14.9870790697674
1	101	-81.1156936626439	-10.0277984437314	8.52713178294574
1	102	88.686071021604	-9.56968442977635	19.5442790697674
1	103	24.6352543109898	73.9222680250235	34.3669240310077
1	104	-134.633750761485	54.0193899698872	15.4200713178295
1	105	27.5524058080598	-57.4807887723105	22.9457364341085
1	106	53.7537976331062	24.0149656193721	2.58397829457364
1	107	38.0516781743013	-49.6123449157619	9.18748217054264
1	108	-44.9641440252351	-97.8956543108126	15.2454790697674
1	109	6.67129240942502	-124.966984497999	14.2905302325581
1	110	-60.9344564613161	-15.0231180632017	18.8431720930233
1	111	27.7485236779219	-53.4780378148874	6.48343875968992
1	112	-88.937127685937	-5.50635360811408	19.3662449612403
1	113	183.464266418658	82.2828460825589	5.24746666666667
1	114	-161.467005170705	175.430762399911	7.61099224806201
1	115	-56.6055810397441	13.7239269280368	33.6189302325581
1	116	44.4622201788025	-33.5890437816217	7.75193798449612
1	117	127.524289726227	29.9944922316565	8.09646821705426
1	118	113.106342314471	43.4821074973624	7.11354418604651
1	119	-64.6119920734476	90.4979695124662	32.6990852713178
1	120	6.0783842833767	22.0355866864196	34.5219627906977
1	121	-45.6825592048103	12.1469996746031	27.6116651162791
1	122	52.2521795896752	-62.3423179010296	17.8861798449612
1	123	8.21003385753491	-29.7750118605927	7.18074108527132
1	124	8.99628497942692	10.0744015198183	26.701119379845
1	125	38.4900615358108	-84.3199988975367	18.6046511627907
1	126	-24.4534008740131	-40.7899029870729	23.1937984496124
1	127	53.1759913086506	-83.9347203474228	5.38555658914728
1	128	89.8192424268174	-29.7508350540261	18.6046511627907
1	129	-3.14048217362382	-69.2201863471091	5.23924031007752
1	130	157.615021290114	99.2955049019199	10.7117674418605
1	131	-36.5936129100086	-118.801188764628	10.4298790697674
1	132	63.7656266975302	-28.8392473957388	25.1444682170543
1	133	-185.81542620669	110.35419457321	4.20819534883721
1	134	-27.1694147315131	-69.4879583669585	28.4237736434109
1	135	-120.918313280607	167.698195567002	7.95865736434109
1	136	15.644957653028	86.0503453842715	4.5319007751938
1	137	-115.811941069159	105.183848569619	24.6182759689923
1	138	9.89125439184057	-114.846637402525	9.04392868217054
1	139	-63.1564070811997	-38.2367558063415	13.6212620155039
1	140	-17.2430136025718	-25.3082700895958	30.7780651162791
1	141	-11.384027259528	-3.07182464743245	28.2333736434109
1	142	140.035417178616	103.705747670257	15.7622728682171
1	143	-20.9778628382569	-69.6689752102784	8.52713178294574
1	144	104.417097154717	26.1242202638392	26.795376744186
1	145	45.8130935656618	11.3627357095478	23.7726108527132
1	146	35.8414636568693	-41.2642412846931	3.22997519379845
1	147	122.592484312379	90.4297297670022	3.81633798449613
1	148	-0.124993069401595	71.2533168209214	32.5581395348837
1	149	30.5967561686363	-88.8840722190517	22.222223255814
1	150	84.360071997434	-2.25222142518889	23.2558139534884
1	151	117.545410326439	59.2819404450062	24.4186046511628
1	152	13.7414942343833	-31.2518522053194	29.1203224806202
1	153	95.2259390708013	-19.7317309741513	27.3597798449612
1	154	164.935796210238	55.6602462382919	9.88372093023256
1	155	-68.6420483864845	116.949407838624	28.2717736434109
1	156	78.1465721555511	-0.46348984589816	4.8062015503876
1	157	73.9194628076446	5.00069968939637	13.793103875969
1	158	89.8134508133153	196.53889740616	4.84496124031008
1	159	-4.08074884355098	-74.0418460052389	16.1929364341085
1	160	-27.8075987281376	-55.4244916088335	8.58676279069767
1	161	30.3330767478584	-10.5606193791171	31.0077519379845
1	162	4.03896752974956	-25.3311499435178	33.2628620155039
1	163	91.5721566692075	169.536889677981	8.55062325581395
1	164	67.0909236746314	25.9775983982417	33.7984496124031
1	165	-147.93631196597	103.121814206324	9.30232558139535
1	166	171.619562105458	72.4351402067324	11.9986511627907
1	167	-30.7457242923374	-47.4701358466394	3.83036899224806
1	168	-46.7618696389123	-109.556599181974	10.1479906976744
1	169	-19.9963706071354	-116.802409974554	17.3278604651163
1	170	-39.1060547193237	-64.7647386090746	24.031007751938
1	171	-35.7948698000678	-59.0457926085073	5.07399689922481
1	172	7.57374245860186	5.00886033261772	31.3725488372093
1	173	17.8537813318328	-46.7038659941904	33.1293364341085
1	174	-83.6661241770526	166.295045522078	20
1	175	-25.00223113873	-180.106063479684	4.06976744186047
1	176	11.1901048551779	-50.9505857369789	22.3255813953488
1	177	27.0459405544731	-78.5558551440723	17.7589860465116
1	178	81.112267851166	15.8090474287099	3.87596899224806
1	179	0.125555776313868	31.0754426541898	33.3929643410853
1	180	142.381471181549	60.6613216314833	16.4041023255814
1	181	-34.9637765833834	-88.5905544205956	21.2460527131783
1	182	-53.9862150818782	33.7332178628602	33.1395348837209
1	183	-20.8197930762075	-56.6176727645172	31.5549488372093
1	184	16.782166094882	12.2360155736521	31.1369519379845
1	185	49.764025106809	180.070512463257	23.1524558139535
1	186	-62.1068621721972	-47.09536932179	9.04392868217054
1	187	17.0447383751915	-88.9696440208832	17.7589860465116
1	188	-73.4301911462354	21.573100324195	26.8067007751938
1	189	64.0552828413757	-273.082152284074	5.72450852713178
1	190	88.4599902257442	31.7107256998999	5.31561550387597
1	191	104.820820821209	198.442515632022	11.855903875969
1	192	91.7059933508529	-24.225932046741	16.3720930232558
1	193	176.632419294886	88.7980542245539	14.9132527131783
1	194	34.9350553032007	5.46709996921763	2.89405581395349
1	195	-3.9329605624319	20.5867401706241	3.94644031007752
1	196	53.19074138075	-71.6182074445055	11.7503069767442
1	197	-15.5537907576223	8.78261315355893	33.9608713178295
1	198	14.6319714337126	-10.4706257895744	28.8072031007752
1	199	60.8558098169333	-50.6987954714323	16.443503875969
1	200	41.7559066334179	-64.6865299967995	4.34108527131783
1	201	-4.27957151925317	-39.3153697792302	26.9821829457364
1	202	65.0741867102305	51.5627811646406	7.23514108527132
1	203	-48.7845349871677	3.05110713386526	31.8237457364341
1	204	100.345966384448	-3.2540813625178	26.6534728682171
1	205	44.3676095006128	-77.5939928551246	3.72093023255814
1	206	98.9741191355827	25.4604564352457	17.984496124031
1	207	97.9752908424589	81.0032665517363	6.06373953488372
1	208	84.6120673281584	54.0044726152862	2.85271317829457
1	209	41.4211236734114	-26.1192148655183	26.5169736434109
1	210	151.484334701104	103.040555897565	5.75858294573644
1	211	-23.2760591952999	192.200768012479	8.52713178294574
1	212	-12.5151482389956	-56.5711750551465	22.0199968992248
1	213	121.38190740164	65.3455877377322	6.58914728682171
1	214	-22.629329795395	-28.8084606777654	8.78552868217054
1	215	21.5441947843547	3.61218855686038	28.3499441860465
1	216	-45.2431210494336	-20.6579968075371	33.5819813953488
1	217	26.4011568397047	204.817482905235	7.75193798449612
1	218	22.6333879452763	-15.1241970226899	32.5959534883721
1	219	-58.6963299884946	31.0365459791171	4.82342945736434
1	220	-30.4612107478543	-48.8049609049286	20.9898635658915
1	221	-118.97309033517	188.742942839947	3.33929612403101
1	222	87.9523370487301	2.8677077603778	11.646815503876
1	223	47.5567309932088	-110.099042829492	9.30232558139535
1	224	71.3576226506189	-20.2108375840809	7.03637519379845
1	225	-104.079970244415	59.8589439153812	5.55555658914729
1	226	69.0834353078216	-55.4359356604193	23.2088310077519
1	227	-24.0415913772448	-14.1975814262552	7.85529612403101
1	228	41.7456377857059	43.6537363314912	31.8534170542636
1	229	-47.8407453697773	119.459123889876	35.1421178294574
1	230	-31.1060393015097	-25.267207528883	9.30232558139535
1	231	50.6341775318252	20.2359103403586	31.6605457364341
1	232	-84.4958429865256	-44.5047108462881	17.0542635658915
1	233	-84.6492353536232	4.4742679784914	24.9254635658915
1	234	-123.473672954676	39.0759024642111	24.5530759689922
1	235	-186.514753887378	71.4871551980661	7.61099224806201
1	236	116.65007031219	12.7162492017591	10.302576744186
1	237	-74.8234704941354	-36.7065076085502	19.9436217054264
1	238	-168.710636413012	150.661216293892	6.2015503875969
1	239	99.2517614015851	66.9908065878739	2.68733953488372
1	240	107.234828079633	33.6169287224691	14.7286821705426
1	241	108.109373701838	-5.52445180958008	13.0232558139535
1	242	-105.580858848403	61.6716803749159	28.4237736434109
1	243	87.0888649425817	62.4056461920978	30.9492465116279
1	244	62.025481253734	-79.0916379084935	14.6425488372093
1	245	-38.5155931903572	28.1020024654752	34.7613209302326
1	246	113.577884060245	96.9721472439201	22.9457364341085
1	247	9.23807320176329	-65.0663108685823	18.6046511627907
1	248	35.5817674907924	-70.9305492875333	16.1240310077519
1	249	145.841753741979	90.9880890469266	10.8527131782946
1	250	61.7035180074403	89.8628357792085	4.20819534883721
1	251	-215.420113433408	74.75229993079	3.33929612403101
1	252	119.766420766575	1.83766478061918	18.4222511627907
1	253	-42.723858988451	-13.0283898245362	21.9873147286822
1	254	1.80783472760698	-87.462907960673	16.0206728682171
1	255	-71.7185594440516	78.0487314520233	2.79069767441861
1	256	16.7717029167841	-105.946566632766	15.6279069767442
1	257	20.6883167851196	-60.6011143196026	13.6089581395349
1	258	18.6787023154509	-63.3129114629062	26.4381891472868
1	259	-98.7395714972948	19.6878068564207	23.9605364341085
1	260	127.788652235295	123.466204837176	15.9736899224806
1	261	-65.9418233809247	201.309157675601	11.5762263565891
1	262	38.6985832846153	21.4071707699735	24.8062015503876
1	263	68.1841201076465	13.2198354838392	27.1030728682171
1	264	-93.1878323417078	-24.4095322924264	18.6046511627907
1	265	-23.1161351553896	1.10024497059565	4.22832868217054
1	266	200.723888050666	79.6718194766595	8.29913488372093
1	267	-150.519063314456	49.8627683468368	21.5331596899225
1	268	-57.1017651634231	-45.6901507447984	18.0878542635659
1	269	149.208328576899	46.7173042013985	9.30232558139535
1	270	-26.3003971468632	26.5096444436432	34.7286821705426
1	271	36.2226408982117	-31.1556852562789	32.7603627906977
1	272	42.7556489268047	-50.9088573063983	22.1648
1	273	-75.4000723115337	-61.7583733071111	15.8914728682171
1	274	145.895251093146	119.800439347163	13.8501302325581
2	1	-92.9265822975821	-59.5320244600688	26.8125860465116
2	2	-31.484670341059	-121.659218859546	3.51421085271318
2	3	-61.837911527828	-113.005852493915	18.7286821705426
2	4	-153.142943261741	41.6372995087495	8.91472868217054
2	5	13.9705822732782	-32.7011872354681	26.701119379845
2	6	-89.9101357435758	-25.972202130786	16.0332775193798
2	7	-56.4119603059804	10.007727496445	26.4975348837209
2	8	-70.808824681714	-56.0596768608404	12.0823317829457
2	9	-47.1326075459048	-61.2914537755772	26.7995565891473
2	10	-84.6358019031972	-57.9237711111091	22.070223255814
2	11	-83.9947697724933	-15.071887959077	10.1479906976744
2	12	-69.9203308674442	43.9458554918196	11.4911069767442
2	13	40.6360596224863	-139.850399054561	25.4063503875969
2	14	-67.7144758948769	-107.208097227634	24.0088589147287
2	15	25.773629430083	-116.179133781194	25.5217643410853
2	16	-45.8646810939867	-118.421986588956	25.4706542635659
2	17	-66.8714597965766	-80.1087085564886	3.44530542635659
2	18	-51.4621616304496	112.234540871389	3.78983565891473
2	19	-37.3760166573301	-73.2887936213511	5.12820465116279
2	20	-2.39481258046957	-119.825765030641	6.56634728682171
2	21	15.1345218767787	69.4519242429536	4.47889612403101
2	22	6.37463521814437	-124.506913289286	24.153407751938
2	23	16.5855031230494	111.454829051093	16.8327782945737
2	24	-68.809161823814	-56.2519329622974	3.19767441860465
2	25	-72.2240574888479	58.8220766400932	9.05091162790698
2	26	-72.1824383015597	-61.9110272326114	22.0376527131783
2	27	-59.6163626852081	70.729915315839	14.1374325581395
2	28	-97.0428019755896	-28.0124007886353	8.38519379844961
2	29	-16.209618033632	99.085006869149	2.37726201550388
2	30	9.2077113609376	-95.8669324435633	5.34022325581395
2	31	37.6391083815179	-31.2542103053717	27.4299348837209
2	32	78.2927979801481	-111.67088077533	26.7143720930233
2	33	-102.368939742284	-18.2390426294961	25.1162790697674
2	34	83.6458968585406	-69.4470675315408	26.6149860465116
2	35	-85.2510673086735	-40.4130245586992	18.5271317829457
2	36	-48.0585665190656	-95.3474136285991	3.10077519379845
2	37	28.8598937401884	-41.0110593016219	26.6149860465116
2	38	112.180318876797	-95.763656848654	19.4905860465116
2	39	129.08477276516	-11.2605965820245	7.75193798449612
2	40	-68.7471073575789	47.8342707326873	24.8062015503876
2	41	-111.478714107995	3.70538645127922	25.0758356589147
2	42	-25.8945929160438	-104.10598316881	7.11354418604651
2	43	-43.9204882170306	49.406415439186	24.8587565891473
2	44	-40.7745941098389	-52.8809844023296	2.04519069767442
2	45	70.0389854363693	98.425304261882	3.5968992248062
2	46	-49.9826359008001	-31.4897273654946	8.26873488372093
2	47	54.3065156643768	-107.410696456557	26.8438542635659
2	48	22.7830825299904	-129.937535691892	21.1240310077519
2	49	-77.5208207290597	36.0616151829627	21.7054263565892
2	50	-88.45090156173	-3.66550039026886	10.9343131782946
2	51	118.226305147799	-77.0039250706963	25.4589953488372
2	52	14.8987278650482	-134.677681551188	3.10077519379845
2	53	27.362871448231	-123.194617947001	26.046511627907
2	54	-23.5662284362233	-11.1902296165088	1.48297984496124
2	55	-63.9369979569779	-48.4474601019118	26.237327131783
2	56	30.3177034440813	-111.393793976111	2.42248062015504
2	57	114.572862826535	68.8406331319137	26.779423255814
2	58	5.1088943972669	-6.69093347208648	1.82398449612403
2	59	-69.1667806375667	-98.1047091310285	22.3698790697674
2	60	-26.8042869348901	-129.602392732203	11.7140403100775
2	61	156.493769966755	-17.9461205513197	24.1860465116279
2	62	-62.0317376494306	-14.8737541748785	9.49612403100775
2	63	-61.457221877449	-89.1288495397931	11.6028992248062
2	64	-53.903303793493	73.9738145994676	23.4108527131783
2	65	-48.9092809084071	-109.857986651308	13.2584868217054
2	66	-19.388889320802	-34.5854226843503	26.4477891472868
2	67	0.579047401962655	-35.2376188832999	26.2891813953488
2	68	-56.5156191877224	26.3415150063231	1.55038759689922
2	69	104.879624300114	98.6488767943057	19.3798449612403
2	70	-101.359795071427	3.27291049041566	18.4806201550388
2	71	130.782451771526	-40.7896271194295	27.0456496124031
2	72	42.8297630016332	-112.665908150097	0.715562790697676
2	73	-62.1052985584255	-115.525721017747	26.0243627906977
2	74	4.31944367626881	-224.99440980963	6.62438449612403
2	75	44.206765859697	-121.952590319651	4.8726480620155
2	76	-14.025254621557	-139.823651641473	20.9819131782946
2	77	-152.629292157665	13.6340567921798	8.4020992248062
2	78	-41.8945221836813	-146.655552316171	19.0891472868217
2	79	-81.9619461262839	59.4296118253466	4.05485891472868
2	80	-102.647725296718	54.0551291868727	20.093023255814
2	81	-7.00079488047323	-94.0250495157227	7.61099224806201
2	82	65.4177809630157	-142.269288275609	15.8686728682171
2	83	81.13156255078	-60.6088990545722	1.90817054263566
2	84	-5.9012204648239	-100.358550576844	4.51021705426356
2	85	-26.7651212837167	-114.739529076373	14.1085271317829
2	86	-36.0135102814383	-176.040797209871	3.68217054263566
2	87	-13.8866235094403	-56.1346864477178	5.09413023255814
2	88	24.348453131065	-224.415040521231	6.71834728682171
2	89	27.7567831238665	-81.4826001211449	25.9136217054264
2	90	50.6055090759479	116.022895534519	21.3790294573643
2	91	-71.228537536049	-86.7376326736441	17.0296527131783
2	92	-26.5716294397295	86.1226223877942	9.8929488372093
2	93	-83.966662395919	-81.0726853236869	6.87563100775194
2	94	146.642053236962	27.3278929300587	14.9870790697674
2	95	-84.5104946012766	-88.9427155196627	18.8560651162791
2	96	-46.1651456829321	-57.6920622844786	11.4341085271318
2	97	-105.661788158696	32.8174973524425	14.5142666666667
2	98	-88.0545208361231	12.1640396382434	27.4418604651163
2	99	-42.5110262550652	41.3996474719732	25.5813953488372
2	100	146.270713271593	-13.3737864105973	2.64140155038759
2	101	44.1096665824168	113.391610326505	2.96595968992248
2	102	-96.7741468288894	-43.9835110706477	25.5813953488372
2	103	87.975356132012	-79.0843368254024	4.38646201550387
2	104	-79.6721057778669	-72.2891810657538	24.6585457364341
2	105	-85.9293450325087	46.7593590876102	23.1937984496124
2	106	-0.928251751280875	-135.332499492911	23.6434108527132
2	107	93.7168056834446	-78.8825418334285	25.0645984496124
2	108	-117.623182549556	22.0491435189624	9.02872868217055
2	109	-78.2334610967848	-99.4597670641566	13.5306542635659
2	110	-89.4560065261066	78.239234270369	5.23255813953488
2	111	130.273895291251	-58.6293344056025	25.4128744186047
2	112	-12.2703801589879	-180.56786294466	12.5179441860465
2	113	78.3049691813754	-124.667134006938	14.8837209302326
2	114	-12.2083853078621	-155.748815756091	22.2868217054264
2	115	-22.618910199626	-118.606891850503	25.0645984496124
2	116	-54.3589883292558	-85.1889833712073	19.8449612403101
2	117	10.3641675726514	-120.825974284406	8.6046511627907
2	118	19.6734293867312	-84.3811486190868	6.51162790697674
2	119	71.2885469789819	-99.8064225181701	25.6589147286822
2	120	-11.29314995931	-63.3437451753318	26.6301860465116
2	121	16.3071794617762	35.1595459990731	27.906976744186
2	122	39.7377200354475	-134.232004629463	16.4904868217054
2	123	59.678032580029	-100.880194673568	20.9302325581395
2	124	30.368923853513	-199.805844700961	8.94454263565892
2	125	-10.5724506749405	-92.958983970289	26.7441860465116
2	126	52.7184772937098	-128.303333153041	25.9794666666667
2	127	82.6239108399591	-90.0522426827628	23.0667410852713
2	128	-73.9890831505209	-106.015213882467	21.2093023255814
2	129	116.914640337594	-69.7116994797077	12.6614976744186
2	130	-74.1126344345243	-43.2580615637305	5.96302945736434
2	131	115.679620886734	12.6719822131386	1.78890852713179
2	132	2.38901932202428	2.16675873746959	27.724576744186
2	133	63.4668447608469	-117.695260789593	26.9528930232558
2	134	28.5365719455657	-100.983857341741	23.428080620155
2	135	96.4220898418489	88.9391341684948	26.6666666666667
2	136	-51.4406518551002	-121.220733208381	19.0816930232558
2	137	-15.7662795602862	-120.763663695319	19.1684279069767
2	138	-18.1173942171368	-131.163912619782	7.34394108527132
2	139	-36.1544879548938	-90.7026447529633	7.89288372093023
2	140	16.1745054652131	-207.408142126765	1.69133333333333
2	141	-20.205214370665	101.816454342695	18.9652062015504
2	142	47.1757431760632	-44.3695083495868	6.0191503875969
2	143	-36.524829664254	70.1263735701108	23.6249550387597
2	144	55.9911551184	-36.3680099822601	1.74418604651163
2	145	22.0053145023927	-150.066800785863	6.2984496124031
2	146	111.269261331277	-10.807039733062	3.10077519379845
2	147	-80.3137777512096	-35.363607441661	7.39415503875969
2	148	78.4786391269908	-127.033423713008	22.7165488372093
2	149	68.1408213704955	-72.2884639163454	26.8733860465116
2	150	50.0288391459386	-155.658530991956	19.1293984496124
2	151	72.8729879888677	-98.5694470259747	2.75624496124031
2	152	-40.762855434137	93.4516160968429	22.4350201550388
2	153	-64.6491817080907	-106.365573237331	14.9172434108527
2	154	-71.7601149788575	-13.0130412010283	9.30232558139535
2	155	-44.6600119762062	-105.028856518495	5.02828527131783
2	156	31.0376753350539	-150.986889953927	20.4995689922481
2	157	-100.286628488128	-43.5220750393598	8.20793488372093
2	158	70.7298659398093	-111.988512513478	18.4402170542636
2	159	-1.31227310547352	91.7852734840005	5.68475348837209
2	160	-59.864271071196	-98.3785277109439	24.6869395348837
2	161	-98.1180866537022	31.6334174990086	21.4728682170543
2	162	-36.8365998960934	-121.112643549823	21.4147286821705
2	163	-78.6167735970313	14.5982467800536	24.7387937984496
2	164	-16.8133472055196	-80.7225086020178	5.91966201550388
2	165	-36.2280455404554	0.946999830938642	5.68475348837209
2	166	-8.02407482645851	-222.668185604756	7.61099224806201
2	167	-25.4798551838761	-132.063770504286	24.1860465116279
2	168	100.283119601795	-91.6608930849676	25.599423255814
2	169	56.1653353733605	-86.1903207448757	25.6518666666667
2	170	-76.8486374557442	5.53053926172625	1.37812093023256
2	171	-45.540560723707	-141.008519097697	23.908607751938
2	172	24.4435215022024	-104.711016453497	5.75858294573644
2	173	-59.7284858508557	-124.122577430394	15.5038759689922
2	174	-76.9566724466562	-91.5303620277063	25.8064527131783
2	175	25.5372990204435	-138.777788589138	25.3830914728682
2	176	-34.5094029137301	107.076620993227	27.625088372093
2	177	-44.855187775854	69.8712567357742	21.7810542635659
2	178	-63.2176908258358	-118.572824442344	15.7423968992248
2	179	130.744046628086	-53.1473489658527	14.3763224806202
2	180	76.1122602703619	-60.6440974032798	2.18878139534884
2	181	1.53337345476327	-118.654066615769	11.5762263565891
2	182	104.887651887979	-8.01555028408164	10.8527131782946
2	183	15.324390685655	-218.655371450942	1.29199069767442
2	184	28.7593829110431	-42.0512085982794	3.41085271317829
2	185	-69.1558011758008	-24.5251765713107	4.27087751937984
2	186	-84.0462278760684	-64.9812082143923	8.82528372093023
2	187	-24.3828144628252	-108.446900321895	26.8733860465116
2	188	92.6137977963513	-77.0764844666423	15.5038759689922
2	189	-125.852580491327	47.6461530632803	6.09819224806201
2	190	79.1759246346591	-71.7832956716009	6.06673488372093
2	191	-71.5426516441937	-84.4198213886649	26.135103875969
2	192	-38.7534848551671	97.5857475210201	13.212
2	193	-101.911833355058	-10.4685003828885	18.8113705426357
2	194	-99.8635775226894	-33.0070240587794	25.785392248062
2	195	-58.783993849533	-76.1270562694388	25.7181953488372
2	196	-79.3471683283005	-89.180367171457	7.75193798449612
2	197	-19.7208176849729	-116.790292862937	15.0268341085271
2	198	-61.085332486292	-54.7427701445624	12.181615503876
2	199	2.28290753466973	-134.658786853314	14.3763224806202
2	200	122.267584675471	-67.646026851084	15.2454790697674
2	201	-7.59987387412489	110.260530988178	26.3565891472868
2	202	72.64904784971	-46.2629441784249	2.10409612403101
2	203	-84.1099784838963	-6.64395441108437	3.98671007751938
2	204	-141.852117686174	24.0555869498802	7.75193798449612
2	205	-20.4843501582159	-143.697008697718	25.2491689922481
2	206	14.6645830615002	104.241816242966	7.75193798449612
2	207	-105.217309555946	-32.9921803159181	17.5166604651163
2	208	-14.1501579941899	-107.336413735772	24.2424248062016
2	209	29.1859007292542	-117.017776449832	15.7945736434109
2	210	90.7169548216912	-115.24484823951	25.9874480620155
3	1	-84.3780479307384	60.2292886684637	29.2850976744186
3	2	-43.8593895178781	11.8545473894216	26.6534728682171
3	3	-20.5954838841302	-11.6036184012767	25.0624651162791
3	4	-11.6242751992307	-136.153309066301	3.30749457364341
3	5	-26.3779054119342	63.1480123388906	26.9632620155039
3	6	-74.2836678893638	-26.5325891661797	7.99045891472869
3	7	48.9779476057019	-11.8256308201202	21.4890945736434
3	8	29.0596944297137	1.3094924980776	27.8274697674419
3	9	69.3419964278243	-19.4881917543638	14.3226294573643
3	10	-66.1094009914206	-19.0131172140002	17.2757488372093
3	11	-77.2997983984428	3.32113796054995	15.5038759689922
3	12	-32.2516949786267	191.624315909893	6.37381705426356
3	13	20.8053899564265	14.8557989920295	18.0878542635659
3	14	-35.6721555422416	42.8932512494347	29.8970263565892
3	15	12.1458266645521	-38.8140788389795	22.2363813953488
3	16	-145.893665595759	134.9790050135	7.09914418604651
3	17	-12.8604174751195	-26.5143824022208	3.61757209302326
3	18	-102.404999280754	57.083083591869	3.52846821705426
3	19	26.0648657543733	49.5071074818677	16.5982666666667
3	20	159.295082892924	147.867760921047	3.94644031007752
3	21	-51.9946545426853	59.2154781841133	25.4802821705426
3	22	-22.4764092379635	69.5607679663645	5.45506666666667
3	23	-67.5659553750366	76.0392131437385	14.7991534883721
3	24	-7.81637484551872	41.8420484940824	6.44007131782946
3	25	63.2422462802288	-9.70269833906999	11.2755472868217
3	26	4.4913604007237	43.6382397952884	26.0065023255814
3	27	-64.0912820122896	119.817693462028	1.12755348837209
3	28	-19.7859760135593	18.4924466020973	23.816592248062
3	29	-56.968576483424	20.0130417012699	22.1648
3	30	-43.7172968934432	187.359261916745	14.3763224806202
3	31	-74.6401747102018	16.9411688589684	14.7036744186047
3	32	-11.1227487546083	75.0089238067573	21.1582294573643
3	33	-1.18244662645741	68.4374347894034	19.3390449612403
3	34	143.067937964354	122.769690168821	7.89288372093023
3	35	-3.53274080776833	38.0270960811779	30.1500899224806
3	36	10.7260994981646	6.67238108516915	4.65116279069767
3	37	-54.8275321869507	-101.023498567907	3.10077519379845
3	38	-72.6303032091987	-8.17527910963713	5.31561550387597
3	39	-25.5216978513722	80.8624658954292	23.8464372093023
3	40	15.7820457858055	36.0046286026496	19.0697674418605
3	41	-50.7689531901442	-13.639618154736	13.2190945736434
3	42	-37.2262845207542	-11.905393657539	2.79069767441861
3	43	-71.0317962514181	28.5520568541495	12.8165364341085
3	44	-161.423387667264	126.701051258487	4.79210852713178
3	45	-59.77304199713	34.7225716095453	17.6180403100775
3	46	-66.1575366327226	45.9289512857116	9.52381085271318
3	47	4.71536813883875	-39.6870160798277	11.2755472868217
3	48	-24.4404952044614	56.6326494948073	26.2065519379845
3	49	90.4284603277494	-1.49151208654572	2.81233178294573
3	50	23.2179099233001	8.14479311017495	6.75525891472868
3	51	16.9018472608516	20.0954735490259	21.7054263565892
3	52	-49.2125903510357	30.6097320346205	22.7390170542636
3	53	-52.7791716363467	7.40340943364425	10.3359162790698
3	54	19.7139266836285	-42.5454503574246	18.2601209302326
3	55	-101.341571069043	5.63752042083755	13.8673550387597
3	56	-86.1821948955894	-4.35791888122806	7.8053984496124
3	57	61.2093871608111	-2.6133099140924	13.4723348837209
3	58	-27.3923688754284	35.0040444433563	23.5658914728682
3	59	79.0898352651099	-2.29544294520791	18.3184248062016
3	60	-35.7643055400713	34.2065010376279	32.4499720930232
3	61	-35.2051852435937	14.7648555923596	29.5681054263566
3	62	-133.274044137898	67.1406315528102	8.26873488372093
3	63	108.319360523101	28.1028901214876	14.3763224806202
3	64	-32.7442370244696	190.442342146166	16.1068031007752
3	65	-35.6369774160607	-13.6568057659627	15.7570015503876
3	66	-42.5479344189043	39.7306689162828	32.8951813953488
3	67	-82.4541355982882	178.611491416494	9.02043720930233
3	68	-191.773655807213	75.9730846629105	3.35917209302325
3	69	-71.3484252432204	-32.1509131184645	6.61896124031008
3	70	-59.1756698427543	81.663670242947	27.3123069767442
3	71	6.27623123286961	-33.2069747198132	10.1479906976744
3	72	120.139819880622	145.247856887649	9.52381085271318
3	73	-44.1993580070501	5.74456211736213	8.08416434108527
3	74	-60.8478834324973	58.0733861523476	6.6271472868217
3	75	-88.9872808663712	56.2197311719651	14.0727503875969
3	76	64.2196017859603	22.8117074427295	4.90955968992248
3	77	-14.4714008022776	51.9944637297556	23.6300465116279
3	78	-49.4467341487471	67.0332416282435	22.6356589147287
3	79	-35.7535761539964	44.0306234717553	5.78811472868217
3	80	-11.131335807137	-0.276346323951666	8.10972093023256
3	81	-61.4338233327255	78.9298270750674	8.03021395348837
3	82	-126.232195835923	56.4387224140334	15.5038759689922
3	83	-41.7449751146024	21.3918549948405	26.7842821705426
3	84	10.7394282471407	-8.21725380644464	3.88827286821706
3	85	26.79549885119	-33.2384262952766	17.3361519379845
3	86	-42.224925887659	90.3558296160808	30.8668062015504
3	87	-10.9580924806573	-1.43320974615962	20.5128217054264
3	88	-62.2752185704805	60.1193582115877	21.4470294573643
3	89	-61.8254840129398	-22.7648685967942	18.432384496124
3	90	2.8352034899503	65.7608696777471	32.0023410852713
3	91	5.77049955829759	-16.0257044807028	21.5133426356589
3	92	-52.916326726701	56.4213555762229	13.6950914728682
3	93	19.0179654876863	113.167256816825	2.58397829457364
3	94	-60.8336371750109	54.3469910076118	31.3299100775194
3	95	-66.0043113089876	-6.54871487394382	22.195023255814
3	96	129.691563732861	111.957501443679	3.10077519379845
3	97	-21.9670547603285	1.67318620118662	25.3830914728682
3	98	-10.3804233736101	-12.9106778286537	9.03269147286822
3	99	31.8741525727409	37.322948551797	16.8718635658915
3	100	-69.6045337637344	3.59440831030762	23.3750759689923
3	101	36.022940077757	-25.2262023633164	2.5369984496124
3	102	-47.7935330646614	17.957716991818	31.937984496124
3	103	97.5686645549817	3.06393123647598	2.80546356589147
3	104	-52.3853115493716	67.2713345652349	13.953488372093
3	105	-2.16390240098343	-3.09866002994834	4.55996279069767
3	106	4.63975128640561	-13.0513081713117	12.4627317829457
3	107	6.03395826972398	71.6677013855569	31.2833767441861
3	108	52.0413565113794	61.3512327393351	27.777776744186
3	109	-139.636461650303	73.0548155307704	8.08416434108527
3	110	19.9592944964475	-16.482213072367	1.64158759689923
4	1	-5.44293964365429	-23.3187699726108	2.94573643410852
4	2	-156.834991563764	66.9854539896091	6.04651162790698
4	3	-26.4790978301267	139.355244849412	15.3406759689923
4	4	-3.519287625683	116.640671531129	5.81395348837209
4	5	-49.5141293023381	-8.30268450808867	4.51021705426356
4	6	-12.599379985257	149.176681762934	20.8333333333333
4	7	-23.774173719319	146.520949998975	29.0345302325581
4	8	-27.5249167392804	163.353566501155	20.3837829457364
4	9	61.2095618504621	153.777852174247	15.3488372093023
4	10	-59.6403625330633	48.2749579084933	6.67859224806201
4	11	31.092167941382	58.7143803436173	20.5630356589147
4	12	-78.5480568873826	129.742370553545	26.3944031007752
4	13	7.52826852227055	134.736465892171	5.55555658914729
4	14	70.3695928705385	-9.09816735582792	11.5503875968992
4	15	43.5745326945297	80.3548380014934	10.017888372093
4	16	25.6724456641972	103.123044303762	13.4816310077519
4	17	10.9715351820435	130.706693300541	12.5968992248062
4	18	-46.0501131477906	29.6182937504035	4.79210852713178
4	19	-43.1421212377499	72.9341131063686	21.1416496124031
4	20	11.0591241496795	114.13711391586	24.1860465116279
4	21	46.5610234764514	107.856965664892	4.81609612403101
4	22	68.7207313217605	26.6061968963884	15.2900279069767
4	23	-110.985590446996	115.590887077096	6.76532713178294
4	24	-69.3504460716764	6.59404179430317	3.32226046511628
4	25	-82.361718487148	16.685120345335	4.59770232558139
4	26	-29.8096793214183	112.106228358686	3.87596899224806
4	27	32.1910427579909	-14.522696405441	3.6645519379845
4	28	29.9559307395828	159.490028666103	7.41971162790697
4	29	7.68003622677908	118.070360683278	5.54875658914729
4	30	-65.6041936995179	25.7576157482819	3.47286821705426
4	31	30.1330849669843	97.6899918466217	21.2974294573643
4	32	19.6478136001758	160.805373735892	15.3059534883721
4	33	56.8888415335861	56.2296664495109	2.69632558139535
4	34	-48.7463615540623	100.266177417172	3.35917209302325
4	35	-70.3239042071007	206.943411354818	8.03151627906977
4	36	-110.306192153586	-7.58362209099811	5.93765581395349
4	37	-144.998541509698	105.419910331036	3.17288682170543
4	38	12.058781505494	107.951983942927	14.7286821705426
4	39	62.9230901655723	148.052177370058	3.90697674418605
4	40	-73.2919511551517	90.8613476902627	24.2894046511628
4	41	3.26985230626422	151.129563159534	20.095407751938
4	42	-29.3234837458699	-16.0868770826102	1.99335503875969
4	43	-24.3834811333662	153.326014769886	8.58676279069767
4	44	-37.8613285195084	163.155379957495	23.0943162790698
4	45	22.4741964635265	152.020795220358	15.6628899224806
4	46	68.8049605260474	15.8062916689271	15.9058294573643
4	47	38.1673510890428	96.727750646302	6.25692093023256
4	48	-6.1687985112433	199.151348462533	11.5028744186046
4	49	-9.54619179945546	168.814864663311	24.2308
4	50	-85.4349380982842	129.629694933685	7.01754418604651
4	51	-53.6854597663933	64.6408712925583	21.360896124031
4	52	-93.0786984224225	6.70372546158124	2.48062015503876
4	53	-80.363757214757	209.735658690475	16.6201550387597
4	54	118.784668271365	123.969058977076	7.04721550387597
4	55	12.1029141342689	143.317556587684	11.1627906976744
4	56	3.60456893089873	19.4486982895286	9.58421395348837
4	57	83.209260792048	47.1097887884348	3.33333333333333
4	58	-63.2225313028552	94.2542197988801	24.2894046511628
4	59	-52.3890232139305	120.185078142423	4.99277209302326
4	60	53.424146734398	42.687941596196	20.5551379844961
4	61	73.5264554809404	85.9852318603413	3.6645519379845
4	62	27.7372453502346	165.084551388708	14.0329953488372
4	63	23.5171260075884	119.3364379936	10.2889364341085
4	64	-34.0894905761596	186.973076227755	14.549792248062
4	65	-69.0542715519852	70.222953349054	3.41880310077519
4	66	54.6698414731806	68.7750891654886	5.55555658914729
4	67	94.5687795019925	104.568690002116	14.2905302325581
4	68	115.797147059706	51.0784558017278	8.03382635658915
4	69	-42.942048950601	81.5212517119587	21.564480620155
4	70	5.96762880273752	194.810803984694	19.6990418604651
4	71	101.639337376952	29.8823961150045	9.92248062015504
4	72	-76.4799486510879	117.221030265243	25.1937984496124
4	73	40.2399072112696	164.819279417271	12.7751937984496
4	74	71.6197650533442	63.5870456830931	17.2093023255814
4	75	-54.812791863767	99.611681514203	22.3944868217054
4	76	25.8109166787217	79.6447275060705	5.00894573643411
4	77	-18.9332574823385	10.3867203686609	23.5006108527132
4	78	84.6902354077306	108.699431903292	19.4905860465116
4	79	-13.0357250071778	195.024189489493	11.5733147286822
4	80	-0.431972421671332	111.34548483072	13.953488372093
4	81	77.4885570124724	108.187319727109	15.7378976744186
4	82	-65.9214999090023	106.958139383139	23.1266139534884
4	83	-27.7205017448452	-2.42495086800939	5.24746666666667
4	84	42.1726756183752	65.7151136342163	19.3798449612403
4	85	31.31235473865	136.244730743237	21.8878263565892
4	86	-48.1213902403586	105.475365334916	9.30232558139535
4	87	107.593116003092	41.1476791265995	9.55238759689923
4	88	46.6013992331179	40.6555182918233	20.8194914728682
4	89	45.0865955401768	49.2379875320633	5.78811472868217
4	90	49.2085312872949	127.463506340236	3.47286821705426
4	91	-84.0965504417426	68.3345186695337	23.7118108527132
4	92	-24.799049592896	126.748840065349	5.09413023255814
4	93	-159.396069496223	98.7172544492035	6.606
4	94	13.5713587892486	154.118775076856	12.6416217054264
4	95	30.6085912422104	4.8953901374491	18.7338511627907
4	96	-22.7884927249973	159.429575582831	9.6567007751938
4	97	-157.934057926402	61.4630752567238	6.44007131782946
4	98	-105.912375911837	68.2492366358066	21.9076496124031
4	99	18.2252339932875	-23.7639799619712	3.10077519379845
4	100	-70.9320425926039	86.739013073304	3.21561860465116
4	101	-65.1857356924569	60.0327047463478	6.71834728682171
4	102	41.2826291976528	-34.0709484242677	18.4806201550388
4	103	3.36470212706903	124.826340125246	17.1735255813953
4	104	-3.82674071650384	163.941639025861	3.73358759689922
4	105	44.3627442466237	96.4384677088511	11.7386480620155
4	106	-55.4774657669868	129.391400564182	4.24316589147287
4	107	-79.4987145781332	108.478744364755	24.076607751938
4	108	-93.5937641091567	72.6885737110893	24.627311627907
4	109	-54.4129029927889	86.5044937032508	5.25783565891473
4	110	-38.1487668134049	119.39572078428	13.5306542635659
4	111	25.2936791507201	141.315206197612	5.86080620155039
4	112	-8.05561508560607	123.170923992325	12.4031007751938
4	113	57.7766596593181	57.6491118631616	18.2945736434109
4	114	93.5244607345858	70.8707483454283	3.35917209302325
5	1	7.28491860544805	191.328319639048	10.6895131782946
5	2	5.92987026508369	43.9005801685659	18.9694480620155
5	3	47.3110779905581	-50.7418469753596	21.6142263565891
5	4	14.4831731510446	-26.2377618262396	24.2894046511628
5	5	160.877366992048	25.2284832373553	3.28317519379845
5	6	130.474787709136	160.72655644767	4.26356589147287
5	7	-124.299194871549	77.2810869765999	3.87596899224806
5	8	78.2780874080659	136.231268032082	6.59908527131783
5	9	-46.6970377476229	43.1623699676244	26.7441860465116
5	10	62.3565272642183	-103.734464363503	3.87596899224806
5	11	37.0581626600192	19.5673901350812	25.9033984496124
5	12	30.6967272678256	-61.0036806244426	4.01276899224806
5	13	-17.554929714051	-2.59920713824172	18.0509426356589
5	14	-135.414092200859	49.819002296284	11.5942015503876
5	15	57.6704011603511	1.44959732754262	18.1769581395349
5	16	-85.3940049281572	60.55075925048	19.275088372093
5	17	-134.404872464818	91.5482497129562	11.4843534883721
5	18	15.4115612029729	-48.7988804471174	20.8944558139535
5	19	85.3811420323781	22.5521590286141	20.035776744186
5	20	170.348194551042	46.5646845300401	4.04999069767442
5	21	0.959149952431666	72.3916527247127	33.4977674418605
5	22	51.9598751961826	22.1186317297687	6.71834728682171
5	23	108.369301564545	109.677462969774	17.1012465116279
5	24	10.3605409892526	10.410932135037	27.625088372093
5	25	-26.0836474395273	-39.0060038487724	5.70542635658915
5	26	23.4754701223431	-25.6207329651845	22.7642263565891
5	27	39.3489154256871	-38.191254094933	15.0904403100775
5	28	52.7684482746645	36.2111344640391	4.28202170542636
5	29	-26.0151952314685	-23.7744280305478	8.56404651162791
5	30	15.638329272028	192.655815403061	16.8910635658915
5	31	4.4626170290142	-51.8853156706063	4.65116279069767
5	32	23.0182126780569	-50.6823148776547	15.5038759689922
5	33	-171.713031778348	61.9541547032847	1.69133333333333
5	34	149.411931477708	134.367089199183	7.33357829457364
5	35	-54.1188056279998	68.5345456872068	23.9202666666667
5	36	48.6954725663914	21.7163591683524	14.3410852713178
5	37	-50.6699112842151	5.4595576313131	25.0645984496124
5	38	103.669590411858	121.214401966242	18.1818170542636
5	39	25.1274730301884	-52.6261666799859	20.5426356589147
5	40	-84.1461410826858	0.779648057909266	14.6385426356589
5	41	101.537832390154	170.751317428176	10.8527131782946
5	42	-43.9698718654961	203.796053038922	3.72093023255814
5	43	56.0693630959577	-7.9001727618273	3.4330015503876
5	44	-8.31852448317541	-5.09594868547481	28.6365705426357
5	45	34.0662347931235	13.0263823624168	19.1645147286822
5	46	-12.8455298683314	-69.1975111147019	4.91847131782946
5	47	31.1026770184306	-42.5746133745895	4.29337984496124
5	48	-7.64605156763163	32.6728397591198	30.6201550387597
5	49	-64.2721783563219	136.229957041189	21.7054263565892
5	50	-7.92142815950435	17.2341668813688	25.1325984496124
5	51	107.244270779756	127.870083690427	8.17477209302326
5	52	25.7249721166391	70.1143549854824	4.82342945736434
5	53	45.1822254732684	-36.4207049070133	3.30082480620155
5	54	46.4363631567962	143.037043727946	25.2906976744186
5	55	-66.6033539014514	77.6228812926914	25.9988062015504
5	56	22.7039557820839	63.6751075206767	7.63267596899225
5	57	-9.62206418914919	198.383973232721	7.92420465116279
5	58	-67.0642369869804	133.089788478362	3.35917209302325
5	59	84.2868819397292	132.803697929827	24.8062015503876
5	60	-5.19002616186702	35.6180334473507	8.10972093023256
5	61	-143.743313099798	75.0074985354288	2.87928992248062
5	62	-83.9516374903403	15.7194864384534	16.5772217054264
5	63	159.572755435051	48.3056175360432	4.74236279069768
5	64	-67.8826360406948	-15.0518612218013	13.8735720930233
5	65	103.992736422624	123.354688707929	7.57967131782946
5	66	45.38561189208	-13.0713407997902	7.15563410852713
5	67	46.2009139050789	120.856978731861	25.9546356589147
5	68	-67.9834283258595	64.8612715683695	22.8128465116279
5	69	62.5947765155702	11.1139520211453	23.8372093023256
5	70	-47.0880088143352	61.7773905976096	26.8733860465116
5	71	-48.394933904025	-17.2294913571194	21.3333333333333
5	72	-29.9039429329178	191.36407009171	6.04651162790698
5	73	-0.959304022546754	85.1560377772708	31.0621519379845
5	74	46.7591255004112	22.6211795762933	20.1550387596899
5	75	-2.09659660632248	11.5226492585543	29.1251379844961
5	76	-22.9646567143694	1.92197848497988	7.85529612403101
5	77	70.3868397540169	-3.61685091667545	5.47803720930233
5	78	-21.331756755057	89.7197038091305	28.3840186046512
5	79	-7.62001672295073	143.619382625146	25.0645984496124
5	80	-14.7117343201666	-53.6973014850303	9.09090852713178
5	81	66.4418124461984	103.398727588756	28.7526418604651
5	82	49.7480062009555	-29.5598653071565	22.3944868217054
5	83	-25.4580993682355	7.90039758292764	21.1070325581395
5	84	-44.8280828647305	-8.58321796343143	17.1735255813953
5	85	-44.2162600395094	-33.0603136708034	3.91288372093023
5	86	178.560535218914	39.9061862571583	3.38266356589147
5	87	-14.2522304797357	-5.63006818876173	28.3629736434109
5	88	-11.3344955713907	-25.8170122897031	15.2653550387597
5	89	79.5343239003179	-21.6193369865957	14.0944341085271
5	90	19.6577209595333	-87.3024590214527	12.0487255813953
5	91	112.273948343625	97.7505232442875	18.3388713178295
5	92	-147.791339758896	25.1946012419412	7.82576744186046
5	93	6.74534664150886	34.804371706055	16.9133178294574
5	94	45.2332631962324	30.3296334478868	27.625088372093
5	95	-15.7538064327772	109.898924193641	28.0403441860465
5	96	-6.16749358257728	-69.6813696256673	3.72093023255814
5	97	52.0692936991767	-54.8397040380707	13.9780992248062
5	98	-60.1394602797928	-58.0256144254999	3.38266356589147
5	99	-41.3358006482345	158.085330838324	18.3462542635659
5	100	38.1424356062264	33.8427503277515	4.8726480620155
5	101	104.960434206528	-52.1105916943796	10.1882604651163
5	102	60.7355740300496	-23.146822679851	11.9724372093023
5	103	-67.2198619961261	96.9599511726107	25.768511627907
5	104	-23.3821006744155	125.753009441298	28.7158759689923
5	105	-29.5507672445651	20.4171782525431	12.4892341085271
5	106	76.8337925712888	117.762380980186	25.5109240310078
5	107	77.432385351986	-48.9796823959435	6.87563100775194
5	108	40.7778345800138	141.617744158927	28.9803224806201
5	109	-57.8360709851051	-2.99879963583418	18.7984496124031
5	110	17.6883883474403	11.6998306713567	25.0225333333333
5	111	-16.9013690411315	118.610662803383	27.0210418604651
5	112	-15.0339082255014	89.5226391001366	27.777776744186
5	113	73.5517576687574	102.719278737693	28.0103348837209
5	114	-15.6277019304942	134.970070578269	29.4573643410853
5	115	45.9298657428862	108.868452376118	28.036176744186
5	116	-25.030604311106	-49.0812814643419	16.0206728682171
5	117	-138.424147249	11.0625701528691	5.58139534883721
5	118	22.225519749254	106.334781583393	30.941776744186
5	119	59.3638057062451	37.0998552819004	16.0944992248062
5	120	-22.7964195672449	-34.5237364508138	11.6875379844961
5	121	2.67338245448721	-22.5466174469842	24.2118852713178
5	122	31.8303801435994	-53.5392556906981	17.984496124031
5	123	2.4712465422758	-57.8977564338715	22.3514201550388
5	124	-5.80623938718198	127.548913666308	26.3261891472868
5	125	-122.593551533512	50.3308377870768	13.8427472868217
5	126	32.5076013447166	18.346744354901	4.13436589147287
5	127	19.0732640472307	-107.508987294297	4.49077829457364
5	128	67.910569396665	18.8623183893009	7.88113798449612
5	129	43.3208258770752	-24.4906634353123	20.8010325581395
5	130	38.0245806724215	-63.6748482663003	2.93757519379845
5	131	8.27146520939016	65.8302508410066	30.2325581395349
5	132	38.6098531360438	-13.3286722996069	21.4318294573643
5	133	33.4394446283302	-103.043265056501	12.4031007751938
5	134	45.9410867970983	151.692228084575	22.9974170542636
5	135	-19.4124149992822	13.2486341921779	22.093023255814
5	136	32.4063427738239	-67.2700616394847	10.6312279069767
5	137	45.6456118790082	13.4986720827087	16.1240310077519
5	138	13.0127430499678	34.1961262581494	29.0399534883721
5	139	-22.0993078548913	-17.3929789888433	24.1171410852713
5	140	-128.087876063971	58.1788385533857	13.7984496124031
5	141	-30.5166587088361	-9.9032199588807	13.6089581395349
5	142	12.4798480368217	73.9201326291315	34.7545209302326
5	143	-17.4811527100359	-32.1555333119408	24.9001643410853
5	144	32.588487434482	66.0628662714858	5.34022325581395
5	145	-34.0421657451566	-29.7864451234204	18.3175410852713
5	146	24.8946555111905	-68.375163838818	13.983888372093
5	147	-49.3669852481928	118.622487564484	27.1552744186047
5	148	-78.8338214605451	41.9176654734129	20.1550387596899
5	149	22.0312464088872	4.28928891090446	26.9949829457364
5	150	16.8827620713812	140.838576290034	25.5813953488372
5	151	14.0026737283009	83.1480926073473	3.97286821705426
5	152	-19.4642345545229	-11.9017387682018	19.5090449612403
5	153	119.430170157989	118.883192253164	16.8262666666667
5	154	-54.2232240138251	-4.3451944973905	8.13953488372093
5	155	36.1342179488791	113.215084234587	32.1193519379845
5	156	39.7448662868975	4.68436335980013	25.1937984496124
6	1	62.7641625954108	22.9273094147604	6.52794728682171
6	2	59.2830911266581	8.17397233354159	9.8024496124031
6	3	16.517975695916	-34.5515284632104	7.63709457364341
6	4	-71.8019746114333	-2.01146742569879	20.4651162790698
6	5	101.383197963938	31.8055772119523	18.8630480620155
6	6	-41.1780392612069	-11.1253902499763	9.55373953488372
6	7	-76.5341513317611	-45.0131672969154	10.3967162790698
6	8	76.8988068749335	37.1181752254662	21.4415317829457
6	9	10.5086784698837	65.1763863703566	9.02043720930233
6	10	161.978789504584	104.255913231266	9.81912248062016
6	11	-94.9281874836921	29.2955558765586	15.7105953488372
6	12	-45.7965095199387	79.2601552446993	2.88692713178295
6	13	40.1324749519292	1.87010822772389	24.3291596899225
6	14	78.9989312270472	27.8894819465973	5.09413023255814
6	15	39.2573018149948	9.74513024980193	27.5003162790698
6	16	-23.1332408238556	65.2104032117656	5.16795968992248
6	17	72.5832451270755	96.2546493776943	4.96124031007752
6	18	31.1810237456737	74.3111101544064	6.91711317829458
6	19	42.8315893139177	31.7348454063721	5.09413023255814
6	20	50.1241697721003	-6.56534477108542	2.39793178294573
6	21	20.9203540999846	0.696057806285333	3.38266356589147
6	22	-47.557041523189	-5.64043274261495	11.8029519379845
6	23	-6.19589599862954	35.6880408544862	24.7454015503876
6	24	5.36206338772322	-14.27335241742	21.0737860465116
6	25	-78.2222808489321	-38.5542656106542	10.3579100775194
6	26	2.26032887213465	-28.9883912206693	17.4577891472868
6	27	94.7902802498653	36.1931139688631	15.8139534883721
6	28	53.7428616637131	55.7705940387146	13.4366914728682
6	29	-94.35988804104	-24.0506637847695	15.618719379845
6	30	-29.6296619371618	-46.3366859345827	7.69847751937984
6	31	26.553384512688	31.1969436554609	30.0681240310078
6	32	18.1249143744897	-26.7801337895496	19.1088434108527
6	33	46.9184803645594	16.301146936575	8.17477209302326
6	34	19.2234253141623	-12.1600635587699	20.9302325581395
6	35	47.8519068455538	10.4796369295169	4.40636589147287
6	36	-4.95149297851614	-29.5670121084549	5.88078139534884
6	37	-42.3856203194058	11.7703625145003	12.4031007751938
6	38	34.2419653597906	44.2293077171507	24.8751069767442
6	39	-33.0422282839592	20.4589236799064	9.58421395348837
6	40	123.588818536556	20.0737338150675	10.6636403100775
6	41	28.2054828246444	-38.1968481476874	14.0004713178295
6	42	0.276166583893642	-42.0833828344229	14.0944341085271
6	43	-15.0393592883907	-41.163150007118	7.61712248062015
6	44	-1.29810785521264	-15.9479682801634	1.95234108527132
6	45	110.97091819684	25.7062315227293	18.2782542635659
6	46	-58.2551208013713	-6.57667093287835	2.80546356589147
6	47	56.1208358058186	97.9617925555503	2.77437829457364
6	48	79.6632183582011	9.64405400332867	5.16795968992248
6	49	3.3106247053689	26.9197582557183	28.6821705426357
6	50	50.1649333805792	21.8830815682357	24.0372093023256
6	51	-47.5037473486384	49.9062784012807	2.91837519379845
6	52	-25.2786407951804	29.6686872741094	20.295984496124
6	53	32.6818596160129	139.230539474469	5.42635658914729
6	54	13.314765045159	-6.92259234244962	27.8380713178295
6	55	76.7235397908542	14.7926697039994	5.88078139534884
6	56	-1.93545757491832	-4.15993141365531	24.031007751938
6	57	-78.0004707669503	37.7151370159798	21.0852713178295
6	58	51.0906660882474	-30.0976077778448	8.61326511627907
6	59	-17.5366775206176	-21.9506458957209	13.0110945736434
6	60	-13.9922050492104	-12.6135066957213	15.5038759689922
6	61	-44.8882918154507	3.14296297121688	21.7054263565892
6	62	-33.4493600586281	-3.11591879545398	3.96210232558139
6	63	30.5773576014327	57.1217710824793	31.0077519379845
6	64	-524.703514808481	252.802894450582	31.9079782945736
6	65	31.4704143169853	-6.59190499729157	22.9589302325581
6	66	66.7288070605295	47.1872342578062	3.76522790697674
6	67	-15.2274714668672	47.1614928408034	30.5517550387597
6	68	58.4825748795024	11.5066655950563	20.5537085271318
6	69	-37.3597131987262	0.33806584477488	19.7808062015504
6	70	73.6836525779979	54.4805123581193	21.8402418604651
6	71	42.9800507224793	18.1292800593853	21.1416496124031
6	72	65.6088294746276	182.000019758809	9.85357519379845
6	73	-68.4617613765949	43.7731461214498	2.54706666666667
6	74	24.2191135215906	-21.986007515534	22.072623255814
6	75	8.77742255541934	40.1928480347528	26.3888899224806
6	76	82.4600744434249	66.8944275443293	26.1233457364341
6	77	-45.2536725773048	27.9963954416876	23.0535906976744
6	78	-62.5344117302428	28.9149004800036	20.8440992248062
6	79	-92.6308505472596	49.753677564546	19.2248062015504
6	80	-518.242597774678	262.768312574707	33.1544434108527
6	81	6.44735164551354	7.12994843916886	24.5478046511628
6	82	-15.938257303477	1.39860528947988	24.4017519379845
6	83	44.0613237131169	192.012437699611	12.0487255813953
6	84	26.1948013076917	104.894640256656	29.9841953488372
6	85	-5.77536843676422	5.39480497230056	24.7577519379845
6	86	78.5948142728372	69.9683207170704	2.97157519379845
6	87	64.8458328738728	61.7830313184273	24.6821705426357
6	88	30.9715108177558	134.174457513029	5.03875968992248
6	89	42.4171665552455	-15.4499205211379	4.17412093023256
6	90	-14.589153954473	22.2162027107202	27.4776372093023
6	91	58.8419777640888	-21.6988062895254	12.5968992248062
6	92	43.8631513430712	-34.2757182048879	15.2342418604651
6	93	-49.9099871722696	29.7054688742302	3.21151627906977
6	94	19.5261204848608	-11.9423619218943	1.97322170542636
6	95	94.8756259220031	134.007789553672	3.54374263565891
6	96	89.1443946936522	51.6157784973679	23.990207751938
6	97	57.684612616432	32.8251798791375	10.6459937984496
6	98	48.5093347657494	-14.1083229216297	17.2757488372093
6	99	69.9127961183769	42.8049487877558	3.10077519379845
6	100	-57.1424603937288	-1.45953728324877	2.44798139534884
6	101	-104.242342009594	5.82853157696678	9.48472558139535
6	102	43.3084990246182	60.9265742434301	9.30232558139535
6	103	39.6153343165637	-14.0846358682945	12.6614976744186
6	104	126.482198492557	43.554686205629	5.91966201550388
7	1	140.413439530496	33.0936426163994	15.8030728682171
7	2	85.5363661491582	-7.3740905953382	5.37467596899225
7	3	139.007542498256	165.646455224963	9.30232558139535
7	4	-8.85733764245709	86.5380611573452	18.6046511627907
7	5	125.469526938097	-5.55076709208727	15.8246449612403
7	6	244.074664568719	47.0095053816022	2.06718449612403
7	7	110.176477118884	21.4861421257399	19.7120713178295
7	8	62.406810067878	152.720791175111	15.3488372093023
7	9	45.7416868878266	-5.40969937318911	3.00957519379845
7	10	116.066615082965	92.8610239521017	19.3798449612403
7	11	117.346848800173	65.9880697305213	15.5038759689922
7	12	99.2049903658326	-18.401802809048	18.432384496124
7	13	166.22258793889	93.6707614296193	12.8801426356589
7	14	76.2270404232575	82.0511127600908	21.1991782945736
7	15	51.0561261953998	-105.696356410106	6.25692093023256
7	16	131.394423280816	-3.35613157167673	11.4490170542636
7	17	165.889153294957	16.0735286539073	7.85529612403101
7	18	102.183759178977	53.1734955840723	3.54374263565891
7	19	-7.20563709290217	26.8767128407448	1.19260465116279
7	20	67.3079980777052	-4.56023949310153	24.9471472868217
7	21	-55.8217057357056	28.5725458625329	1.95838449612403
7	22	46.5561790010107	-11.1751169963186	5.68475348837209
7	23	-8.45208229668837	198.932136209485	10.9719751937985
7	24	92.7494948320612	50.9748855474934	21.502096124031
7	25	132.439804051744	27.369356341097	22.0079410852713
7	26	73.6466708822677	180.912076438821	12.5507565891473
7	27	80.7099285725701	7.08249703532109	22.3154139534884
7	28	34.7869231583472	165.748121155206	15.0904403100775
7	29	58.1940653974587	-36.1224712030954	12.1963813953488
7	30	67.2291518256605	13.5378135163067	3.56589147286822
7	31	131.939590147332	76.0693924782723	11.9332868217054
7	32	105.088664408857	-13.4389216622588	13.1326945736434
7	33	126.284756115121	44.5487792595599	6.34920620155039
7	34	16.6952698349462	57.8931521919686	20.6237612403101
7	35	27.5250181642984	107.218676617715	17.7886573643411
7	36	164.570393721197	84.7441045872776	13.4764465116279
7	37	144.277324249505	41.1259091190662	6.99194418604651
7	38	32.9659345218341	102.471129734012	18.690784496124
7	39	42.6475070700256	9.11861751564431	22.222223255814
7	40	21.2681140523148	-72.5709799571875	7.18074108527132
7	41	126.050851459098	28.0105102909194	13.113696124031
7	42	106.611742800471	45.8409614020288	20.8440992248062
7	43	160.694631228159	135.494606150514	1.79518449612403
7	44	123.567893584804	42.8160224894841	19.0180868217054
7	45	84.5090123603223	35.7478328153472	20.2583968992248
7	46	214.342534016166	57.1622687259112	3.01697054263566
7	47	118.487638711309	4.08246767355417	12.3505457364341
7	48	68.6776995582452	28.6036921800712	25.1062759689922
7	49	131.052963650163	24.1878268029414	6.33636589147287
7	50	-6.39903993396067	92.4186822479982	2.80546356589147
7	51	126.17705233303	71.8298492675413	22.2868217054264
7	52	156.371462230315	109.074489733073	8.82528372093023
7	53	174.055106471459	81.8914435232417	1.72265426356589
7	54	58.603563349463	9.20544975036982	22.5323007751938
7	55	103.067588326727	77.9101883629372	6.71834728682171
7	56	111.855319442267	215.683718935924	2.90697674418605
7	57	201.491211396052	121.65811743508	6.48343875968992
7	58	-3.01831301513682	56.3386569428883	0.954083720930231
7	59	67.84068160952	-10.1430279411305	19.8814418604651
7	60	90.9004161953928	181.235288960537	10.017888372093
7	61	141.731712950347	143.024327319766	6.4599472868217
7	62	40.774752127498	165.556744927242	15.2219875968992
7	63	33.9041698807409	-42.3347617440195	14.6484899224806
7	64	28.7052158500565	161.102342269019	14.7286821705426
7	65	64.5556970774635	121.859221061122	18.3831658914729
7	66	82.4927660046703	83.7577426609567	1.69133333333333
7	67	164.18932553016	61.8976057384182	7.06287751937984
7	68	114.352236625501	80.2580924804878	7.49354108527132
7	69	149.193856651742	123.67446492098	2.68733953488372
7	70	-2.0878085339795	111.237431000205	21.5813953488372
7	71	60.0242324994541	-7.66155402326307	2.15706046511628
7	72	96.6137424245539	30.7304429898005	0.815993798449615
7	73	-36.3219009315538	101.205972006572	18.0574542635659
7	74	55.5871396591225	158.655553971327	15.0609085271318
7	75	40.4123312730759	-58.1082024269612	4.09174573643411
7	76	99.0798380206949	68.7425802345327	2.12158449612403
7	77	21.8843663478452	92.5231194596967	1.55038759689922
7	78	71.4772603667284	-52.0626075660645	10.5426356589147
7	79	129.987118335101	14.9360376687354	7.23514108527132
7	80	114.78239196475	101.205421543076	16.7958666666667
7	81	84.9268802692732	169.322530289788	13.1981705426357
7	82	114.58984515586	106.448302446655	3.78983565891473
7	83	-25.7642304475671	148.939812008015	15.6386914728682
7	84	83.7887079900604	97.5931033273119	1.55038759689922
7	85	87.3014704771713	67.0990415544334	22.7390170542636
7	86	165.996026682026	46.0743755757804	6.68270387596899
7	87	130.688881065296	150.588137938959	2.44798139534884
7	88	142.043134992445	10.0415766742075	2.96595968992248
7	89	-105.84013794582	111.901586998051	3.83905426356589
7	90	90.1298293458884	0.259687463021376	2.91837519379845
7	91	103.250193524788	63.971513541498	18.0408744186047
7	92	121.925562093568	85.637537779721	17.3760434108527
7	93	29.7447605841172	40.2072444816749	1.64728682170543
7	94	-73.919775052849	26.8600486248132	5.96302945736434
7	95	138.607182730436	39.1884973208112	0.918747286821705
7	96	108.082267199031	12.1153208329892	2.91837519379845
7	97	23.6072205062862	-26.026720262068	2.72263255813954
7	98	208.657343527949	76.6091043050465	3.22003720930233
7	99	125.283164715863	93.500286486871	14.9326790697674
7	100	119.022619669441	20.6997223900128	20.4031007751938
7	101	153.058685077052	40.0781384630801	16.5471286821705
7	102	105.449269900146	72.5283774809986	22.4031007751938
7	103	29.260780830574	199.886462074874	1.55038759689922
7	104	8.77332248867626	114.275133598373	20.0734387596899
7	105	113.053363019218	4.31146476657409	15.7857643410853
7	106	81.6813264121639	-67.9490760141338	4.84496124031008
7	107	72.1324094783442	-36.9924497236637	18.7657302325581
7	108	102.65427686199	72.8844179012637	12.8624744186047
7	109	-10.6190887820007	149.655051259563	1.16279069767442
7	110	46.6675456243186	-17.0527544813775	6.82170542635659
7	111	98.9063425548686	106.391511819694	18.7080093023256
7	112	101.547645635825	193.283181280268	5.75858294573644
7	113	132.015789364655	63.1255365214485	0.943714728682168
7	114	153.046559235038	144.199275639398	10.3359162790698
7	115	108.943680204169	-33.4606325162232	8.45666046511628
7	116	113.900325920546	106.271096595472	11.8638356589147
7	117	90.866500191591	13.6955093665822	21.8630914728682
7	118	58.7886488234534	35.7867734587684	1.10742015503876
7	119	150.247138001318	74.3246111051404	11.0641302325581
7	120	-32.2905403352639	40.4154536946105	18.8160682170543
7	121	59.4317333028504	26.0121705332132	23.985407751938
7	122	76.2754146185924	203.553305744104	5.98622015503876
7	123	118.364155202695	37.9732982346263	22.0499565891473
7	124	136.562651535584	6.70672819248657	18.0140279069767
7	125	-39.6114855508451	-21.0825250524019	5.93191627906977
7	126	76.0708229932799	172.644128419747	13.5792558139535
7	127	38.9473559729682	88.5861058049166	18.8930945736434
7	128	118.898428761434	14.7418862248073	3.18936744186046
7	129	78.7086884534273	112.090095361456	1.47655813953489
7	130	-1.44069995683458	161.938801158146	1.6004
7	131	47.3233884015693	83.7923763181785	20.4095813953488
7	132	79.0606510669003	24.9995565397345	21.1886294573643
7	133	-3.97322761019643	-17.0915131976439	18.3777643410853
7	134	82.7716250873113	54.0603195831405	24.6182759689923
7	135	95.0500616274146	-4.63716574687036	5.91966201550388
7	136	112.733765104348	52.6618374110211	21.7714015503876
7	137	125.182289258375	10.8023512725182	9.77936744186047
7	138	107.485651509262	2.20198279750751	7.44186046511628
7	139	90.2292023160896	126.342098241947	1.32890232558139
7	140	-51.2143239382835	25.7368092224224	15.5038759689922
7	141	35.7219940048688	217.04147713677	2.58397829457364
7	142	128.532683875115	51.5288765323893	5.28955658914729
7	143	130.005076004012	49.9098165044065	17.4418604651163
7	144	90.8680652938242	-6.32284409900703	16.9250635658915
7	145	194.614980303457	104.928082938388	3.76522790697674
7	146	94.4684032617562	43.2143961011868	24.9784682170543
7	147	99.4584903174869	3.92116717875082	17.973984496124
7	148	-1.59300902336009	-28.5924721830173	16.0676527131783
7	149	38.8814626829484	173.305258051514	13.4179007751938
7	150	222.995417497508	97.1163928392024	1.80878449612403
7	151	81.5348910521268	69.8272850369619	23.3296434108527
7	152	96.5716118704121	14.9718467846505	4.22832868217054
7	153	130.184245676215	16.5269545035977	13.2890356589147
7	154	95.3647972571958	-35.4052070234608	4.13436589147287
8	1	21.9813282662531	51.0097639254363	26.4066015503876
8	2	-158.142210464512	25.4651743207246	12.4769302325581
8	3	-9.37092322178247	32.6805705268363	27.7190511627907
8	4	-85.4961546637677	-21.1742184265303	18.3831658914729
8	5	-53.2141383621829	-30.7139723459599	20.2743007751938
8	6	-82.3150973034043	62.0150968493408	20.9052248062016
8	7	-124.165273097427	112.608562145598	13.6289891472868
8	8	-31.2506667169938	93.6782393279244	16.9630635658915
8	9	-20.5294517479799	184.51131665972	8.75512868217054
8	10	-158.799719009294	58.9765495826827	1.69133333333333
8	11	-122.466875802059	84.9985254653463	18.2325581395349
8	12	39.6958168848424	-45.3796392520987	17.984496124031
8	13	10.9049393211174	78.851069746801	28.0262387596899
8	14	13.0258883872004	-9.47780501206099	24.8062015503876
8	15	-45.7206478082644	41.6722388286572	27.3532682170543
8	16	-71.7062644986499	85.8063414510383	9.49612403100775
8	17	12.437956557009	13.1604626377275	24.761903875969
8	18	-125.602017049122	54.2983299920748	18.6046511627907
8	19	18.6981185170172	-63.1139317738096	13.0675534883721
8	20	-114.062602526853	43.7123407387712	11.295680620155
8	21	-9.27305812416743	-35.206514656748	22.9974170542636
8	22	20.2748294512632	-29.0673826829092	17.4418604651163
8	23	-134.644214819516	55.5693228926461	13.4366914728682
8	24	-40.9115259921672	155.038675014336	17.6505674418605
8	25	-30.2208710529612	-86.7249980222112	15.1390790697674
8	26	67.2353498364759	20.942999718947	27.7347100775194
8	27	-44.604080327422	57.8046603220748	1.77187286821706
8	28	-2.85947433395336	4.24485562289735	25.2680186046512
8	29	-123.470380764003	-16.0927798925838	12.7812434108527
8	30	-121.009239761361	43.6242480377572	21.3476434108527
8	31	-73.9782484417988	115.526929258647	21.0670325581395
8	32	-112.652105536799	122.935109470159	14.3763224806202
8	33	-103.129933140968	8.67357316511356	13.4366914728682
8	34	-55.5041021875402	106.381153767252	23.0954294573643
8	35	-78.4771156293123	160.672173454222	14.9457364341085
8	36	-70.3637356219604	93.9139453395099	17.9342139534884
8	37	-104.867748418718	-37.2664097232267	15.5038759689922
8	38	98.5620261482954	-32.97248965413	7.75193798449612
8	39	-51.5335198895957	69.7085592011666	26.8336310077519
8	40	-14.5298150528323	-28.8341324815252	17.7838573643411
8	41	-4.70077522887366	-13.4240808002965	26.230880620155
8	42	10.4878257071131	19.7868478552883	23.7726108527132
8	43	-61.1458307238425	65.439950309164	23.7454108527132
8	44	-9.92140167469174	88.2796093196041	21.1240310077519
8	45	-16.5547627308099	-169.846118303222	5.96302945736434
8	46	-171.007489977947	80.0778245917796	11.3136403100775
8	47	-86.4165542945429	7.05797759942248	17.9755069767442
8	48	76.1183871843972	13.6252231182734	26.7995565891473
8	49	20.425879988309	-23.1442372021034	24.6992775193798
8	50	-115.123113767287	20.1056166234569	8.31571472868217
8	51	83.1117898913081	-33.3795491558391	14.3112713178295
8	52	-37.1235667707452	16.014173760728	25.1709984496124
8	53	-26.2514274589223	31.7196492953942	28.9405674418605
8	54	-209.787907257673	125.305540771622	3.57781705426357
8	55	-45.8087794541891	4.03110353607976	23.0419658914729
8	56	21.1216972630197	135.080106967502	4.65116279069767
8	57	-140.390014636128	11.4509157880034	3.39608682170543
8	58	-225.419698223057	28.8050546521243	2.97157519379845
8	59	61.4801584238599	60.6908077330578	26.237327131783
8	60	-117.782810622852	26.8288584695921	3.56589147286822
8	61	-31.3527790946897	115.388689103612	20.295984496124
8	62	114.195708367387	79.795521117859	16.2480620155039
8	63	-87.0684151785617	0.478901061190755	22.7948868217054
8	64	-113.925948499542	69.4112189849718	11.0852713178295
8	65	4.2624524313525	-1.5858136272296	24.6913581395349
8	66	1.01025955965378	86.3464379068809	29.3164186046512
8	67	-145.886485860948	92.5070358111582	14.7286821705426
8	68	-56.5566052477561	109.64677561538	14.6356589147287
8	69	-32.0012542461048	111.570245705009	2.17054263565891
8	70	-81.0071727159869	-42.399112415238	15.7335627906977
8	71	-11.5036301785374	199.963657558762	8.33333333333333
8	72	93.2892469277365	7.34176844539625	21.4728682170543
8	73	-114.18878056661	22.0814096578137	19.6705426356589
8	74	24.2303078479229	75.4700766203001	27.5624465116279
8	75	-25.9740487815301	-38.4798116355292	20.2583968992248
8	76	-67.1484418968572	23.7502341406953	25.8795472868217
8	77	93.6408068301227	103.719020461578	17.777776744186
8	78	-128.724967976898	17.8420286642806	16.9133178294574
8	79	-77.1971240628956	-0.799429934398819	16.3495410852713
8	80	-38.3719008653528	29.6011412687355	27.6485798449612
8	81	-34.6269481493315	-18.2123098201818	20.5128217054264
8	82	-97.1016292619593	-37.8718707575029	1.36434108527132
8	83	-116.607954330978	66.8543357523617	0
8	84	-115.087430831681	-11.1740565479426	8.65633178294574
8	85	-55.5805216161241	69.3555904420121	4.13436589147287
8	86	-79.8033012550568	24.9077174590615	25.597888372093
8	87	-148.827706008296	66.473757893956	6.3307503875969
8	88	19.4619734793618	0.149266243331893	28.8610604651163
8	89	-131.377735602054	-1.57974304139174	12.8992248062016
8	90	115.410567787174	-5.72015032791748	12.1734139534884
8	91	-14.5682919340448	108.48588070595	25.6101054263566
8	92	31.6885938438018	-2.13313361639631	24.9665860465116
8	93	-56.1141363128624	67.7240113554062	12.705615503876
8	94	-95.3082838937223	70.9629055249233	22.5323007751938
8	95	-132.571129390532	130.661002138725	10.7026759689922
8	96	-129.903931650369	8.06395119059534	5.98006511627907
8	97	-24.9521119979255	13.0304360341821	25.0447224806202
8	98	-127.484103728754	47.6895363151509	5.84376744186047
8	99	-117.638697898585	76.4199437358042	5.20241240310077
8	100	-22.7588419184109	51.7521151534291	24.0906387596899
8	101	-86.1608622737276	45.9249272773159	15.5038759689922
8	102	11.1457002673091	-35.4497892068135	23.3967596899225
8	103	-138.806635302429	66.343974828302	17.6124031007752
8	104	-144.153704798039	198.531729873617	1.55038759689922
8	105	36.8381539127899	-33.1026938888766	19.7120713178295
8	106	-33.0881088356257	181.848360003364	9.65468527131783
8	107	-146.101686861672	23.3260557643282	14.3277209302326
8	108	-64.3006017496721	79.8273244712531	22.2920589147287
8	109	40.9270452576187	38.0486875690397	23.1365519379845
8	110	-145.732534346836	42.9212009544108	16.5982666666667
8	111	-101.381059837977	55.8066418966915	1.69133333333333
8	112	-96.0884557678189	194.855256968232	7.75193798449612
8	113	-143.396932490016	73.6855803563617	15.2558139534884
8	114	-40.3180562002568	92.8202527240815	26.089280620155
8	115	-155.54137604574	0.0952682258975823	9.53201240310077
8	116	-44.6653857906434	21.2422801288754	25.5063751937984
8	117	-116.173257860682	-62.0388520044929	8.37209302325581
8	118	-100.654803687822	59.7658161811761	21.963823255814
8	119	-110.438480348716	-5.37441191783429	15.5038759689922
8	120	-75.4689080039557	53.8265439799052	26.230880620155
8	121	93.6741760273436	-10.1857478172031	11.3087100775194
8	122	-44.4049523255608	82.8385659854167	15.7622728682171
8	123	6.09576623003932	7.35435186834466	20.8597612403101
8	124	-36.8015633259005	3.38922848976712	25.1507317829457
8	125	-24.6056633996155	43.953406651274	27.906976744186
8	126	-15.883076209523	43.3074661570979	25.9570046511628
8	127	-59.3083653617188	11.9762732679791	11.4407906976744
8	128	-68.2704823007518	10.8939806550491	17.8581674418605
8	129	-82.5758571800573	37.5970793403264	21.5706108527132
8	130	6.44347459611727	-92.7484495156644	13.6950914728682
8	131	-66.2435555252264	40.7945365604489	25.2196372093023
8	132	-139.51264583774	60.7692107977074	16.4579596899225
8	133	-160.669708386417	17.2480377731422	3.10077519379845
8	134	104.228566487456	54.6631230157656	21.7054263565892
8	135	-53.0993342749626	53.0612528112611	26.0681457364341
8	136	-33.1925552207048	75.9136536608351	23.1966387596899
8	137	-86.133087185666	30.0908559155289	10.5943162790698
8	138	-81.1408059965726	47.554028352665	28.2515069767442
8	139	-86.0257212146465	92.5739428862962	9.12513798449612
8	140	-78.6719440217993	128.22772798358	16.9509054263566
8	141	-5.24734722326773	-3.09668084376972	19.5442790697674
8	142	-99.0088351802695	-10.774888050287	12.7906976744186
8	143	-147.526495662322	-26.702288741066	10.4507596899225
8	144	-0.643090979827621	-34.4648007508707	21.9121457364341
8	145	-22.7585124838595	-25.1706987513881	24.8062015503876
8	146	-41.5165177633526	-21.3858752867373	15.1740062015504
8	147	-92.2444377543355	49.6110868955988	24.076607751938
8	148	-16.1702346059383	54.3408147292804	26.9324465116279
8	149	-44.5621598943572	63.0749558450523	29.1989674418605
8	150	-100.150314581715	47.0421588397336	17.5710604651163
8	151	-119.778756584032	-26.3069281973996	11.2868217054264
8	152	35.2804105598161	111.831737210842	25.9988062015504
8	153	-110.288497244978	68.3761407984433	19.9502697674419
8	154	-101.921489084406	81.0824100772071	19.4315255813954
8	155	-58.0738047311013	24.0326862490812	24.0850914728682
8	156	-74.541803039239	-10.3316434748158	15.9267100775194
8	157	-74.2352457033544	36.2920757468861	26.2749891472868
8	158	-56.5639208440026	-48.4274047972531	16.5982666666667
8	159	-35.3148169163153	55.8657781545649	29.0995813953488
8	160	-32.6542565109662	0.902102836997954	13.7596899224806
8	161	-91.4129666895307	108.471730747782	16.4984651162791
8	162	-36.1261790748357	-27.8160333151869	22.3489829457364
8	163	-92.9033260063357	-100.457096648074	4.90955968992248
8	164	-54.3983361200671	77.8096013896911	18.8431720930233
8	165	11.6797711905769	37.7649038126731	25.721184496124
8	166	-98.0177521531977	55.0144487352173	25.0129209302326
8	167	38.2750731214084	13.4431036408402	25.1507317829457
8	168	-58.9024329201013	-8.96407572888756	20.3421550387597
8	169	-49.4140115739644	95.8441593879315	24.5994821705426
8	170	-0.654680006483184	-49.1738198358291	18.1276093023256
8	171	7.41204031165792	64.6314305479026	23.3333333333333
8	172	151.378389861945	92.998243624664	3.33929612403101
8	173	-18.0217055490326	142.256429736126	21.3543937984496
8	174	-157.368577178685	94.3262976150696	13.2487658914729
8	175	-94.4263853453142	37.005505625041	8.41639069767442
8	176	-56.6375282460629	80.0370214504768	1.72265426356589
8	177	16.5730464141531	-103.091549322919	10.9719751937985
8	178	-55.4744146587727	96.8937860989706	15.5038759689922
8	179	-39.5945192858634	47.3277404581686	26.897423255814
8	180	-20.042845441889	-1.81705813696322	23.0490945736434
8	181	65.2495508696111	52.9025751402245	28.202288372093
8	182	-106.711713756893	19.869598502897	16.7806666666667
9	1	88.5659459948849	77.6498291330743	3.43599379844961
9	2	-148.459680602825	102.951971407353	16.161615503876
9	3	88.2936952430115	59.3169715454212	14.4702852713178
9	4	-117.495006877097	82.3365455030611	27.1030728682171
9	5	-79.3208981399637	133.502375005748	18.4024279069767
9	6	-0.686804277739501	129.004121221941	11.6279069767442
9	7	141.340807945991	88.3592964068098	18.6046511627907
9	8	-61.6447843125514	46.1965871966914	29.6511627906977
9	9	-33.5290063534963	151.562415016742	14.088303875969
9	10	37.2478407415731	162.3764248901	5.70542635658915
9	11	95.7122509181024	169.611766349704	8.41639069767442
9	12	-16.4727711335498	177.817128011636	1.93798449612403
9	13	-29.5276359196389	135.273502449333	25.7064279069767
9	14	-47.857439001749	-30.0876170151851	17.1735255813953
9	15	-198.726290450418	86.2351666711345	5.72450852713178
9	16	0.0440386834506157	101.104512603931	31.2462728682171
9	17	96.6363845172719	70.3255196829711	21.937984496124
9	18	18.9791078258866	144.725461101816	11.8449612403101
9	19	-58.9340029202185	29.63755854363	26.8461860465116
9	20	83.790769775407	105.214584792588	1.72265426356589
9	21	74.0456662897326	10.7560414981328	9.14728682170542
9	22	70.357366232714	83.5699098445273	17.7283441860465
9	23	111.300420960503	62.3014107832466	17.889088372093
9	24	0.652936244407734	-8.27049949926551	24.5243131782946
9	25	-146.860066554967	109.140793449269	14.5293457364341
9	26	-46.8400294924838	146.442810124442	3.84496124031008
9	27	32.5064552918807	154.450877396082	16.2790697674419
9	28	-40.1107458226801	93.5023619335737	30.5887286821706
9	29	137.100606368546	41.2062493243084	13.953488372093
9	30	-113.933851371863	162.261082698308	13.7011007751938
9	31	-15.9464565147457	158.478257523039	7.11354418604651
9	32	54.7667237361237	15.6499205453258	6.79785426356589
9	33	-33.7896632296685	49.5491634993227	5.16795968992248
9	34	-140.569972858138	129.444107055061	14.5246852713178
9	35	-89.0613268108537	39.1960029270967	23.1853426356589
9	36	-76.2583469088633	53.9717127459139	30.077519379845
9	37	-30.8912658029253	101.554749722559	28.9405674418605
9	38	0.973360404702301	151.600365822485	4.37756589147287
9	39	14.5214516345075	-5.49763192099945	28.0262387596899
9	40	184.738494703212	61.6594818320034	8.9922480620155
9	41	122.836431260709	65.3951956577122	13.3628651162791
9	42	13.2841607437786	195.742139469244	13.6089581395349
9	43	-136.150263536613	6.48538879087719	8.26873488372093
9	44	51.9664354543016	117.81644147304	5.49682790697674
9	45	148.085662665222	90.3729025372215	12.4031007751938
9	46	47.9344145314405	70.3465047241212	28.2647596899225
9	47	121.966559656543	7.1531874833533	14.031007751938
9	48	68.4462872585045	177.759825887619	11.0176465116279
9	49	3.86076066492695	24.5495885243776	5.91966201550388
9	50	-72.118874416157	75.1590587694579	28.4002821705426
9	51	127.403791052076	85.8390239158997	6.86600310077519
9	52	-33.9981729884796	-283.592493480426	2.24806201550388
9	53	30.1660789714553	23.8072936560214	27.6485798449612
9	54	91.1856132664718	166.119377766103	9.87654263565892
9	55	-11.9140347699298	150.439474952926	21.7054263565892
9	56	-213.533978512676	81.1173377475787	6.2015503875969
9	57	100.45416213932	70.9387997909954	3.64004031007752
9	58	-7.97041658930267	72.6498505139926	31.0077519379845
9	59	73.9013687382696	63.8456057447642	26.8733860465116
9	60	-65.3916823104252	109.375121222447	25.968992248062
9	61	7.85673975082286	-6.18572612552251	25.778992248062
9	62	-6.61246955023761	140.082682008708	22.7803627906977
9	63	-118.308779700129	65.8306325746488	24.0906387596899
9	64	62.2075284663806	43.1855187198724	4.65116279069767
9	65	-49.1532459877762	27.0271841660779	24.7296403100775
9	66	-9.24802279808418	5.21242619382906	25.7751937984496
9	67	177.521728505269	97.3628129925088	3.68217054263566
9	68	69.7292403764448	90.9902138829704	6.43557209302325
9	69	73.8049488887149	51.7239251159006	12.9198976744186
9	70	76.3127303987717	4.9271393482363	6.12772093023256
9	71	63.4517529489985	90.2752845513336	29.7674418604651
9	72	80.7508141304968	13.8519069650179	8.26873488372093
9	73	59.4318926398932	95.9468342034474	26.3565891472868
9	74	55.6836666862463	35.3568071850612	30.2126821705426
9	75	32.1545544443019	125.192963353985	6.83994418604651
9	76	24.9672930149594	184.184447222079	4.18805891472868
9	77	59.6723215806796	47.4880714914547	6.61498604651163
9	78	156.746146000809	133.878942507324	4.65116279069767
9	79	-129.51503681033	108.263566258299	2.95982945736434
9	80	-73.8520101419602	21.0440788404198	3.10077519379845
9	81	-15.9823197285287	77.9647456896679	32.4171937984496
9	82	-71.272781437428	21.621710565844	20.8894325581395
9	83	188.900639269644	32.0084130132848	6.10152558139535
9	84	-19.8044888976081	211.339255341577	8.11673488372093
9	85	-123.855650625225	174.454791342738	7.23514108527132
9	86	65.8715208954836	72.6292691796962	5.10715968992248
9	87	64.2015195940453	104.638373499532	16.2194387596899
9	88	-22.0942467580847	187.546624370111	9.43152558139535
9	89	15.6229308426501	155.148474152619	14.4186046511628
9	90	51.2984498337254	112.348285480179	27.2868217054264
9	91	20.7533465071016	129.895161890645	14.567792248062
9	92	64.9094838494427	120.190512182832	9.96677829457364
9	93	8.79536894029537	-39.6373312114589	19.1952744186047
9	94	-69.6749806663248	41.3057717134488	25.3699782945736
9	95	146.431955256368	121.01246729895	4.5319007751938
9	96	-54.0869739314917	112.550893264297	7.61099224806201
9	97	48.459014408858	60.8856050077563	31.2896403100775
9	98	84.1480057959404	90.7007817705669	24.3632341085271
9	99	57.3165478478029	115.761462821684	18.3979317829457
9	100	65.687153437687	22.3647065765158	25.6304589147287
9	101	93.6210046623083	16.7472031738153	22.2868217054264
9	102	-119.213246788614	74.7700245464225	26.8733860465116
9	103	3.57043215139905	134.996806199282	7.99673488372093
9	104	54.0805566527881	149.919072217887	12.5100248062015
9	105	73.383410600982	85.3782191649385	4.65116279069767
9	106	-2.88179506417368	147.916786229012	3.10077519379845
9	107	-87.4675524421452	177.064191722287	4.65116279069767
9	108	-35.4610690764255	86.3250977156734	29.8018945736434
9	109	-58.4614464260899	96.4563663127299	7.75193798449612
9	110	-213.090563487953	69.4428667913959	4.77042480620155
9	111	0.807058990292946	192.569206280553	11.1111100775194
9	112	-197.797794969885	176.203506316802	3.57781705426357
9	113	79.5634681965757	45.2934695314881	22.1282604651163
9	114	-9.29384835259158	130.42820703666	4.67744186046512
9	115	8.82233765995604	182.440871057321	10.4879162790698
9	116	-178.553133713747	150.770756444004	10.9936589147287
9	117	26.1282098409319	203.63376160509	17.3126604651163
9	118	-14.4584357242687	110.517126268488	5.6503007751938
9	119	74.567407923072	76.1763060188155	11.1200217054264
9	120	-74.7784893301723	-28.3409382959933	16.1240310077519
9	121	56.3009119173459	105.309369378103	4.77042480620155
9	122	-58.4471211855729	166.636827744772	5.33621705426356
9	123	13.0371907367813	22.9699423822962	27.6772899224806
9	124	51.0415641683566	120.813681702462	14.2635658914729
9	125	-24.619606715685	146.577431758026	20.035776744186
9	126	89.1330425553757	98.5764835153504	5.42635658914729
9	127	62.7762739589665	25.2345012399449	10.077519379845
9	128	16.1014655025534	7.41551052481863	4.65116279069767
9	129	-12.005929261906	14.6482948469084	28.3663503875969
9	130	-38.0257206107974	135.832944178612	22.9235875968992
9	131	46.6467241348736	46.5902631650708	28.1826015503876
9	132	42.0179480718721	33.7525548622013	30.7692310077519
9	133	15.7587267964774	-83.1377657956933	10.9719751937985
9	134	-68.8064585762232	19.8256560371534	3.57781705426357
9	135	-2.20120164490062	57.5871571843828	32.2762511627907
9	136	-126.352715561597	91.6428846241082	19.1047751937984
9	137	-30.0477051074886	-275.151379085637	6.05389457364341
9	138	-33.9067820340407	-24.9813988929259	22.1752403100775
9	139	-92.7606967253414	86.4382909538894	29.3953488372093
9	140	30.0804663349088	-3.95645242318734	27.5261798449612
9	141	26.400655746655	102.351656793921	5.91966201550388
9	142	-37.7814483220596	7.45181487417279	22.2692031007752
9	143	-45.7118258943339	82.9199132711632	5.24746666666667
9	144	128.947338175791	41.4999601736473	15.9118728682171
9	145	-31.3666805792433	50.3923567112378	29.8801984496124
9	146	-81.7725932786801	34.1123605857108	24.1860465116279
9	147	39.0640134167354	33.1983089381679	3.33929612403101
9	148	-6.96299457412951	-2.58816369773399	24.1279069767442
9	149	-8.79501133991445	31.7941296409169	29.6788496124031
9	150	38.4849822506489	120.958897566127	21.7054263565892
9	151	-50.9684671399553	204.069423085422	11.3245705426357
9	152	-68.9993629165164	60.9853994807847	32.3858728682171
9	153	83.6531153891822	40.253192019692	6.62057364341085
9	154	168.968493053435	85.1469871358152	6.2015503875969
9	155	-56.0317241464865	-8.29244996650377	20.3998356589147
9	156	73.6629909451268	120.317504160169	4.34108527131783
9	157	156.315453294812	114.664622835979	9.57195968992248
9	158	79.0616934128467	26.6836788179487	24.7093023255814
9	159	-164.210456292307	62.4454960576304	9.92248062015504
9	160	-3.84359744307767	162.836552937596	9.59763720930233
10	1	-6.38097856016182	90.6660540078307	23.8759689922481
10	2	-11.8393579174184	-0.74742627211226	15.2038015503876
10	3	23.2729325723788	15.0620566593025	16.1683286821705
10	4	3.73600864225094	136.008994033658	20.8194914728682
10	5	-87.6043466665194	172.837588798059	10.5309333333333
10	6	21.396456023463	49.3167427785399	21.7054263565892
10	7	8.98372276704136	76.8797311697548	23.693103875969
10	8	-54.5105564342985	83.8487680593979	20.1842914728682
10	9	-28.6057934309941	49.2309963717915	24.0704248062016
10	10	1.27243305216956	65.3080365429945	20.9671472868217
10	11	-97.0995413840411	172.276835078496	2.78000620155039
10	12	93.0376945747193	158.762367480936	3.10077519379845
10	13	2.9536428899265	35.8779621016199	20.8748620155039
10	14	-51.2099568668924	94.858976365016	22.2413643410853
10	15	-36.3375176216389	34.6711169763422	22.1877705426357
10	16	-27.3220356153847	108.66626039174	17.9305705426357
10	17	-17.6730234067702	91.8056092817468	24.4616713178295
10	18	-130.456939065365	56.2272782062986	8.22897984496124
10	19	40.1255777100239	99.7569026915802	19.1214480620155
10	20	23.5435943832628	68.4506964331536	12.4031007751938
10	21	-99.4571255733962	94.3777363884232	16.2790697674419
10	22	72.827597646965	139.468856504767	13.5105209302326
10	23	11.0849019478477	25.9381947869662	19.7209302325581
10	24	17.0940085818629	119.770848134946	22.222223255814
10	25	-29.320749471352	3.18854511104615	19.3429302325581
10	26	-118.090114825382	95.8692297747713	11.0249798449612
10	27	-124.157211346389	58.9884771843014	6.2015503875969
10	28	76.9200773127959	52.1552574698288	13.357184496124
10	29	-112.4075330504	160.910445632107	5.73643410852713
10	30	-23.3459836795392	118.720342838242	16.6800310077519
10	31	-4.91280325258422	6.55357644354574	19.1007751937985
10	32	-54.6071927269395	156.932533680824	1.70542635658915
10	33	-9.83932976279207	19.6172410737225	22.7021054263566
10	34	59.7183713629124	147.146524249438	15.6761426356589
10	35	12.5922300196567	-0.788746812014801	14.6036496124031
10	36	35.7851671675226	4.51641474465832	1.12755348837209
10	37	-144.528913489149	108.089637764229	8.79607751937984
10	38	66.8606999005225	67.3181068942641	10.1882604651163
10	39	29.8100238947175	174.775518065044	16.4830666666667
10	40	-8.46094221951163	33.1058268585131	17.8430573643411
10	41	-36.0724978532217	103.3277421956	23.3591720930233
10	42	12.842485971877	185.494279661776	13.4366914728682
10	43	70.5605671565245	85.7665444658571	9.6024
10	44	13.3496329714444	180.781815450513	19.5348837209302
10	45	-49.515339517494	116.235712748244	22.8682170542636
10	46	34.2543954092907	43.0021691376798	1.46878759689923
10	47	-82.9971415335296	89.9521859853265	19.1362139534884
10	48	-3.11302753579498	117.06314503317	20.5128217054264
10	49	21.3539887717458	93.2896974285841	19.0476186046512
10	50	64.3409012564023	99.2247336158067	10.9719751937985
10	51	-45.5946175009286	64.2930174418073	21.9873147286822
10	52	45.7318827828936	52.3545033102511	15.2219875968992
10	53	-19.6021367498517	114.001521173759	23.894207751938
10	54	-11.8871696998207	81.3446036873069	21.1886294573643
10	55	85.1184355273404	-10.0246810123202	7.29594108527132
10	56	-32.5195753553368	133.244976894508	23.3374139534884
10	57	-69.7578247071137	64.8167830069388	17.0835162790698
10	58	-1.45041951083169	24.4985969977804	17.9342139534884
10	59	4.27048574396832	97.4588077792401	26.1933891472868
10	60	56.8539866438622	112.038053985693	11.849392248062
10	61	-66.9251310277995	0.0511180780276743	15.2342418604651
10	62	98.2086199528235	154.977046317404	5.28441860465116
10	63	-32.5073171397174	-19.9674636061757	10.8527131782946
10	64	53.5206966012845	131.372953933615	11.886303875969
10	65	43.5995243454522	119.704209300566	22.9340341085271
10	66	60.3096009354603	65.4854959478568	17.8294573643411
10	67	-4.4942233742777	155.585201999619	22.5839782945736
10	68	4.51354101085029	-1.30963865534445	16.0206728682171
10	69	-49.8466311220646	76.0593154611114	1.60781085271318
10	70	-71.2990249007965	31.4003232180115	0.310077519379844
10	71	76.1269026915319	48.7727255919798	0.531562790697674
10	72	25.9750406851343	111.142366521302	14.1982852713178
10	73	17.9356719992674	131.823354038405	15.3798449612403
10	74	-107.529887042272	94.1125349268087	12.9198976744186
10	75	33.7196325018725	39.8544477936737	20.4134356589147
10	76	69.5576413342957	111.100204958513	18.4637054263566
10	77	52.2111075630449	97.6640111235901	21.1687534883721
10	78	-12.3715745885294	102.817834304122	24.5793147286822
10	79	-1.23443442519013	75.5398220811746	25.5813953488372
10	80	79.5536991085854	110.411831878209	3.36655503875969
10	81	8.65553223292375	68.2046255212243	20.5980062015504
10	82	0.817929425109375	-14.969236931928	16.0780930232558
10	83	-77.3666634281683	122.737537655593	19.7674418604651
10	84	77.4859556654531	104.946245603068	17.0781147286822
10	85	117.238029441826	33.0630034394069	8.85013023255814
10	86	-70.9049148003347	157.74855126438	1.69133333333333
10	87	-163.245091396813	112.025657797945	0
10	88	-27.1921309306691	68.3240626246289	22.7729054263566
10	89	44.955836255641	59.3873245863573	18.9971534883721
10	90	-13.6647409366386	131.199133681053	17.6356589147287
10	91	119.288229204757	151.132752507616	7.04721550387597
10	92	72.2527197761364	145.289944761687	9.30232558139535
10	93	-93.5797019825701	94.7934827762614	18.7286821705426
10	94	-51.7492822910444	176.031404486448	2.95982945736434
10	95	-4.00585938959633	46.9906637031274	22.5421426356589
10	96	58.2404286788349	75.8138907206309	5.9033984496124
10	97	-107.51720074905	16.4886010725846	9.90247441860465
10	98	46.8620106841348	197.199336788759	3.6008992248062
10	99	47.1621688751244	140.222456785969	21.7892310077519
10	100	69.6340439530413	42.4323776900417	15.792319379845
10	101	-37.1960696324219	116.203889996049	17.5261209302326
10	102	101.642304590756	48.4516100794612	11.0912341085271
10	103	-73.7045718145335	35.4383118301702	15.2454790697674
10	104	-107.05461648524	31.1940240665825	7.48462945736434
10	105	-51.5984923077475	37.5119014258492	0.885934883720932
10	106	27.3537313208269	26.3990976444105	19.3281643410853
10	107	-96.1345715202538	8.34721236880991	12.2621550387597
10	108	-47.3523947379383	161.921453633746	19.1952744186047
10	109	37.0612545216719	36.3851044064282	0.288443410852715
10	110	-60.4363864999309	43.54487891642	0.364796899224806
10	111	114.885298966674	125.185966949477	5.68475348837209
10	112	130.321756418303	91.7923307977554	6.4599472868217
10	113	-116.504369256059	105.160355832469	16.8094666666667
10	114	-35.6153876747779	90.0157669321591	18.9711069767442
10	115	128.518012868743	40.4719451542272	6.10758759689923
10	116	-101.556968784395	0.503749015803421	7.63267596899225
10	117	86.5944190362475	122.327686325602	10.077519379845
10	118	5.73451820988826	152.187732920366	18.0878542635659
10	119	-37.4740315562336	124.12226370064	23.5491317829457
10	120	-36.6890988879681	73.1394694603534	21.0409736434109
10	121	29.8017229130534	32.9679103839012	17.7589860465116
10	122	-25.9937717811357	136.28783018566	18.7984496124031
10	123	63.9749541368872	134.929825399152	1.93798449612403
10	124	106.830501920268	86.3451416846432	9.4023503875969
10	125	8.18285479562306	26.5296276625552	3.61757209302326
10	126	18.7590898768525	7.11436906461027	18.265503875969
10	127	-72.725741100351	85.6069197343575	19.2248062015504
10	128	10.558239313101	134.65589293737	17.9401984496124
10	129	15.1900558863065	126.818989695879	22.6744186046512
10	130	22.4072188238425	80.7879338220834	22.070223255814
10	131	38.7768318976866	89.9322593852263	23.9202666666667
10	132	-33.7181136624728	95.2242441060711	23.2558139534884
10	133	40.576434364265	170.063088349364	0.700173643410854
10	134	-91.9590525969538	75.5946902717565	10.4949302325581
10	135	35.1703825633513	74.1955655115215	21.2885147286822
10	136	91.4614246017445	97.1276666454882	6.0015007751938
10	137	-18.309942109542	20.6365617712152	22.5913612403101
10	138	60.9855287498939	114.281405497398	21.8417240310078
10	139	46.5801775144969	14.1191709627953	15.7177240310078
10	140	-20.0515732503985	63.3462372671128	15.2653550387597
10	141	-66.1633885675539	30.9945813851571	0
10	142	-8.78256499711296	167.403259055079	18.2838821705426
10	143	-14.8129737824573	-109.343563179099	1.97322170542636
10	144	143.075208319941	114.648069267329	1.40944186046511
10	145	-59.3007209393271	-7.78768364510022	15.5403565891473
10	146	-17.9703002720554	175.910686295405	16.9630635658915
10	147	-60.1452077652947	121.292959597833	20.556992248062
10	148	-89.3236905829746	177.540135206178	1.59014263565892
10	149	-11.7281388360745	-85.9617159765403	6.01362480620155
10	150	26.5313034745201	149.071788117626	17.3278604651163
10	151	-95.4162565852399	67.6959735642588	15.2741891472868
10	152	62.9446222986044	36.4596029693966	18.2170542635659
10	153	89.1069573887025	125.114310811865	16.5891472868217
10	154	-2.97605456230188	32.8898111509379	23.4772992248062
10	155	9.9060379700244	146.53254787012	24.3755379844961
10	156	18.8142487740656	27.4180285177143	21.7728341085271
10	157	43.6519268170146	167.675457288732	15.8809984496124
10	158	94.4079216800073	133.424210464564	14.9501674418605
10	159	-60.8231139476511	39.7500003562535	18.3979317829457
11	1	38.8950195522607	-18.8756038591957	17.4043503875969
11	2	55.0800248821008	-30.4614338562268	6.61750697674418
11	3	95.1706737231764	73.774468045461	14.6582108527132
11	4	42.4245743984392	82.3235770753067	17.6571906976744
11	5	76.3443573883707	-18.310941112031	10.077519379845
11	6	40.0707126716939	-92.3690845247265	8.66807751937985
11	7	37.0222113809456	2.81518183607057	22.7390170542636
11	8	85.4271419132414	40.4778939881902	3.46557209302326
11	9	33.1090228721177	-107.131104316396	6.2015503875969
11	10	3.79165167332716	115.060203355225	19.3303658914729
11	11	-48.6504941249934	-103.0288476023	5.36672558139535
11	12	-37.6277981385688	-11.4443144485799	16.1498697674419
11	13	65.9578294126341	80.4171560424561	19.4905860465116
11	14	87.5796698204651	31.3528395371953	12.4031007751938
11	15	-54.4308362032977	-84.2822696925155	7.39415503875969
11	16	98.5866705303158	13.8576114012105	14.8837209302326
11	17	50.9112309443072	-77.5576834118288	2.91837519379845
11	18	79.200444953086	36.5980001168447	20.0961643410853
11	19	60.4450634142144	14.6621207285443	15.5038759689922
11	20	5.88639982613708	-96.0342873215389	1.45918759689923
11	21	-76.1375947388907	-72.0874488184892	7.01754418604651
11	22	-24.0227268694451	-124.757206388485	2.83114108527132
11	23	-174.205140701091	140.435444077743	2.85271317829457
11	24	82.8419322434999	75.8436702589684	19.3963379844961
11	25	100.433326110652	39.6412162194453	3.38266356589147
11	26	36.1581173396915	39.9574043050422	22.7390170542636
11	27	-34.1003281227982	109.605807019547	2.00638449612403
11	28	-72.5686312181685	-63.3537097927809	7.09499534883721
11	29	-45.2608193160535	35.9806938517814	1.37812093023256
11	30	29.9481673814237	-67.0873699714913	1.20585736434108
11	31	-50.9168703317538	77.380161552427	16.9133178294574
11	32	74.490813246351	12.674633319662	15.0193798449612
11	33	46.6989174743494	212.913346484169	6.31639379844961
11	34	31.1132456233808	-18.3095282570752	3.81633798449613
11	35	-48.7566070428218	245.697985055297	4.65116279069767
11	36	-29.3351218081452	-154.396022545906	2.9938511627907
11	37	13.9755977387071	6.97594552704931	19.4905860465116
11	38	27.7194666074717	-72.7098216936494	2.13846511627907
11	39	58.4636034407528	85.2785168458564	4.79210852713178
11	40	60.2162953900605	95.7278094266699	12.9897333333333
11	41	41.9739570930021	26.8569227728583	18.3831658914729
11	42	79.3323522391439	126.84549446422	12.6169488372093
11	43	-13.1978401153243	-23.7565962168615	1.69133333333333
11	44	-82.8690187271031	207.343145355734	4.13436589147287
11	45	114.146443446031	62.6690026881523	10.5943162790698
11	46	87.0069985035683	96.9767305067192	15.3846139534884
11	47	64.311078875489	50.877082685146	14.2118852713178
11	48	65.2310542340438	-9.05729338794084	18.3979317829457
11	49	55.604949035763	63.081331379726	20.2288682170543
11	50	-1.45264818897489	-87.2068220567581	6.44961240310078
11	51	110.440168370336	195.332676999054	10.9936589147287
11	52	46.3173447143807	162.09872712862	12.4031007751938
11	53	79.6701492670369	116.532365957995	5.70542635658915
11	54	22.1793991326558	-98.533558296506	6.06060465116279
11	55	32.6932775265988	58.990603585017	19.1788682170543
11	56	72.286593038067	120.707129909917	13.2267441860465
11	57	90.3071290242128	130.975526259718	1.50340465116279
11	58	2.5808733830475	41.5769007766883	20.035776744186
11	59	75.6691184832447	-35.2826452605215	9.50904496124031
11	60	114.082172578283	8.71651131966607	9.48121550387597
11	61	63.9981938997909	65.6549029536629	20.7407410852713
11	62	41.2890606796843	139.858335883299	2.74841550387597
11	63	-11.1071593406515	69.6606601596725	18.0232558139535
11	64	26.6493368902331	-29.0247528292407	1.20585736434108
11	65	28.3638183856381	-0.574408311516122	17.9206573643411
11	66	105.530294102821	26.4903356945631	4.86395968992248
11	67	13.3949050720596	128.279112073075	19.2787317829457
11	68	27.6373910649044	139.36399879658	15.6761426356589
11	69	-182.808136980107	96.536284671454	1.86046511627907
11	70	-1.6690848043465	235.266677481551	6.74081550387597
11	71	72.8020751343783	214.494000661189	13.2039627906977
11	72	106.676912226555	58.5201497862996	10.1744186046512
11	73	-102.263954091586	-18.2925834948233	6.4599472868217
11	74	-18.075809500437	34.0230791864423	19.8814418604651
11	75	-30.3279318289715	-11.0247301997491	16.4341085271318
11	76	-26.6526516383558	104.807648981122	18.5012930232558
11	77	20.6533922504089	-162.615627750074	2.6046511627907
11	78	5.5381287850557	-39.2575359588467	15.7519379844961
11	79	19.7542028128845	-49.0474919973226	2.48062015503876
11	80	56.55363988161	-61.8702517681739	7.16623565891473
11	81	209.50190148479	82.5042670318675	3.53344186046512
11	82	-118.313212952901	-11.454280756522	9.6345519379845
11	83	122.58123026154	162.77099831272	10.3967162790698
11	84	210.014480835777	63.7331826389457	1.69133333333333
11	85	34.7146481308463	33.6064843023908	21.2624589147287
11	86	-4.31749279451104	-118.712938838927	1.44702945736434
11	87	83.6982647443032	81.9934008591101	8.57661085271318
11	88	91.2346713387395	82.3619934284883	4.57733333333334
11	89	22.5992775317986	-76.3093548833546	9.39352558139535
11	90	86.6949347821793	-18.0603085298712	7.04987596899225
11	91	29.7489808966222	-59.2742738619581	12.7906976744186
11	92	29.8130062379026	98.9259853531386	18.073088372093
11	93	-10.5876153611861	60.4329256098787	18.4668403100775
11	94	46.3694036714834	-84.351530413866	5.49682790697674
11	95	0.450436135394519	127.620945363313	19.7120713178295
11	96	-5.87996538254001	-170.148055937396	2.55357829457364
11	97	-112.77469895801	188.842910517771	2.25511007751938
11	98	8.29845325882564	-158.472383615276	3.52360930232558
11	99	105.181972010024	51.2177421703294	1.63198759689922
11	100	-14.6942273799051	-103.450986805671	9.02043720930233
11	101	35.2956799185022	71.1550985363177	15.5038759689922
11	102	-2.33759073886138	85.6184077043174	16.6314294573643
11	103	82.2102520838549	23.3933145174979	6.2015503875969
11	104	-71.0924227059491	151.623555806652	15.6108
11	105	-66.4968632159368	-56.106368474732	11.8393240310078
11	106	57.3006274340575	-43.6090714175325	11.1111100775194
11	107	25.4491440820755	151.394047699564	14.7286821705426
11	108	-76.9655347310294	-59.1097147222557	9.05091162790698
11	109	92.7543452335663	-10.5637652610883	13.0232558139535
11	110	89.6089469692494	5.45385152505181	6.68389457364341
11	111	-22.5392208599257	-53.9237249073967	1.86046511627907
11	112	74.9671402982305	-25.5748273671213	6.45296434108527
11	113	148.091043229883	157.30985546429	7.23514108527132
11	114	8.05707935268008	234.347158685806	3.78983565891473
11	115	97.0339742472506	116.582013405141	8.13953488372093
11	116	75.7397485938905	26.0953018691651	9.77936744186047
11	117	-31.5495208768088	-19.062135477811	1.55038759689922
11	118	36.6362387666527	-53.162421316968	4.65116279069767
11	119	48.0709831522859	54.4444291157798	20.6958728682171
11	120	-14.1303740272191	-53.6480231267327	13.6089581395349
11	121	126.087029434265	81.2188733546472	14.2118852713178
11	122	74.9131003015578	21.2442817897969	21.963823255814
11	123	90.0077606791432	12.4045461661439	16.691407751938
11	124	9.47348751035326	-48.4876379307014	3.64797209302325
11	125	34.2007012098974	47.6071241149423	19.3609364341085
11	126	69.9898513914916	87.5712992947862	14.4094852713178
11	127	20.4755758882286	-57.7497687618348	5.82945736434109
11	128	-79.0664775497109	63.2389043781678	2.0004992248062
11	129	129.30347540545	93.1130197456249	9.24269457364341
11	130	90.657720485161	211.887958149011	5.24746666666667
11	131	112.457198383216	94.3953521901501	5.28955658914729
11	132	92.3374270564264	186.351776392389	6.69767441860465
11	133	10.8920766401751	-88.4175974860902	1.12755348837209
11	134	100.428141902856	2.84756845778739	5.82186356589147
11	135	72.7419714800301	108.589294100222	7.62273798449612
11	136	-141.777745493432	116.231118055545	3.10077519379845
11	137	37.0456843714248	113.10818833954	18.1085271317829
11	138	92.4268873047667	27.0074762386279	17.1952093023256
11	139	26.5467717594697	-14.3100971717248	17.9155906976744
11	140	-13.2091616321156	85.8280946655909	1.99335503875969
11	141	-31.2485588476842	65.9747368752133	17.9342139534884
11	142	19.9161223242601	122.548422903413	2.06718449612403
11	143	-52.3764716629665	13.4310233371855	1.6696496124031
11	144	10.0762594793198	-80.5450944538799	0.516796899224807
11	145	34.2321660963791	18.7019700231012	20.8440992248062
11	146	97.9165473592618	90.1834134483109	3.27304186046511
11	147	-69.5406652045134	57.4962234044725	17.5710604651163
11	148	90.0949184337439	133.735409264321	8.90222635658915
11	149	-56.2417730670856	185.007244542634	6.71834728682171
11	150	61.4966510298887	-21.3358945305403	5.71195348837209
11	151	50.2839296548216	4.85443483569272	16.2671441860465
11	152	-37.8178087616423	-55.3482454411645	1.72265426356589
11	153	71.2806133688077	56.4729294214561	17.5710604651163
11	154	50.1218462069174	-98.9124023749711	1.93798449612403
11	155	71.6110480304859	-8.73909884293301	16.0944992248062
11	156	91.4467681305012	27.7779178251789	2.06718449612403
11	157	16.4669000682346	-180.330041823757	2.99003410852713
11	158	53.9891234634057	41.1755807961847	20.3339286821705
11	159	88.7529340863124	60.5135302528129	8.08897984496124
11	160	73.0665567593547	-3.45609017726789	5.63777364341085
11	161	2.00631748630301	-79.0754007779898	0.904393798449613
11	162	98.2225983406757	52.9791203278456	14.2270852713178
11	163	71.7128906176803	7.74545058961618	2.52655813953489
11	164	-281.798732726244	20.2557969960254	5.31561550387597
11	165	-1.43284486759498	107.391061222328	18.715392248062
12	1	-17.1569646603784	116.650326702897	1.55038759689922
12	2	4.90990645661165	20.9116969322751	20.7751937984496
12	3	24.7578585512142	142.580654596266	18.4569953488372
12	4	35.5727493495816	55.4045351169409	12.2093023255814
12	5	-63.6273174910573	86.7274143283221	28.6365705426357
12	6	-12.4575959046087	128.250683376589	6.12772093023256
12	7	-26.5830245889097	159.688538632482	21.7849333333333
12	8	-68.094681447538	57.1389123139988	25.6269953488372
12	9	23.8272819473877	128.843799587927	7.67033798449613
12	10	20.3155204515856	122.74542839425	15.2653550387597
12	11	11.2507487490965	81.6651571716471	4.22832868217054
12	12	27.6439542995922	122.877798048028	15.8390945736434
12	13	13.4489929484563	63.6969190825985	20.1741798449612
12	14	-17.9701965740761	174.21002515286	18.0700341085271
12	15	62.5405727423807	159.597898673682	4.65116279069767
12	16	45.620244740484	141.916853016295	3.84923720930233
12	17	4.52528687172646	114.064199601806	25.489423255814
12	18	33.056559151432	41.3914996307929	15.8268744186047
12	19	33.2550424368149	93.7114361621961	20.1737178294574
12	20	58.0402451423074	90.7860984557323	5.81395348837209
12	21	39.9921092490863	33.2821500253386	9.61240310077519
12	22	33.8936807955795	75.5396181411945	4.82342945736434
12	23	-87.9022648845405	-2.9675130254173	16.7869550387597
12	24	38.3222416289994	189.352362219471	12.1516868217054
12	25	52.9216660767433	61.6464319656913	8.85293643410853
12	26	-104.880756506713	87.9433940788061	23.1148682170543
12	27	36.9970854614923	14.3488933640145	12.2682852713178
12	28	22.2706213763402	36.023752762091	4.29756589147287
12	29	-22.5930526810768	81.7690587603287	23.8139534883721
12	30	4.38191566454817	61.5706939951443	14.0727503875969
12	31	40.1442025072683	67.7847388714916	12.2554449612403
12	32	36.7188162911724	71.2926551831793	20.295984496124
12	33	9.85859590499832	136.00694394979	15.5937550387597
12	34	3.5677353877545	150.351003094306	13.2190945736434
12	35	-150.776564770193	170.739270278218	9.30232558139535
12	36	-126.881707848426	194.353525717735	3.78983565891473
12	37	30.1966940896897	115.214825724623	10.1882604651163
12	38	-26.3772367734909	170.2687037181	19.0816930232558
12	39	57.0326305075444	80.7885100748808	4.5163472868217
12	40	11.9533877234481	25.5856070012416	1.71077209302326
12	41	-64.37694890655	71.8572378306866	24.8062015503876
12	42	-55.1448170363541	103.048218071178	25.3699782945736
12	43	-29.9154663224193	55.7376880998145	4.34108527131783
12	44	16.6206364232917	48.154868513233	23.8521178294574
12	45	7.18849223335824	131.972088118694	8.75512868217054
12	46	-15.7069335612773	133.633084622753	19.8449612403101
12	47	-21.2276591765665	37.3267919715091	5.50137674418605
12	48	15.1851975371312	150.917882548026	6.7528
12	49	-7.47066598253352	136.041664985091	11.8393240310078
12	50	29.2311356012592	7.83986892518769	15.8302728682171
12	51	29.4844699608744	105.502876731597	3.71371782945736
12	52	64.0227570262937	137.212286559011	9.53488372093023
12	53	30.2711747587622	187.762565434978	2.2739007751938
12	54	43.8000144560588	89.5880878045124	11.4528620155039
12	55	-31.0767891934482	68.7653808538973	24.2894046511628
12	56	6.09716579796231	56.0544236804567	21.0163658914729
12	57	24.1081937645339	83.6456164374494	21.1998666666667
12	58	-48.347716821856	54.8890862708761	4.01276899224806
12	59	3.41831642407141	81.8712053133914	19.8731503875969
12	60	-42.8946953677809	177.829649046257	5.35588527131783
12	61	-99.9803830739341	114.360347788095	20.8052
12	62	63.336087501009	113.005794326285	5.89147286821706
12	63	-67.2513965634382	75.710163106583	3.90967441860465
12	64	-19.2091664729371	196.113376210494	4.77687131782946
12	65	-34.7574735670805	136.126949039655	5.29715658914729
12	66	10.5030791235981	76.2511701183718	26.4673302325581
12	67	5.13792453657662	8.36642667132153	18.8315379844961
12	68	-120.044065759187	93.6606680828969	13.886080620155
12	69	-55.3277792656942	132.189365593411	6.3953488372093
12	70	-71.1034840192998	126.602979413178	1.63198759689922
12	71	12.7842108508118	40.7878530070165	21.953488372093
12	72	-34.0475296195675	110.605808387481	23.1081581395349
12	73	50.5295966581775	49.0418429666127	2.66666666666667
12	74	53.5289932407872	70.2964753969732	10.0070480620155
12	75	37.2198287364198	108.454027648048	16.8842201550388
12	76	-13.0159175601096	108.284753578975	24.1860465116279
12	77	16.3181484476943	30.5151442105992	19.1952744186047
12	78	-57.936285340435	79.652055855846	27.4547813953488
12	79	-1.85023305418838	87.3850435661506	25.3356031007752
12	80	-104.404952612992	74.6965336879682	23.4161984496124
12	81	17.5731890404048	106.340802293888	21.2158294573643
12	82	-29.1818794155591	75.0750641850333	15.2971565891473
12	83	-33.4089845355516	84.0687581398102	25.4907875968992
12	84	33.0485052130597	43.5791732558543	0.14094573643411
12	85	-31.5528614435428	90.235004907774	5.07399689922481
12	86	1.45108173951967	-61.5341633509866	1.69133333333333
12	87	-29.3091722425851	137.638447063424	25.160576744186
12	88	-104.814355520679	117.804063236467	18.8999627906977
12	89	10.2305701030619	118.310137183448	26.098192248062
12	90	-2.25672328360909	110.42855052066	19.6738852713178
12	91	18.4427052313513	45.7194025778274	12.7678976744186
12	92	-31.4912230041378	49.7944104274243	6.71834728682171
12	93	-53.2684446453983	86.6973349255047	2.13178294573643
12	94	-38.9130663302585	50.0328736895417	27.6430821705426
12	95	9.03370307457064	48.5991116592988	7.55813953488372
12	96	-140.650892474735	104.291366093604	10.8527131782946
12	97	-11.0402976868837	74.5166376056127	3.54374263565891
12	98	-22.9302943244551	99.0066997843775	26.9528930232558
12	99	30.9877712145701	56.0521558919252	5.71195348837209
12	100	-20.4418835626385	66.5218542806302	26.5951100775194
12	101	-71.4261726078153	84.9892612553904	23.0021147286822
12	102	-128.072479443789	29.7126657061888	6.2927503875969
12	103	34.3080005641577	122.976611389797	15.0142790697674
12	104	29.1381518040464	66.8235397083843	3.25897674418604
12	105	19.4267674161967	109.505569662083	18.0574542635659
12	106	13.7706096129646	96.8809137332842	18.4448186046512
12	107	-20.5535288345209	50.8250639073142	22.2037643410853
12	108	19.8025723223702	56.8029292359127	23.181984496124
12	109	-4.68885660781389	35.2752203125525	19.269103875969
12	110	-31.3279101059348	56.4324055568354	28.5071255813953
13	1	51.4830083273462	58.0097653988328	21.7054263565892
13	2	-15.4860325545505	-19.7734438165047	7.06287751937984
13	3	-108.343713274144	77.2619785954276	0.986610852713179
13	4	-100.975881625102	27.6834125431333	12.4031007751938
13	5	2.81002367262443	18.9519133764021	5.07399689922481
13	6	-140.323404236187	144.882743443067	3.25978914728682
13	7	-14.6686908564572	97.8463156145479	5.00894573643411
13	8	-27.7104606338723	52.9925970550526	4.13436589147287
13	9	-147.412959748685	62.1142335227498	0.258396899224805
13	10	-86.7800845986023	51.3288703728697	14.8678201550388
13	11	118.673226948845	13.9955349020584	5.56000930232558
13	12	-102.925534326104	23.411467198166	-0.238520930232558
13	13	-108.043897616707	43.0997542601247	0
13	14	-11.442403603262	61.3980210388468	10.4298790697674
13	15	-28.5598724490243	33.492958063412	23.6135968992248
13	16	-59.9437509121852	-12.5899528546341	11.7140403100775
13	17	-40.0939879710631	64.4960773522314	19.2520651162791
13	18	-126.828799523609	55.7838624571326	7.64857984496124
13	19	-27.4780761050984	10.6759781950848	0.986610852713179
13	20	-39.389024092945	81.3999231435587	19.1612
13	21	-49.69689182662	75.4264837030589	7.23514108527132
13	22	16.7054711734137	6.73540714706562	17.4418604651163
13	23	-6.90003727136539	146.337441580434	19.1362139534884
13	24	-52.8116435194325	-112.634917329538	1.29199069767442
13	25	-56.6739423995258	-34.9753529285373	1.62421705426357
13	26	-36.8458233937193	-18.0379839590075	12.7184341085271
13	27	-36.5115802946022	142.785659880913	2.5101519379845
13	28	-5.87195584786748	-50.7489831740622	10.1421178294574
13	29	-56.3133453125374	91.6777427043486	0.563776744186046
13	30	-5.68219151867018	-5.23049986828008	12.5819906976744
13	31	63.3936065381358	117.752023824884	22.195023255814
13	32	-86.8405746721074	33.9997565396571	15.9118728682171
13	33	-10.6288763206363	45.3065474094045	12.8682170542636
13	34	-1.6410972705762	91.8595019150482	18.8742852713178
13	35	-80.2074842576426	63.3545604311004	13.8840682170543
13	36	-27.9539041056685	136.08481142622	1.55038759689922
13	37	-73.8275634881094	-4.87161192591172	9.59763720930233
13	38	-78.771027171873	103.090340167008	7.27078449612403
13	39	-45.5774417500451	121.25474191783	15.9083255813954
13	40	-7.79415630616287	50.8650105281412	4.24920930232558
13	41	41.761268914697	126.225337456139	21.6238263565891
13	42	-81.77655725903	-0.817764625692341	2.21484031007752
13	43	-104.324937219613	-21.4343186667946	8.4020992248062
13	44	7.18508772117643	4.44579848158982	16.3127751937985
13	45	-18.7159724761411	85.480364823645	0.826874418604651
13	46	-49.8767710079039	40.9805864557313	8.01033488372093
13	47	23.0737239016081	182.118234808794	16.0510728682171
13	48	-53.8014779868428	91.0232794590939	15.9373178294574
13	49	-48.3028457433058	4.37059862579647	14.8924558139535
13	50	-15.1257008984301	41.0874816213923	16.4904868217054
13	51	-75.9147334265016	71.2417489480923	6.47118449612403
13	52	-102.167636040794	123.231287306538	-0.290697674418605
13	53	-91.1527986587699	38.4036398575784	6.73095193798449
13	54	-65.1907536720478	80.0357078253228	0.326396899224806
13	55	16.0356383325604	1.02240215173897	17.1952093023256
13	56	-92.3468800989953	89.1347329951339	2.87108837209302
13	57	11.0876741570461	68.6935200444171	20.9819131782946
13	58	74.7415035354092	-145.273303291645	-1.12755348837209
13	59	-16.6978861728647	-1.8517317003729	12.3081798449612
13	60	-102.55575787689	130.552313439296	7.02842480620155
13	61	-28.3703422813515	-2.16777506284267	4.37506666666667
13	62	-55.0610771654814	124.719421227718	2.48062015503876
13	63	-72.2690354804262	49.4008779548887	15.5038759689922
13	64	-43.9720030358489	53.3371657787083	12.540911627907
13	65	-228.919007972945	44.4251683123178	-0.172266666666667
13	66	-12.3132213440241	57.5680776948665	0.238520930232558
13	67	16.2831221082986	74.9353374430424	0.489596899224806
13	68	-61.2185749737268	43.8708258349007	3.48837209302326
13	69	-95.9630226227413	43.6986863658583	12.3235937984496
13	70	-4.06074981526257	11.298271369455	4.10852713178294
13	71	-100.461947068133	63.8960795933235	13.1413798449612
13	72	-46.4897348161483	37.5996086573654	14.9400992248062
13	73	-16.373503274665	68.5430119875111	14.8837209302326
13	74	-78.7603388263556	-9.72653049596034	8.26873488372093
13	75	-118.879083560797	34.5458750948501	7.19822945736434
13	76	-9.89843356515214	64.2486512918161	0.258396899224805
13	77	13.2398388800206	151.998177498103	18.7394666666667
13	78	-54.891623688607	-50.4654888053888	10.7334511627907
13	79	-69.9657298773328	33.366202934821	14.7286821705426
13	80	-56.5307284816611	20.8921800827064	3.10077519379845
13	81	-50.2203731580562	90.0754701823119	7.35326821705426
13	82	-24.0974464531666	-56.0064053919093	10.4651162790698
13	83	-7.4392529866501	8.9753223849731	13.6089581395349
13	84	-38.5297179615508	49.2625200809693	1.90817054263566
13	85	38.5350251704241	173.12289764897	-0.151255813953488
13	86	-84.7250781646311	14.0532263124894	12.1645798449612
13	87	-69.347451644789	6.97049113481276	0.295311627906977
13	88	-98.5233317922636	56.1461085844071	1.22399069767442
13	89	-93.126202352942	-20.8029362470651	11.7571069767442
13	90	198.066715756221	95.1593741818668	3.65448372093023
13	91	6.30799004907784	150.801322135898	18.1276093023256
13	92	-81.7335455124308	86.2319874696589	0.930232558139534
13	93	-45.6797552572343	-22.9209254288823	0.100024806201549
13	94	-70.4436387804134	89.241163022017	1.57964031007752
13	95	40.1505931236555	-30.5825922472159	1.22588837209302
13	96	-177.692747311983	64.3892255518968	3.39147286821705
13	97	-83.531658565908	83.8086244907654	12.6098201550388
13	98	-4.81975450426837	-77.9093308826927	5.9108527131783
13	99	-33.2049170229252	125.552536158837	5.05915968992248
13	100	-9.80378107290377	107.675333180462	2.6006511627907
13	101	-45.9301157514885	44.9956776249906	21.7054263565892
[truncated: 8,403 more rows]

## Sheet: Fig.1B MGHU3
cell MGHU3	Index	x	y	z
1	1	-3.05436845345477	128.241989829393	5.43697674418605
1	2	16.8734799315054	45.6020844908308	20.5705023255814
1	3	67.51699125339	37.2351432398166	5.27131782945736
1	4	21.1288704781279	-20.6780631487526	2.65780775193799
1	5	89.8453335195158	88.2346139088233	4.08738604651163
1	6	-16.0706150917627	-16.7261714263229	5.21493953488372
1	7	59.0158012317972	42.2096052323039	10.2564093023256
1	8	-46.553539298065	82.2459753512388	18.6046511627907
1	9	-96.8553427863338	-27.673060477156	11.3695100775194
1	10	67.1572526706057	106.025555640013	4.19516589147287
1	11	64.1065883819689	171.830076742883	4.79210852713178
1	12	-7.10948780933955	19.0605626697398	20.7513426356589
1	13	-135.537546828259	12.963038388244	1.70238759689923
1	14	42.0841987625968	65.6984421137914	20.3899472868217
1	15	51.4693991481437	142.358269545458	13.3822914728682
1	16	20.58192662906	92.0848914216431	5.25783565891473
1	17	-23.0508900699265	64.804542719035	20.203488372093
1	18	-8.6787257880983	-119.585640525022	9.30232558139535
1	19	-89.0954135810517	145.102282128233	10.2945736434109
1	20	74.3551477535299	107.059377247612	3.39608682170543
1	21	65.2624454150638	89.1507604081571	8.82528372093023
1	22	0.706136232531496	80.9724598545502	21.5422263565892
1	23	-99.3531776478212	52.8733645809964	8.7385488372093
1	24	42.4720432000137	167.950623231761	4.51021705426356
1	25	50.2689269329964	43.0631966988904	19.8305395348837
1	26	26.6926768664233	79.3186359042105	3.72093023255814
1	27	-11.3520602157426	-33.0501339629549	17.984496124031
1	28	11.5063391999711	152.80295110542	7.50714108527132
1	29	-5.33060968226243	124.162331537611	15.5978387596899
1	30	85.0197188585004	104.06292304313	7.38714108527132
1	31	6.9922341921083	116.680941166998	17.0173488372093
1	32	-208.462772724347	112.42146097644	3.76522790697674
1	33	-100.233938030744	76.7208722393159	5.42635658914729
1	34	-54.2061450172188	55.9871276197573	4.74236279069768
1	35	-89.6795346278213	171.881099365048	5.11627906976744
1	36	67.8674912083959	48.4783670111673	2.74299224806202
1	37	15.2758371459853	-222.009541153961	2.21484031007752
1	38	-21.6233674662504	71.511534880852	3.10077519379845
1	39	-110.340290871158	38.4479587448893	4.78036279069768
1	40	-158.840989399547	15.6630440015436	6.62438449612403
1	41	-102.864542610522	144.471314413159	3.58311937984496
1	42	135.7206850571	39.1299190716602	5.22235968992248
1	43	89.5559313694221	-78.2322592717604	7.15563410852713
1	44	-3.21747271752827	-198.1708446144	2.86225426356589
1	45	-161.834245136767	56.2414247988906	4.91353488372093
1	46	102.882996220685	-33.1378742927758	5.9877023255814
1	47	-42.0500468089249	164.130267627592	6.92137364341086
1	48	38.742258564509	190.696750892866	4.24316589147287
1	49	-89.8483501495456	19.9574137903075	3.9356
1	50	45.4128245598718	146.685174036309	2.14669147286822
1	51	1.44043929295188	172.960805370826	2.02499534883721
1	52	-128.939301367499	117.775440177661	5.16795968992248
1	53	16.2940997496583	120.528491748124	6.4016
1	54	-11.4077732575179	102.488190865015	18.3515255813953
1	55	-62.8074417748094	145.441710659692	7.05921240310077
1	56	44.4556011227027	33.4449771634723	19.3596217054264
1	57	-138.616036232584	99.9158235254658	2.86225426356589
1	58	44.61282621082	140.680103785223	15.3214759689922
1	59	-67.1592427455265	183.532037624241	3.26397519379845
1	60	144.465675143304	78.3453704245467	3.4008496124031
1	61	-19.3160423646511	144.379302672739	9.23772713178295
1	62	102.52595880544	125.127415411834	2.52957829457365
1	63	12.5638479288935	-5.94354725047422	23.4772992248062
1	64	56.751393811089	56.81471739786	8.13953488372093
1	65	-93.0999655251709	-93.2531775715879	4.13436589147287
1	66	167.154690681394	67.2989196701031	5.42635658914729
1	67	-152.618143832558	130.102928060479	3.51421085271318
1	68	84.5830916581077	162.11791106741	5.83675348837209
1	69	92.5388587728675	28.741117356284	4.74236279069768
1	70	20.1588903866139	-10.9726342605865	20.1550387596899
1	71	-133.489012598315	55.0530679530751	8.34473178294574
1	72	66.0370176000743	58.1640449547117	18.2218387596899
1	73	-76.3558817356184	98.6049505877157	16.0373426356589
1	74	149.008184041896	5.94306183904173	2.32558139534884
1	75	-95.0127229571105	10.5129278631969	5.35588527131783
1	76	-90.7887908680662	135.442569643514	2.71317829457364
1	77	73.1032525940161	114.273305036342	1.72265426356589
1	78	-190.561043457726	63.1661645350427	2.7685488372093
1	79	-75.1736663218305	84.7934604736555	3.87596899224806
1	80	81.9795824236254	59.6904209883862	7.15563410852713
1	81	-25.5556819066351	62.117197438129	4.42967751937984
1	82	-81.5677415432176	24.2300260944732	4.34108527131783
1	83	-182.319879144408	29.9262780684182	3.43781705426357
1	84	5.96270032551381	109.443483351986	16.0676527131783
1	85	20.2776290237343	77.5230593306363	18.3979317829457
1	86	6.8144264674468	76.9010702969067	4.8726480620155
1	87	-65.0833206019307	151.902329242926	6.2015503875969
1	88	101.940242996061	-18.1339559481403	13.980688372093
1	89	-48.574325010962	189.85336598209	2.63565891472868
1	90	24.5302269016972	-43.3903739743884	2.78000620155039
1	91	-24.1672241075874	137.391557909202	12.1645798449612
1	92	125.538501773909	47.5908959139547	6.86600310077519
1	93	-46.5555357604729	-3.35597693175099	21.0852713178295
1	94	-22.3705584568079	113.450219593745	18.8431720930233
1	95	-101.539715377342	45.6585778804188	9.95132403100775
1	96	26.6111474089704	-70.2541504944943	13.953488372093
1	97	64.3096084980057	-107.853184519898	2.71317829457364
1	98	-11.7322144146568	162.692212609496	8.82244341085272
1	99	53.435039428533	157.96983698694	4.73276279069767
1	100	135.261653713428	26.8862822109657	3.26397519379845
1	101	120.022086443698	141.746387287248	2.95982945736434
1	102	-5.24834232656503	-15.751187346457	3.72093023255814
1	103	-111.380975603823	-8.85968572050134	5.31561550387597
1	104	-72.0292748460949	-11.2626382964937	5.87515348837209
1	105	72.2678808610663	107.573595707808	15.8914728682171
1	106	-131.415378669174	19.7888951956445	4.96124031007752
1	107	-4.63132385747476	135.030272543716	10.1882604651163
1	108	62.276973989504	66.5708583662018	8.11673488372093
1	109	23.7009668461843	142.181187464538	7.0017519379845
1	110	73.7610717877271	10.7462874169765	6.5774015503876
1	111	-68.317589775534	87.3799283615551	19.4365674418605
1	112	-103.196849901503	29.0273130605664	3.6645519379845
1	113	20.0014819408667	170.570763763093	2.32558139534884
1	114	29.7817817466958	94.8412100110231	18.4569953488372
1	115	-27.8361593635209	157.862527691024	3.54374263565891
1	116	-214.864345251306	45.8261730862136	2.97674418604651
1	117	19.3452722674267	70.6176270651203	19.5838418604651
1	118	-27.9413953894822	-3.81980676063923	5.72450852713178
1	119	45.7001403575445	-13.4822430000004	2.34907286821706
1	120	133.899896100337	121.819302384563	2.5369984496124
1	121	95.2145241457926	117.32715395818	6.97674418604651
1	122	-112.731356441766	-67.227296388153	5.37467596899225
2	1	-71.2564095353429	124.480150969027	0.22148527131783
2	2	-123.195998577871	130.414329606825	4.05485891472868
2	3	-71.5665767755414	74.8445157103421	20.1550387596899
2	4	-172.650917667069	22.424930666692	1.93798449612403
2	5	83.9646626909945	144.229079808012	1.40944186046511
2	6	-77.01023555595	60.8532935098155	19.4206449612403
2	7	-160.403331966929	141.983535886401	2.86225426356589
2	8	-66.4102798111537	-37.4305538420703	16.5824062015504
2	9	36.2756189382026	-107.792049454775	5.91966201550388
2	10	-19.997490058409	54.8229299325076	17.4043503875969
2	11	-174.769301429521	110.298506629251	2.58397829457364
2	12	-74.8594368244384	116.317675909406	1.06312248062016
2	13	-148.837299898947	12.9338287314653	3.44530542635659
2	14	-89.8746041785387	72.9409912359361	17.3475813953488
2	15	-51.0573795810226	177.230549795125	1.62421705426356
2	16	-129.098921857404	-3.09083011686875	3.10077519379845
2	17	-38.9736065490824	29.4052842212956	17.1454635658915
2	18	19.1900544979875	104.189246253761	8.13953488372093
2	19	-109.878256643046	43.1129231830023	5.16795968992248
2	20	-97.263485346909	16.490370615384	19.1214480620155
2	21	36.0846280613322	72.0008581821265	14.9773302325581
2	22	-98.5916943968103	41.218973923676	17.7886573643411
2	23	16.7923947277493	108.321136461484	8.9922480620155
2	24	-31.1836758859544	25.5945625991696	22.0376527131783
2	25	11.3798114745077	92.7151393906508	4.24316589147287
2	26	9.8201211333308	113.536486219638	7.96928062015504
2	27	-145.36422601727	125.587260775281	4.79210852713178
2	28	12.6758031428985	100.846817101964	9.63219534883721
2	29	-48.3391782713185	136.685689544986	3.10077519379845
2	30	-80.377489750159	74.0670246564764	19.1007751937985
2	31	69.8369376377115	33.5371972200647	13.1186635658915
2	32	-0.639162159190247	68.234298765761	15.7991875968992
2	33	-63.1692604273063	163.376079744699	2.23944806201551
2	34	-87.7895354750483	35.8336361220502	17.6014604651163
2	35	-129.137248575907	29.8065552732882	5.09413023255814
2	36	-14.8774492429013	-57.131645523509	1.77187286821706
2	37	-23.6382569220606	36.8552000596227	18.5583720930233
2	38	-2.28547188863521	72.1956249288782	15.5038759689922
2	39	36.7743297246391	-13.6648640664729	14.3614852713178
2	40	-75.0354091983226	23.6638571755371	20.5778728682171
2	41	52.4587902251063	-153.192348396617	2.18878139534884
2	42	-133.872473153762	51.0297945345454	15.3890325581395
2	43	12.7781374827628	89.9212541436214	16.1929364341085
2	44	65.7021784277766	42.28831842063	3.10077519379845
2	45	49.8439623746804	65.9574666464074	4.73276279069767
2	46	-144.570218136316	87.8731374775952	3.38266356589147
2	47	-41.9836904358308	36.3128040419399	18.8630480620155
2	48	-136.181810673208	37.9990110681464	13.3720930232558
2	49	42.1351062908164	126.496660205287	2.35231317829457
2	50	-7.13466869602364	-12.053533758796	16.8094666666667
2	51	21.6213490840882	141.257072562534	2.30343255813954
2	52	-144.94586757274	70.0163737475813	7.11155968992248
2	53	-74.359516356503	110.580501568888	10.1705426356589
2	54	-107.687291026107	40.8291241561611	12.2030511627907
2	55	-60.974222437208	7.86534916997593	18.715392248062
2	56	58.7283049825796	92.1097725225683	8.4020992248062
2	57	-123.190043949563	118.943531083599	3.61757209302326
2	58	-69.3232263681712	49.2353185416569	19.1612
2	59	-71.7743979274985	-39.2111131010903	1.12755348837209
2	60	29.6518621251435	-17.8836862251673	2.00638449612403
2	61	-132.763004015002	-13.8531719435882	2.32558139534884
2	62	-24.5322671724711	-162.75399178296	6.2015503875969
2	63	-81.0838006086223	84.5021815471192	9.50904496124031
2	64	32.6646681281548	-70.1629425856449	12.7574759689922
2	65	-63.6864648941917	46.3753686161187	21.3178294573643
2	66	-80.0334799636663	41.4116781223054	16.7441860465116
2	67	-39.3834334438002	65.0235260479544	19.5736434108527
2	68	-10.9900729495307	150.120724410972	3.30749457364341
2	69	-161.409326610011	-31.1098037704785	1.69133333333333
2	70	-38.6254555888247	190.131644829514	1.69133333333333
2	71	-36.9829553333778	15.1291045300934	17.6150418604651
2	72	-46.041094347436	-1.19662808494348	18.9086480620155
2	73	-23.0539964629878	1.63887196980022	19.2009550387597
2	74	53.1503886181488	131.771457610709	4.13436589147287
2	75	-65.3861264790572	109.493442279011	10.9936589147287
2	76	-17.9520971820696	-245.042119626425	1.90817054263566
2	77	74.6955411118888	94.4896634053797	3.74789457364341
2	78	-84.2501704063295	120.835254733478	5.03875968992248
2	79	-148.84615240466	104.268392094019	5.61491782945736
2	80	-33.9754957366872	-161.804010332744	3.21705426356589
2	81	-136.084804406077	132.977648344579	2.67308217054264
2	82	4.25485922225746	-207.752440230217	2.89405581395349
2	83	12.4685139544782	-202.20743691288	1.97322170542636
2	84	48.0138607447385	87.6976909427914	0.968992248062015
2	85	-17.5896472617597	-14.5394155916297	2.25511007751938
2	86	58.1784608683451	43.1352292932434	14.1673364341085
2	87	-109.844679604722	83.310455988425	16.5374666666667
2	88	-155.699428519925	182.76200549863	2.13178294573643
2	89	100.702575310627	2.72250640760591	2.37403100775194
2	90	-60.5452828436595	21.2343552594125	17.6254604651163
2	91	31.6430627042933	154.367441200478	2.37118139534884
2	92	39.4352676900838	17.8679848767729	2.18878139534884
2	93	64.6343652203825	56.8281419012864	5.18410852713178
2	94	57.6771776865478	60.7219128728743	5.09413023255814
2	95	73.5651694461798	-25.5052877985533	0.820793798449613
2	96	13.7779959915111	-18.7952527895673	15.5038759689922
2	97	-33.4775246140287	3.28275000214891	21.000703875969
2	98	-82.2312610338069	8.71667861956012	2.5101519379845
2	99	62.7019576719247	-34.6599896741025	2.09122170542636
2	100	-90.4660892151073	114.354284253474	12.4806201550388
2	101	81.5282962848816	-27.3775366084817	5.68475348837209
2	102	-170.135868148243	72.0710311054525	3.10077519379845
2	103	-73.0624536710559	56.5635362108055	21.0163658914729
2	104	9.45649449150592	-33.156983657056	13.7320031007752
2	105	39.8508715556893	120.726121148036	0.954083720930231
2	106	-75.3226742895509	18.2954426092039	17.889088372093
2	107	-57.5633329316631	57.6441836073798	18.6046511627907
2	108	-35.9289925092248	117.560157008006	9.83694263565891
2	109	-208.457915555648	86.9662628370905	2.54706666666667
2	110	-110.818000387807	49.2815438786736	15.2599937984496
2	111	28.9794906183436	124.043017523688	8.93752868217054
2	112	-119.519842477725	7.59063527310051	6.50406511627907
2	113	-6.15210082533742	-229.090348530313	1.24031007751938
2	114	-8.84687555395896	-182.539655865629	3.38266356589147
2	115	122.254665346323	122.451061279942	1.10742015503876
2	116	-49.140481358526	127.270268427583	8.64723100775194
2	117	-28.3834317771974	116.681038852467	5.40986356589147
2	118	69.0739464981097	87.1620228515598	9.21852093023256
2	119	57.0525485447472	50.440782631724	13.5906325581395
2	120	-28.559056946289	105.969839235862	12.4781209302326
2	121	-94.6610979387358	120.595279911915	9.67441860465116
2	122	-66.1382210356675	118.463603866659	3.44530542635659
2	123	13.7681915829365	69.5140382608242	17.2191968992248
2	124	-237.107960505805	36.3026077105072	2.58397829457364
2	125	-58.3689766109864	-129.9305809844	2.93757519379845
2	126	77.4450053039641	-19.812876869441	0.652793798449612
2	127	13.833283877378	45.7428208339504	15.469423255814
2	128	-37.2409375677855	44.0894093104153	18.6958511627907
2	129	-8.143085597176	32.5681934732935	19.9165178294574
2	130	-78.2841007484064	-129.340738089076	3.44530542635659
2	131	-70.4527893261731	-22.0868316926045	18.191215503876
2	132	20.8378365680129	-51.1601336413035	14.8255813953488
2	133	52.6912503544834	8.0394510975335	13.0675534883721
2	134	15.8420054301063	-114.882333055897	6.71834728682171
2	135	-0.136057854745674	19.8798193072955	19.1214480620155
2	136	36.9632980860612	81.4361961600956	4.77687131782946
2	137	-14.142378211752	32.0333817663292	17.1735255813953
2	138	74.1814950919143	75.8046525841627	5.06069767441861
2	139	-9.60624035907838	91.3884140819709	0.815993798449615
2	140	-20.8858498733719	-189.210706439453	2.63565891472868
2	141	-24.3037386760205	24.6072935240859	20.5778728682171
2	142	100.035485704512	119.831597744159	1.29199069767442
2	143	-64.0581374691694	84.6488182391075	15.082784496124
2	144	-124.432113305843	35.3733540711344	7.68992248062016
2	145	19.2026024536606	-86.2270250641298	13.0337674418605
2	146	67.2433025507673	47.3661295183318	9.30232558139535
2	147	-141.237973715534	50.7989805844383	7.62690542635659
2	148	-57.4596507654038	122.557903531059	8.81424186046512
2	149	-80.580244567065	103.624600361536	8.75512868217054
2	150	1.90734302510319	100.287195045991	13.953488372093
2	151	-15.8573529358268	61.2055821107501	16.9022635658915
2	152	-21.4180664042249	-15.2678315686862	16.0206728682171
2	153	-71.3415936500863	-138.873650350155	2.06718449612403
2	154	-31.4095829581505	-74.0742596819808	15.0268341085271
2	155	-87.0269049643373	9.22156151180293	20.3322263565891
2	156	-149.095406221978	97.2667926771143	6.3839503875969
2	157	-135.89099530016	-3.1681245495658	2.52655813953488
2	158	-119.930463695633	-59.3170429054543	4.88607131782946
2	159	25.2705118527523	-210.51856514275	2.13178294573643
2	160	-1.11864875759697	149.903589531882	2.14669147286822
3	1	-53.4226495219451	140.088481650535	14.4993984496124
3	2	104.164072009515	-12.7717249728578	4.5048992248062
3	3	94.0828686703373	-8.89125681555009	12.7131782945736
3	4	-71.6700760902796	80.3291525227374	20.0876310077519
3	5	-11.4061509738072	-63.0614060443771	19.5265023255814
3	6	-94.8422595385394	132.852259177711	4.37756589147287
3	7	-16.0704352148132	143.772083925065	9.2023007751938
3	8	34.400618158676	-67.64446209078	18.6821705426357
3	9	-176.051952733334	71.0648584267885	7.16386046511628
3	10	-86.1067660695747	12.031620469184	3.32766201550388
3	11	14.8468755061156	-131.533963214336	8.81592868217054
3	12	-182.4487597697	105.012678207759	4.00516899224806
3	13	5.35103897082954	-10.5085147348549	26.3565891472868
3	14	117.14232286788	71.2294988217335	6.3647503875969
3	15	6.38683120606436	-104.59972710705	8.57273178294574
3	16	160.886138539589	95.9334261432654	2.54706666666667
3	17	-93.4687871929986	45.1996070361552	22.9861798449612
3	18	-87.5976289807986	-29.6573766528408	15.4521953488372
3	19	-9.71002454616368	-76.155431090546	2.87108837209302
3	20	-56.2406889421996	71.1438676718292	17.4883720930233
3	21	15.6957073004353	-116.764377996809	10.1479906976744
3	22	-128.249898931038	139.116411638666	6.4599472868217
3	23	59.0243701488834	-2.00261068149397	23.9756372093023
3	24	15.1834407006524	109.368713671631	6.02928372093024
3	25	69.6366538590199	48.4347347308362	2.61117829457364
3	26	64.0380409949252	-51.2163657853028	14.0273178294574
3	27	-57.4434221928614	76.2746667299837	2.73597829457364
3	28	-60.0537614519924	82.5659959701684	12.601023255814
3	29	21.7665742669963	111.300103813415	24.4616713178295
3	30	-110.169661373828	51.4621107007486	14.7286821705426
3	31	28.1950698499996	43.8511463493675	3.22480620155039
3	32	-101.839538231503	119.870606735113	15.1937984496124
3	33	27.117273793484	-20.4565126183248	23.5526976744186
3	34	35.2426089305132	91.4075161245078	4.65116279069767
3	35	-47.858592511636	77.5923175828748	24.0088589147287
3	36	-114.806132067621	2.68870960158057	4.42025426356589
3	37	121.977106814295	41.6191051992056	5.41115658914729
3	38	-48.0507623708092	97.8062631383766	24.8062015503876
3	39	174.298042864509	120.053299799148	1.35658914728682
3	40	14.3453957514863	-149.670161158939	5.63777364341085
3	41	44.3810639241405	-130.734716754814	4.4031007751938
3	42	79.6094538762157	4.82909016340525	19.1921674418605
3	43	-163.408677083114	66.3023887258389	9.30232558139535
3	44	-193.313532061932	91.0138111074458	2.65780775193799
3	45	-145.557783103053	58.2480245117587	10.7334511627907
3	46	67.5175782059905	-17.0445193562538	3.10077519379845
3	47	-55.9706164239601	158.505301873855	4.18604651162791
3	48	83.7805584197097	-50.9427666307271	2.2739007751938
3	49	-42.8890828510211	84.5771375561874	10.3875968992248
3	50	-103.883059569331	-5.73346547392275	13.8125426356589
3	51	22.5410893759982	-100.519619466343	2.00638449612403
3	52	62.8203357516647	-46.1831057934891	2.18202790697674
3	53	57.9975111850894	-50.8252128429676	2.15331472868217
3	54	59.7484915997834	-64.2242574264796	12.4720062015504
3	55	16.6205450294429	-90.3723214976424	1.99335503875969
3	56	-78.4799986790641	-38.2798982788765	4.43974573643411
3	57	-158.660179038625	122.268218322412	3.9276496124031
3	58	38.6734373620966	26.001554677773	3.98671007751938
3	59	40.6026808901398	-146.32222878621	3.10077519379845
3	60	-122.998717964464	41.7557449012931	15.3316093023256
3	61	2.29311590392326	123.100440531416	15.5038759689922
3	62	-14.8516423622854	99.7502674033274	7.89288372093023
3	63	-66.6307171798101	91.0076022727027	7.72153798449612
3	64	70.1798365501083	92.3867524780587	6.91711317829458
3	65	-12.8527315876782	-189.184327449556	2.48062015503876
3	66	-91.8466912525168	-19.1201737285036	18.3093395348837
3	67	-118.490069902433	82.7685429022495	5.16795968992248
3	68	144.966379549107	103.200533571152	5.25783565891473
3	69	-85.2204257481575	-42.2365430427502	9.75452093023256
3	70	76.6829677224465	40.1488498210207	20.3610356589147
3	71	26.2320720037574	-91.302869352215	2.52655813953488
3	72	-65.1594613245009	84.8856513043323	1.88742945736434
3	73	58.9025471458441	154.877603193559	4.88372093023256
3	74	-43.0388525091563	-43.6129543969856	20.5128217054264
3	75	-20.5708924597779	137.668856092911	2.5369984496124
3	76	69.3663153634594	-47.1879663885842	15.7622728682171
3	77	-132.367317517858	145.891556911724	2.17054263565891
3	78	-102.23275999703	16.7792249651217	19.4558449612403
3	79	-64.7938031682081	105.197866879512	4.34108527131783
3	80	121.755040923847	22.4132914304472	4.05485891472868
3	81	55.2168752164165	122.570502873569	12.8729147286822
3	82	-68.4193869389276	-65.8864434784488	6.46951937984496
3	83	-99.4387576604917	150.335076533976	5.48598759689922
3	84	39.8011560666616	121.381130921484	7.80936124031008
3	85	10.0712802060151	153.70830469372	2.99741705426356
3	86	96.7003554894393	-24.8063247623679	5.62569302325581
3	87	65.0392410705112	159.504226122172	1.80878449612403
3	88	-51.6216263683452	32.6024103272205	2.61117829457364
3	89	32.1248856328667	-90.6586060525934	12.8110976744186
3	90	-83.5952810427976	123.801233267767	12.1077891472868
3	91	16.2618632618264	-77.7209868906312	3.10077519379845
3	92	44.3367852250773	-90.47643615998	6.71834728682171
3	93	23.87069309716	119.620128604308	2.94573643410852
3	94	54.7380429807203	47.1497897708012	21.4952031007752
3	95	-55.0864372187039	-4.16335333064016	4.04448992248062
3	96	-56.6891391727336	-59.0695051082921	1.91324341085271
3	97	-92.7372816580162	77.824670927242	20.9758325581395
3	98	-43.7143040875378	152.325853903557	4.39276589147287
3	99	100.376623532263	141.664330601709	2.38521240310077
3	100	-58.8219275086655	69.4262933530436	8.81272868217054
3	101	-0.0292613985532841	-95.5723294251881	5.42635658914729
3	102	-0.0196048218262068	-193.082581826309	4.45736434108527
3	103	-62.7590916219456	-39.8931315457378	20.2698821705426
3	104	10.1015234387505	-72.5752700816882	17.7957519379845
3	105	-87.7889319189052	-31.4271882600279	3.27796279069767
3	106	-208.872205385429	98.2362124411777	2.06718449612403
3	107	101.848699919445	-4.38901881154982	1.79518449612403
3	108	113.311256975958	22.6723374852194	2.87928992248062
3	109	-33.0087779844445	-88.2515271090805	6.99662015503876
3	110	119.868796865652	136.10504571789	2.21484031007752
3	111	134.608250910693	77.8587687163395	1.27679069767442
3	112	48.9360691654888	-77.5704417925538	13.4551503875969
3	113	-143.341913147083	125.234131064371	1.43112558139535
3	114	72.0031004655221	35.3831300491292	3.54374263565891
3	115	4.51724112277008	158.572307822108	3.39147286821705
3	116	-56.9144850151133	-75.3239974123223	9.78799069767442
3	117	-102.05433662719	113.052275408657	6.65532093023256
3	118	-106.823890291457	1.48502997840711	1.55038759689922
3	119	-146.859724053796	117.837745410456	4.78405271317829
3	120	78.4821471441512	128.271089208911	10.179903875969
3	121	-17.8003832396157	-31.8197331852055	23.4496124031008
3	122	62.9465657625097	-40.5131442707924	3.96899224806201
3	123	88.5666065471321	20.4771975228905	3.1581984496124
3	124	39.0446718324122	-95.170274323293	3.78983565891473
3	125	-18.5342184360748	-100.520138780096	9.45932713178295
3	126	-23.5480261604985	91.9129504691503	10.6459937984496
3	127	68.4405940681911	70.8457387133209	4.65116279069767
3	128	-120.283373584429	29.1277693023186	9.4092496124031
3	129	59.858262625733	-28.0534656444599	1.80878449612403
3	130	-34.9153982903081	87.641200141424	19.8036186046512
3	131	59.7023237208518	-85.6117722694576	2.87928992248062
3	132	-94.5336057139122	102.788167229204	4.61817674418605
3	133	19.3095074969582	-208.740162451371	2.71317829457364
3	134	-135.346838899331	128.66817108191	7.47235968992248
3	135	-104.608951058608	143.341838898661	6.2015503875969
3	136	-20.5870896402887	-44.6781487614888	19.7584279069767
3	137	-34.3274696492198	92.525156365542	11.1111100775194
3	138	-60.6023322760418	34.0218395309386	9.2023007751938
3	139	-8.75774736345432	185.059401685591	4.96124031007752
3	140	-137.368912062973	67.768689594972	2.15706046511628
3	141	77.1892926650784	77.8591506578779	3.50087441860465
3	142	-61.9672227230232	110.847211410044	19.0476186046512
3	143	-125.704004664493	102.140722246014	7.78012713178295
3	144	-54.7506077307187	13.4134960232579	5.75858294573644
3	145	50.8296518938793	-12.7464304158871	2.79069767441861
3	146	12.7552778562903	-170.659509821964	4.30663255813954
3	147	122.401338652999	104.392774420851	7.75193798449612
3	148	-142.779158483364	134.815657003295	1.72265426356589
3	149	-65.1774899297642	164.86978673527	4.65116279069767
3	150	-179.841863819379	98.2628567566204	2.85271317829457
3	151	-46.9319077640605	181.279042759075	4.79210852713178
4	1	6.90567896943044	120.869981268384	25.7298356589147
4	2	-88.6443666773045	-54.4316421675223	4.43583255813953
4	3	136.040108867467	64.3662259212738	5.35588527131783
4	4	34.8402141001751	153.791366732512	18.6046511627907
4	5	140.573355851645	129.492927795397	2.92850852713179
4	6	123.930148897158	51.0050874156004	10.302576744186
4	7	71.7188548095946	-32.7063234331886	9.5779503875969
4	8	-62.125417803834	-123.609607793952	2.65780775193799
4	9	43.7578015383791	91.5055288446493	3.96899224806201
4	10	-93.8438347341275	-0.0570511722664679	10.7219565891473
4	11	128.753500902824	62.2542188375944	11.8217054263566
4	12	54.2119248417508	-145.271591693132	2.37966511627907
4	13	78.6388850967322	170.523200672367	3.10077519379845
4	14	-83.6714810077693	31.9938785702282	8.43410852713179
4	15	47.2892760104473	-36.8624781013003	5.68475348837209
4	16	80.9589553039006	-8.94040624452512	3.66115658914729
4	17	61.4200994042758	-71.5905540390224	1.69905426356589
4	18	20.5755537524428	128.693248912724	3.44530542635659
4	19	45.2141708539363	129.038719979668	4.42967751937984
4	20	69.6785609158909	-73.2311207410959	1.71077209302326
4	21	90.7530394818495	-26.1991777937201	4.24316589147287
4	22	15.8651672405711	-6.9983599535763	29.1472868217054
4	23	7.45827948308674	170.626828758411	15.5038759689922
4	24	-44.0760910008537	-131.955041041919	5.99483100775194
4	25	-125.442016470367	-22.8616343887815	2.28478139534884
4	26	-78.7245189781049	165.648642722998	2.32558139534884
4	27	-95.4012141207271	-21.0387375335888	23.2558139534884
4	28	-12.783554317209	-88.1449598928395	6.74554728682171
4	29	28.0168796005366	-161.989408731127	4.13436589147287
4	30	94.9437387924906	-37.5239797687323	2.30057364341085
4	31	105.316753230708	47.8764109165711	19.8014418604651
4	32	58.1589223543039	178.452731947396	2.87928992248062
4	33	35.8022463032975	160.803047430899	17.1077240310078
4	34	80.0150392014772	-33.6929602721188	0.581395348837209
4	35	45.81268475182	154.560426349132	2.65780775193799
4	36	-56.308324860042	-45.982196023907	20.4223472868217
4	37	-81.9672761432977	136.390817975976	3.84226356589147
4	38	-1.96606351929416	-93.8127801487521	14.1085271317829
4	39	-83.0374629583156	-40.5983494545341	7.49354108527132
4	40	-77.2788506634526	-18.3711396322	27.3643410852713
4	41	-20.8123556393176	168.321902800155	8.32313488372093
4	42	-103.697767595557	-35.973059003097	17.8483658914729
4	43	-5.13165485840786	-59.2635794254119	2.91837519379845
4	44	-119.576781529564	68.0964734393373	14.1749736434109
4	45	-90.0182271696829	59.5822972849153	2.25511007751938
4	46	15.3301566303039	-58.4919426009452	12.2251875968992
4	47	-65.4466115190969	46.9714809805978	27.2179162790698
4	48	-114.844252786547	-52.0716924363876	5.44526511627907
4	49	-63.1936140314598	-60.259777831833	11.4064217054264
4	50	97.0824664295002	37.2201717956581	3.02194108527132
4	51	77.7313915419424	30.66619912792	6.32558139534884
4	52	-8.30652654931974	-71.8171517402414	3.90467906976744
4	53	-111.932172616089	43.0121974200122	8.13318139534884
4	54	-32.7757864761075	-59.4798454756953	11.5267937984496
4	55	-70.7591921369724	-51.4401456993167	13.3822914728682
4	56	-32.3162719699975	-90.7704994255356	18.6046511627907
4	57	-61.7436989716769	-40.2379272970061	3.35917209302325
4	58	66.7293369386429	33.7224069740228	5.35588527131783
4	59	100.825014327507	89.7722253409351	2.89405581395349
4	60	-75.7655328785946	155.798382345664	5.31561550387597
4	61	-22.3419787781006	134.136032083357	7.23514108527132
4	62	-23.8006525365433	126.180120521484	24.5243131782946
4	63	3.07118145680286	132.445136149495	5.6543534883721
4	64	-90.359504034791	-1.62573307513491	26.9446666666667
4	65	-107.186795027597	132.386489575419	9.01162790697675
4	66	-30.9572098048706	95.613318866404	5.07399689922481
4	67	40.6401434620726	57.9161598881324	29.4573643410853
4	68	-68.8241402107207	145.028282497777	10.5426356589147
4	69	-42.411302722776	-57.5675406622127	6.67859224806201
4	70	-29.3241642516027	150.64361173963	16.4341085271318
4	71	100.9078982658	13.095889338989	3.48837209302326
4	72	10.6132104521295	82.3680385215645	2.86225426356589
4	73	85.8909976873579	-38.2711347563305	1.90817054263566
4	74	-22.1662447081078	-49.5003292467867	12.8165364341085
4	75	-51.306574056886	151.980071095546	5.54875658914729
4	76	-18.0984123328384	-64.0296335096159	5.10715968992248
4	77	168.335782926052	128.148652828243	2.25511007751938
4	78	-83.2194519188401	-94.0314097929871	3.02694573643411
4	79	-44.5016993736365	143.513433611734	21.1776341085271
4	80	-45.08968709755	-31.5164862683205	3.94644031007752
4	81	44.8071902283215	-143.160838912374	1.86046511627907
4	82	-113.409773045904	19.6970607865155	14.1673364341085
4	83	114.2634757641	60.8604857958513	14.8837209302326
4	84	-80.9276048125329	51.4720460840378	6.70167441860465
4	85	-45.8896799552653	118.218715362788	22.8980310077519
4	86	139.972665507049	19.8682089117313	5.38555658914728
4	87	-48.4707066213198	122.460822713348	12.5581395348837
4	88	27.0822535689169	-193.963595918484	2.48062015503876
4	89	-5.63833307728823	80.5304742820627	25.0758356589147
4	90	63.6959371110445	-64.0283635663171	6.95579224806201
4	91	-108.671538869744	124.709180167607	9.47459224806201
4	92	-76.3948370322218	147.913541871897	13.3150945736434
4	93	-90.8485080180501	32.0142467577115	2.06718449612403
4	94	37.6348123699814	-180.330801988882	3.33929612403101
4	95	78.6042618830076	-31.6420099943197	17.0542635658915
4	96	105.897655769318	-15.0179820641481	7.57967131782946
4	97	84.5036800233222	-18.8104716155609	3.3347968992248
4	98	112.972449587464	19.495352808336	11.886303875969
4	99	99.2929218232477	-61.0053415702918	3.30749457364341
4	100	-32.2513780709497	-85.5418386162654	18.8261364341085
4	101	158.888167869933	108.901489140036	3.38266356589147
4	102	-112.4159912073	-6.66655639852984	19.3563534883721
4	103	-67.2058497657635	-98.4555043357036	2.84237829457364
4	104	-98.0095211389336	33.1672277593315	2.21484031007752
4	105	26.5418221974831	37.751654902736	29.018576744186
4	106	-8.82820985107742	-210.033099707239	2.89405581395349
4	107	-32.8196787051485	-50.1146382171032	4.65116279069767
4	108	119.639604951221	3.79124710331243	2.67096434108527
4	109	-30.8856246362819	-66.2434688565687	20.6237612403101
4	110	33.6426385285302	-199.696453183521	2.44798139534884
4	111	44.6923201241827	-38.6064760154051	23.5526976744186
4	112	-74.930673237398	-94.3799512945633	5.02828527131783
4	113	-23.4100762408786	160.597986471612	4.42967751937984
4	114	77.6289370725204	-82.4495895064117	9.44327131782946
4	115	-12.7081893610345	-49.8747906810459	12.6849891472868
4	116	-154.259538183938	25.7285844624466	7.38714108527132
4	117	-92.3998500747389	-62.805992597568	4.58914728682171
4	118	-70.3064142330422	82.7189994944329	7.31986356589147
4	119	143.626631681645	54.4800028545962	7.02234418604651
4	120	-49.516648662731	-60.8043972265475	4.05485891472868
4	121	-23.4955673552005	-58.9201435390075	12.5581395348837
4	122	-75.6607879628783	-32.0553352164741	22.1134232558139
4	123	-63.0831072440436	-95.8414717779618	15.1063410852713
4	124	-58.3058364394621	128.025935960606	5.8464992248062
4	125	32.4213999296931	111.967600008212	5.94315348837209
4	126	-61.7515557467241	-87.1532911090042	-0.68906046511628
4	127	-132.749122007346	58.9247451751168	18.8630480620155
4	128	-16.4846121163309	-173.38929647308	6.71834728682171
4	129	48.1475802751959	-164.253217166956	3.10077519379845
4	130	98.427078903556	127.710884350429	7.75193798449612
4	131	98.7240823995034	-17.9571294666387	5.16795968992248
4	132	-89.4051598935372	-19.2151219038426	11.9601333333333
4	133	-126.83427119477	-4.84462373223084	13.7512651162791
4	134	99.2996707526758	109.07346917318	11.8217054263566
4	135	-123.248807960972	51.607078740518	6.97674418604651
4	136	-63.90201698819	54.8458342542867	25.900592248062
4	137	0.32109006721784	156.990693162938	9.30232558139535
4	138	-110.951187562218	147.565756019865	2.84237829457364
4	139	58.0868563017524	-5.89217718189767	2.64140155038759
4	140	65.7700772496906	-1.51060867524736	1.48837209302326
4	141	5.32094411577719	-59.5911927351467	13.1326945736434
4	142	44.4425812988639	-134.693746389847	2.86225426356589
4	143	15.578604559843	-69.7324156532434	8.15389147286822
4	144	-79.2777876215383	-68.1038917384054	5.28955658914729
4	145	-59.81174181805	63.803651066363	27.4389364341085
4	146	-87.8024477706263	15.8684867773995	10.5943162790698
4	147	-134.025058036934	-2.03073231914911	4.65116279069767
4	148	-71.8258115872035	-86.2391905307725	6.36865736434108
4	149	-22.2217989343675	-23.2472374320852	28.0594728682171
4	150	138.727009646439	119.0034374127	2.4006015503876
4	151	-116.262183103966	-32.3706864105891	7.10177674418605
4	152	55.4483550102381	-55.8784905657678	4.26356589147287
4	153	80.8520640272781	149.052757216654	6.37381705426356
4	154	76.4244827486918	-75.9598829141555	3.67499224806202
4	155	12.1840212385256	-75.5746980015247	6.0077519379845
4	156	-77.6003394304441	-43.4600680462585	8.4754511627907
4	157	-52.6836450524156	144.368018207391	8.17477209302326
4	158	77.8493914678635	-26.4037513293669	6.08670697674419
4	159	98.0496104576446	7.05264591414547	3.70092403100775
4	160	47.9690226481567	121.626386550005	26.7995565891473
4	161	-63.4091130898889	118.31683929617	9.41716899224806
4	162	33.1851446111837	-54.5272723372978	6.81354418604651
4	163	-104.269090148408	-24.2194516788281	17.5193798449612
4	164	91.8870211287306	88.9678731545481	4.90955968992248
4	165	109.025601569376	-1.62921046561891	16.2790697674419
4	166	-31.1155967291768	-60.366086973679	23.0343286821705
4	167	27.8344272098325	96.0096730662726	5.72450852713178
4	168	-67.4772472047041	4.17018482573741	28.5271317829457
4	169	96.5331997857831	-21.9474012181213	7.85529612403101
4	170	5.58293268765415	-133.584181022345	7.23514108527132
4	171	-75.4705403036281	113.516247267953	24.8062015503876
4	172	27.7865883383898	159.202031331425	2.81888682170543
4	173	-73.6722515390763	-18.5930118560233	5.80401550387597
4	174	-124.109705795817	6.09116760250486	7.49354108527132
4	175	-63.9638372992023	100.793960004167	3.2887007751938
4	176	-43.7576577043877	92.3077870376124	7.75193798449612
4	177	-139.980173050353	95.2523428376687	12.9198976744186
4	178	-83.1025245344305	-81.3106743238392	3.78983565891473
4	179	43.9620913584443	-152.446033473531	2.55357829457365
4	180	-78.613646715873	57.2844926089022	27.3132124031008
5	1	54.0895718394369	80.5024458187609	3.10077519379845
5	2	50.191867462406	44.0925924596366	-0.13481550387597
5	3	-115.07578647356	112.909473833221	4.39276589147287
5	4	63.7583853297502	137.562449400858	1.40944186046511
5	5	112.448174253031	-38.2947989703662	3.83036899224806
5	6	-41.031769715384	144.770489595443	7.49354108527132
5	7	49.4397116308528	-27.5472514942168	7.21971472868217
5	8	14.0404440926837	-5.02721843431145	19.1883255813953
5	9	180.235739389785	58.4309340119599	1.12755348837209
5	10	22.0742492631087	53.6911195749005	19.8966418604651
5	11	84.3613913862647	42.065516723321	1.32890232558139
5	12	-208.670386481041	71.2818404319653	1.68327751937984
5	13	-34.8216311467705	-2.35853106215037	21.2516558139535
5	14	-180.020330514227	86.8802707411684	1.40944186046511
5	15	-195.954300904825	89.1125837460746	0.775193798449612
5	16	-31.3756638688284	-36.3424613619311	16.1437178294574
5	17	130.425722468697	0.735766321281204	0.267968992248063
5	18	60.8596169132905	-20.3569339169013	14.6999720930233
5	19	144.437168600201	41.677147740803	3.05887131782946
5	20	-57.73897453221	-19.2982296832064	16.1240310077519
5	21	5.43040064978887	153.422101736863	4.37756589147287
5	22	0.973149568465475	8.69821144534621	3.10077519379845
5	23	102.465574333366	1.6087189748331	10.9936589147287
5	24	-125.810373965557	-2.44807951441585	14.5642480620155
5	25	73.099838033546	57.8642329502548	13.5957054263566
5	26	89.6611108581743	-0.660288518892918	10.206719379845
5	27	38.2629721847079	14.8066430985774	16.8857426356589
5	28	76.4124431705253	-40.1488200291366	9.97111937984496
5	29	-22.1501027497061	14.4937004844526	1.03359069767442
5	30	147.559996318304	50.2621955063564	3.57781705426357
5	31	36.9991652277678	13.0627112618157	2.43632248062016
5	32	-246.334315741597	38.405848666268	1.12755348837209
5	33	75.896324307028	38.9808781921338	12.4720062015504
5	34	-36.8175366511173	47.0762955376638	0.469813953488372
5	35	-94.387509510934	44.4710424749572	17.0542635658915
5	36	53.4243770048793	137.589239876091	2.84237829457364
5	37	75.9082921821784	7.32976160231982	12.9232310077519
5	38	51.2538980170047	-15.6476187123465	15.3214759689922
5	39	-72.5664961903575	5.4109452399819	19.1815410852713
5	40	14.9554088276759	30.4369420091028	2.16114728682171
5	41	29.6913660452836	28.0619893601499	18.171984496124
5	42	-138.192239812664	105.520585724955	3.90097674418605
5	43	76.6853314154768	-10.2910261543538	1.55038759689922
5	44	87.1070018094576	11.1710713194472	8.17477209302326
5	45	-52.1066038462928	95.7920598871203	0.715562790697676
5	46	50.5421641070104	8.18252520467746	-0.182399999999999
5	47	47.0319439244486	31.1177389183257	6.01362480620155
5	48	45.1217076115949	85.1283971552016	4.42967751937984
5	49	106.295804533482	-44.2284733363964	4.6011503875969
5	50	75.7415624860296	56.9680500340973	1.43468837209303
5	51	84.1356380836883	-65.9480518788215	6.4599472868217
5	52	-77.592852126206	40.6057496165035	0.609082170542636
5	53	47.308482454626	14.5347222223425	10.2815162790698
5	54	-107.327924996362	-70.8807711515366	5.09413023255814
5	55	-65.4560212195975	40.5150789926894	2.73597829457364
5	56	-206.260546497441	50.8258576876769	0.41343565891473
5	57	-3.67921335566821	151.282590338754	4.58375503875969
5	58	104.197994578068	27.5192284034532	4.91246511627907
5	59	-81.9194449391053	123.760959847964	8.81272868217054
5	60	-110.517732307167	-26.5998641550381	3.4566015503876
5	61	124.276341172462	112.473995751338	2.06718449612403
5	62	95.4657442075569	58.7919771582648	7.41971162790697
5	63	-11.4805620474153	-26.3079010828986	1.43112558139535
5	64	61.8021228509213	-0.295117314194634	3.6645519379845
5	65	56.4574446317895	36.1602572181578	0
5	66	-31.6142803598	-10.5697768350281	1.40944186046511
5	67	-4.81637345069635	14.9149072844135	18.1790542635659
5	68	-14.8126696439236	14.182767497009	18.6831503875969
5	69	-125.267645678503	78.6234533530076	7.75193798449612
5	70	82.270507685959	77.2983335559562	4.30197519379845
5	71	67.2638615821106	1.91594639322126	3.92156899224806
5	72	187.159232105224	106.950622421723	0
5	73	-152.313237740407	16.2395384489333	1.24031007751938
5	74	168.745237190623	91.4510990227167	0.954083720930231
5	75	48.260422542798	3.51395447709973	14.2026573643411
5	76	72.31829870366	-56.0777401898707	6.74238449612403
5	77	51.9148663683789	-10.0618591984928	12.4031007751938
5	78	-37.304763758077	7.04113441098599	2.06718449612403
5	79	-4.65211490368075	-50.1065503957388	15.5038759689922
5	80	62.5235638704724	62.3645993536396	17.1735255813953
5	81	197.552907249218	38.6124151561027	0
5	82	69.3227339115897	28.3192616995908	3.10077519379845
5	83	77.5922715318256	-107.542622907462	1.97322170542636
5	84	101.202811392253	5.61865411832373	0.696803100775195
5	85	-99.6201189295706	74.6076461432508	5.6014015503876
5	86	-79.6080979056058	-13.0044620585857	18.0768589147287
5	87	-3.60825488823316	49.9663139939087	19.3914139534884
5	88	17.0439237379367	-36.5720691919226	2.5101519379845
5	89	-125.180974163529	173.550660153756	0.563776744186046
5	90	78.4770240884937	-29.3004660798044	2.72108837209302
5	91	105.239775850585	-26.1587022598346	0.465116279069769
5	92	122.382256643233	-29.9246583174094	0.968992248062015
5	93	100.454824665691	15.0806451332581	11.2403100775194
5	94	-193.993663848219	50.0541556467097	0.213848062015503
5	95	-13.1498531656163	150.294107978134	3.81924651162791
5	96	-33.2408784724324	-36.4223283011724	1.45918759689922
5	97	-55.5454076392504	62.9796257031078	18.0277612403101
5	98	77.0693478719712	-8.98031260475423	9.44998139534883
5	99	60.2686335475208	-37.2344352928171	0.751702325581395
5	100	102.482882655363	52.9068228084349	4.86332093023256
5	101	-215.863489529274	85.3087784305207	1.55038759689922
5	102	31.6756630551979	-23.9049406151152	1.16279069767442
5	103	-174.041506336512	43.8582057555454	5.96302945736434
5	104	98.8675285591439	-19.0308163690441	2.31198139534884
5	105	-3.78539031228758	115.635836469703	4.30663255813954
5	106	189.161807174829	31.0016476119591	-0.326396899224809
5	107	107.898385248001	-14.9019990193249	-1.04949457364341
6	1	24.5668931865431	140.233509683873	9.44998139534883
6	2	-116.263473101358	38.5561084652402	2.91837519379845
6	3	-124.688367224851	-8.26633675605531	7.01754418604651
6	4	106.673334648756	106.909564155865	6.0723503875969
6	5	-107.171934064454	-22.6456948139165	4.25596589147287
6	6	-26.4398103330946	-123.763075780821	6.43123720930232
6	7	-93.7110251023966	-95.0817236693061	3.18028217054264
6	8	31.7345526659466	158.612851229954	2.42248062015504
6	9	-66.4387192953043	-16.5608017533583	14.9400992248062
6	10	-12.9154034507672	-101.461439636432	7.82576744186046
6	11	8.94247084348692	149.666572742424	7.36434108527132
6	12	-68.5383038182918	-84.5773553305583	6.35658914728682
6	13	-88.5084976656503	-28.7348533310724	4.42967751937984
6	14	42.0777070205385	-4.72259709693743	16.6314294573643
6	15	-119.183933582331	67.5535096648449	10.0887534883721
6	16	88.7566637805853	-5.60009641458488	3.10077519379845
6	17	18.9268425872197	93.629496256547	17.3278604651163
6	18	84.2328985137888	16.1125574684319	14.6062821705426
6	19	-3.64189516269557	118.063147979101	12.6614976744186
6	20	3.31457549948882	20.7028440182821	19.4394759689923
6	21	115.807336395916	74.151375320241	4.18604651162791
6	22	-112.855031493523	-69.3496148683942	2.00258294573643
6	23	-81.6295765218076	-91.5173222649318	2.05198449612403
6	24	-36.6732730267421	106.295130011677	16.0206728682171
6	25	55.8364491806634	-88.069799673674	3.36228527131783
6	26	-72.8190875144838	-100.455999420057	2.86225426356589
6	27	-37.6611676724071	-92.3999862041777	1.69133333333333
6	28	116.015948624595	18.2140353829563	3.94644031007752
6	29	135.708384485719	128.522433117666	2.14669147286822
6	30	-67.7308236046127	27.9502458388464	17.984496124031
6	31	-51.977288879057	138.668517947338	8.10202480620155
6	32	2.05688684271404	42.1368081338149	20.2084992248062
6	33	-85.0723279018826	36.8545739174036	17.8797953488372
6	34	8.76872576920998	100.511102302807	6.05389457364341
6	35	-142.96826641694	-25.8708970343121	1.74418604651163
6	36	110.229765163272	-17.4133920666256	1.10027596899225
6	37	98.8227895550506	-11.9033325632544	2.37118139534884
6	38	-9.50279484580398	35.9694417679781	20.4369271317829
6	39	-78.8905994703655	-77.5148224083709	5.28280310077519
6	40	140.424537048959	17.0641584809228	5.31561550387597
6	41	-17.6296045515007	79.5522314021045	19.2248062015504
6	42	-117.826145313459	29.7893065807624	4.5319007751938
6	43	-88.4094452651466	-76.6491528966142	3.94644031007752
6	44	-96.9199537644525	27.544373375655	15.3746759689922
6	45	53.7223874073394	122.331033077285	5.55555658914729
6	46	-55.8895591306885	-66.1589207311886	5.63777364341085
6	47	-21.4617873854073	-22.3293798270732	15.9228992248062
6	48	40.9535596701652	123.389853514551	7.75193798449612
6	49	-8.13488300625023	78.483739835742	19.0373178294574
6	50	-89.6356303920104	-64.8398697241705	0.163199999999997
6	51	106.069575300073	31.9444795620457	13.6190914728682
6	52	8.30422040123206	-23.3160369655257	17.906976744186
6	53	-9.84713685076905	129.608714582941	12.5271317829457
6	54	35.5457697083204	-1.2030679512408	20.8846325581395
6	55	-78.9340494377731	91.3845018956759	15.679392248062
6	56	-1.92743976093668	-161.230984875056	2.90697674418605
6	57	-11.6458405195463	144.967865175941	5.09413023255814
6	58	-10.9868009434405	-48.2116717058674	16.8327782945737
6	59	-34.811585643038	-104.691411659561	6.48343875968992
6	60	-11.6009317317869	-55.3546444808553	15.8484062015504
6	61	30.5955081298742	-6.22367358184169	18.6046511627907
6	62	-134.440308932728	90.8618812212939	8.83720930232558
6	63	-118.703742793164	161.924166843635	4.34108527131783
6	64	0.527452274855589	-199.394238940078	2.96296434108527
6	65	-95.9411012348235	68.0539096920273	5.05311627906977
6	66	-86.7355450780602	126.825698184602	8.01033488372093
6	67	18.9575412109324	-143.915281985382	6.76532713178294
6	68	-63.8039759947323	69.2136293815032	1.6696496124031
6	69	4.37069054657111	75.9505365369938	19.8966418604651
6	70	-122.34607614975	-29.8807596104803	5.38823255813954
6	71	-22.9267563621339	-86.4398703396813	12.4556558139535
6	72	-129.946060575334	150.469986960763	3.10077519379845
6	73	-42.8286449357514	-16.1645344185143	16
6	74	-161.494380275364	4.28592229377359	3.10077519379845
6	75	-18.4371546713301	132.956504995735	11.886303875969
6	76	-63.5366949554531	-75.2975819608308	11.2755472868217
6	77	-88.2932079218579	-41.3300108205455	7.53914108527132
6	78	-4.85166082360114	-79.0453218388909	12.6614976744186
6	79	-12.8776297793088	45.2288222399837	20.1550387596899
6	80	-75.133432889681	28.4767961525099	3.77485581395349
6	81	67.2318979404404	29.3930536337013	3.64004031007752
6	82	54.7578852726077	-102.571021787309	7.61099224806201
6	83	76.117511430992	-59.1370184702678	13.6434108527132
6	84	-57.0980060282355	22.4033706738197	18.715392248062
6	85	53.1096757733505	-53.602629693268	14.0727503875969
6	86	-36.6703681070335	-48.4354815863925	15.5684744186047
6	87	73.3124690104388	-104.197216093785	3.77906976744186
6	88	-141.429161316291	-47.5495256868102	2.46093333333334
6	89	-65.1262790601754	20.892250666565	3.94644031007752
6	90	-0.355822551310699	-80.4065665232592	2.45923410852713
6	91	125.274354868705	27.6446493417776	5.27131782945736
6	92	46.8963476351347	71.2661056468046	5.48598759689922
6	93	9.42914774696898	-95.3312986631205	6.3953488372093
6	94	-71.5697727030788	10.9112738598634	2.65780775193799
6	95	22.8617764097922	44.0853699428709	19.4315255813954
6	96	-98.8332433537613	-34.3338755193206	10.2945736434109
6	97	-20.3826776214619	-122.529075863267	7.69451472868217
6	98	46.7241616765729	-86.8556520491872	3.34557209302325
6	99	-154.253857850358	131.831629118999	3.59037209302326
6	100	-63.3305104943327	93.28550418746	16.0676527131783
6	101	-120.216480309705	-58.4297712084493	0.379686821705425
6	102	-89.4809538632225	18.017644715565	2.87928992248062
6	103	-79.6537895410137	127.092492534837	8.07493643410853
6	104	-92.1476798896171	89.884844354474	6.01362480620155
6	105	-3.21993260178733	177.629687663959	4.65116279069767
6	106	50.3251449696375	81.2728968240786	20.9302325581395
6	107	-119.983250167928	-45.0653232230452	2.87700775193798
6	108	-46.5250570601756	-100.787888278932	4.54780465116279
6	109	-89.4444628444466	0.745827613816475	14.2118852713178
6	110	111.959181060461	-29.6600725095346	8.06201550387597
6	111	171.480720533457	35.9370162885983	2.7685488372093
6	112	89.4373773618745	-93.468256927403	3.38266356589147
6	113	-81.7958661230325	45.3993619469844	2.32558139534884
6	114	-46.1887075023446	-39.220664135842	16.0316682170543
6	115	-38.3871458289477	98.4713599209382	20.295984496124
6	116	-15.4806977292037	114.406978328036	17.984496124031
6	117	126.297076508521	-31.5289341011364	2.65780775193799
6	118	-67.9165991140702	80.7951970660793	4.38646201550387
6	119	56.9116043047928	-26.1025485064812	2.81888682170543
6	120	-100.776668067486	115.282737904659	6.65257364341085
6	121	97.8616787571172	-4.50398445109271	12.5379162790698
6	122	42.6831644667461	93.0805995080889	8.26873488372093
6	123	7.70301533042305	-115.410126490226	5.93191627906977
6	124	-101.581308973606	-63.2925629651146	4.26712248062015
6	125	-57.3941573241595	-42.1934705428778	15.2823906976744
6	126	-23.0820140456412	141.980872448397	8.4754511627907
6	127	-20.0277016471142	43.4189321233743	18.6821705426357
6	128	-47.0890340561145	36.7612363320671	18.5271317829457
6	129	-74.3696596785692	-37.5366983003806	2.35658914728682
6	130	-81.5457733210275	-53.5010602242839	3.15423565891473
6	131	-63.810544560258	36.034062506687	14.7286821705426
6	132	138.771011768614	48.579714748085	6.34920620155039
6	133	-72.8553292111369	-68.0110818583036	0.310077519379844
6	134	9.37529715967682	-39.9318156036495	17.5710604651163
6	135	-100.696648906584	-75.4237376217574	4.21511627906977
6	136	-54.3995159343943	-6.09681382200493	16.7671534883721
6	137	-141.841910145375	131.427001908682	5.90623875968992
6	138	-183.760574122638	106.347859070988	2.84237829457364
6	139	-66.1939135416495	-122.466268398952	4.13436589147287
6	140	109.800348416217	50.048822945586	12.0708744186046
6	141	-54.8080324141383	29.5966618960782	17.6356589147287
6	142	-73.2144891895518	-18.5778499444018	2.74022015503876
6	143	-50.6483219028156	75.7639284812693	20.8010325581395
6	144	57.1373045254502	87.9942864462856	21.3178294573643
6	145	-63.0586419296707	-97.4103873731099	2.69632558139535
6	146	-137.531278430588	-19.4257934628001	1.34087441860465
6	147	-38.6814582656842	-76.2676831217533	11.2686697674419
6	148	30.7249104735273	-12.109844423001	19.3798449612403
6	149	-52.8255284863994	40.3538754395118	18.9624341085271
6	150	-79.9375080515703	-112.531980972312	2.67308217054264
6	151	-8.2312337847775	98.5983879746588	18.7239131782946
6	152	-10.4244236062697	17.6844984375407	20.295984496124
6	153	-27.0666559061543	-184.868515694733	3.44530542635659
6	154	57.5782756816673	93.9762400503881	19.3202139534884
6	155	56.9826742273117	-94.6545181711924	10.7952899224806
6	156	-47.375083057459	-113.163755660677	2.06718449612403
6	157	-82.6200299952996	-102.037183877133	1.62790697674419
6	158	-75.55018720386	2.97614676600725	17.3126604651163
6	159	39.8144447318121	-61.0093857994657	1.55038759689922
6	160	-93.810380764124	-33.9410944207148	13.5957054263566
6	161	68.9671547743875	25.7748281145384	17.2174635658915
6	162	-69.2991240518449	126.086667096681	6.52794728682171
6	163	-53.0231791540262	-91.8334328622694	5.1590480620155
6	164	-92.1238483185088	138.950816311533	3.10077519379845
6	165	34.3905233633929	61.5794554651374	20.5473054263566
6	166	-45.3712165611461	-133.207635561921	2.32558139534884
6	167	-70.0524225638148	-56.8942509455638	2.48062015503876
6	168	24.5577130630295	107.807391086592	18.150880620155
6	169	-89.9193741760466	8.0375710609438	2.84237829457364
6	170	-79.3807956932662	-62.4604889797669	8.15389147286822
6	171	-49.7540340117658	60.836760170455	19.0274852713178
6	172	-52.5966647210937	131.454373638544	12.159903875969
6	173	99.4953054074719	-54.1898925150901	4.37372403100775
6	174	-143.687294469495	56.5393426946436	4.96124031007752
6	175	52.213187419334	-24.4608050769855	15.5038759689922
6	176	-150.655023192294	-7.27336732941695	2.65197829457365
6	177	-145.988516992669	95.1028886093492	5.75858294573644
6	178	-19.03773864927	-227.456602263755	2.71317829457364
6	179	-136.443495880721	-10.9246606604813	4.69546046511628
6	180	-36.2033319637211	-91.3872962847405	14.3763224806202
6	181	-101.393284362879	-23.9215516986795	4.10102635658915
6	182	-46.482888499718	-30.0121879895778	16.3012186046512
6	183	43.9668068548314	100.551761934387	19.6654418604651
7	1	-49.8434605500386	93.2606105509036	16.6666666666667
7	2	59.169624086739	-10.6058896937031	20.636192248062
7	3	-104.791901981823	1.25733978600126	12.5064589147287
7	4	-56.8962335183201	-97.9062712532943	5.36411472868217
7	5	119.078332769407	29.4855229471951	3.87596899224806
7	6	-9.3086178187765	19.6398209922687	20.5292713178295
7	7	27.0996757748183	-96.240313329214	2.89405581395349
7	8	-29.6274337405941	50.8458942276762	19.000496124031
7	9	2.52310687543618	-111.522155376047	16.6374914728682
7	10	-75.749874308137	44.2014117015112	5.00894573643411
7	11	188.673779660544	52.0838555373477	3.32226046511628
7	12	6.21757356174504	20.785689885214	20.4134356589147
7	13	21.128316311113	66.2554092120602	20.9612403100775
7	14	-85.8473008075325	40.2984644260683	17.4737798449612
7	15	-35.6272511518526	-129.784270184584	11.6875379844961
7	16	164.975026596218	89.8868767126529	4.79210852713178
7	17	-123.096668250211	12.1005762800218	3.88630387596899
7	18	-135.596572136673	90.9634426038568	7.97342325581395
7	19	60.3201471203498	-106.375598584843	2.72654263565892
7	20	-66.2326237624955	110.245900903958	10.6804465116279
7	21	-89.2571021167387	73.6280129301926	15.7253612403101
7	22	-51.0319749512624	-87.7093888839968	15.8686728682171
7	23	-49.3325457154676	-56.1966083746323	17.8663720930233
7	24	-92.7152107743971	-9.1099535431917	12.015503875969
7	25	33.5605296647077	97.158350549872	18.6046511627907
7	26	-12.1610739681931	-199.991426239357	4.05485891472868
7	27	114.86187301827	46.3283702970377	17.3278604651163
7	28	-49.804850819313	-50.3491247712275	18.0878542635659
7	29	-57.9296420299582	-30.9427502623185	18.2724248062015
7	30	-84.300329252518	27.1678926084653	17.8294573643411
7	31	-41.1402212604929	-51.8877447590098	20.035776744186
7	32	-81.4953666643594	-14.9957177050297	3.26115968992248
7	33	-102.783872131092	25.4372009411714	3.9356
7	34	75.8151630074544	75.3815580693114	3.76522790697674
7	35	67.6392853701175	-131.004153382809	3.44530542635659
7	36	-67.4761812073367	-28.3493711656604	18.6862511627907
7	37	-99.7803342247992	-2.83017702403286	2.6046511627907
7	38	-41.2896390860876	-23.4881548148249	19.2787317829457
7	39	72.3910604687679	-113.210658861808	6.55933333333333
7	40	-65.9753032111415	83.1751135587051	14.6770015503876
7	41	104.415592560576	92.8269118130863	9.74529302325581
7	42	-30.504914410042	-153.696198541063	8.39347906976744
7	43	96.4988702064664	-58.5291452125148	15.5038759689922
7	44	32.3216427005352	82.2601163439986	18.7455968992248
7	45	85.2877438477123	0.978662667629395	19.6124031007752
7	46	110.049974831331	-41.61579628263	8.94454263565892
7	47	22.4130669227699	118.43359358688	17.4234046511628
7	48	33.202846931481	92.2925125332881	17.6356589147287
7	49	-73.4809965669646	-78.3617755598633	6.2015503875969
7	50	80.3266678947553	82.1682255021967	10.118319379845
7	51	-102.204751984465	71.1203487585419	7.38279689922481
7	52	116.927893886342	-32.8068991418625	1.86046511627907
7	53	63.2036344924584	82.823120296003	10.6312279069768
7	54	52.9332273681885	-108.798889885824	15.8139534883721
7	55	71.6810439694263	157.143187112155	2.90697674418605
7	56	-50.4276561434962	101.13358801968	13.8501302325581
7	57	33.4498793205349	-206.803334619035	4.75452093023256
7	58	109.406806833762	-74.0758442177002	4.06976744186047
7	59	-6.14413461723133	71.1228896356007	19.9612403100775
7	60	43.6377851495149	124.728302489156	8.28048062015504
7	61	49.9790914077439	105.73479460557	11.9601333333333
7	62	101.055090151517	36.2004703043042	4.77042480620155
7	63	119.946664019807	119.2424327041	4.41625426356589
7	64	85.2335083682245	98.1818780704347	11.0975100775194
7	65	-90.6252678380127	53.9699471682529	11.3695100775194
7	66	122.492843751382	23.1206775354761	4.46876279069768
7	67	-16.811306199117	111.373942337069	10.9027255813953
7	68	-84.3600305164135	166.475799222491	3.46557209302326
7	69	-59.1213917892886	77.4176637044097	3.17288682170543
7	70	-76.0756275156971	-51.8160045739636	15.5038759689922
7	71	-95.780752491113	23.8471817461971	11.7829457364341
7	72	-78.4838745347553	-11.7003436564976	17.4770976744186
7	73	68.406872112001	15.4016646383951	20.3488372093023
7	74	-108.009018736514	29.0760875108646	3.61757209302326
7	75	22.9521359026589	-180.256460093572	5.5673023255814
7	76	42.2589816467742	-155.158094921589	6.91711317829458
7	77	118.374286202095	-63.3039124746152	2.01911007751938
7	78	123.499317821329	11.6679313158414	13.4561953488372
7	79	-82.5072203779866	59.3788565512427	12.7554604651163
7	80	-72.5594358681045	-60.9915320055437	13.149584496124
7	81	-132.254416508253	64.3188148138756	6.04651162790698
7	82	-84.5103451250208	-4.13247537096782	3.9800992248062
7	83	113.578758705583	-58.2481654260562	1.96171472868217
7	84	-83.4160438056358	19.788508205055	16.8938790697674
7	85	50.4718506616118	-184.917132661912	4.39276589147287
7	86	-91.7048685592646	-16.1449820461014	12.4031007751938
7	87	127.726189418659	-36.347370616831	1.59014263565892
7	88	-79.9959838999877	-29.7813232535765	2.06718449612403
7	89	-62.5658022614504	-86.1058053490683	9.30232558139535
7	90	-31.5653987949388	139.803616863253	8.87229147286822
7	91	100.184489157599	128.887382570593	5.63777364341085
7	92	-100.848502179123	-23.0320530105451	3.94241550387597
7	93	119.580518114722	-6.73902055408876	14.7883131782946
7	94	-11.9105869152773	78.6877124041367	19.2506449612403
7	95	97.5163925897691	37.998288078061	19.8617209302326
7	96	83.4408473616357	152.474989405653	3.83036899224806
7	97	-87.4108745313495	-48.5571028200672	2.81454883720931
7	98	-95.3249808435005	40.4647872075063	4.8062015503876
7	99	11.0551752031433	117.698387764448	7.08748527131783
7	100	-19.6625616080502	47.5760042388034	19.9165178294574
7	101	-88.5626964834612	66.4129555759608	17.1952093023256
7	102	55.8927890749456	94.06395985484	18.5400527131783
7	103	-95.0583814501745	-10.7863581584851	-3.87596899224806
7	104	-64.0394975499383	97.5291784850017	16.3592620155039
7	105	94.0002016186833	101.121249963882	11.886303875969
7	106	-78.5042553695668	-0.34381361920943	1.6696496124031
7	107	129.61760873604	-10.0518367260179	12.1124031007752
7	108	-81.7838544303057	-34.8024769883204	9.24031007751938
7	109	-56.3476029324631	-73.5946588283595	16.1330201550388
7	110	-109.888600236716	74.3447269210312	7.23514108527132
7	111	73.8188341432425	-10.4491495219684	20.093023255814
7	112	72.8322265168515	-78.82507076177	2.23255813953489
7	113	-45.1376954811	100.406026355709	15.5038759689922
7	114	-37.4763615504646	-35.9026747628804	20.2462387596899
7	115	94.1463962879497	-82.9307859734422	7.10594418604651
7	116	-16.8534728181947	100.192270789118	19.6382418604651
7	117	-57.990282619822	-60.20489604774	4.2337519379845
7	118	43.2569577255064	85.976631685827	17.7589860465116
7	119	95.1387987092543	95.4466997561832	15.9315689922481
7	120	24.5173517645726	-135.163648820429	14.5348837209302
7	121	-71.0838430079424	78.4850699459533	9.96677829457365
7	122	120.717649221004	60.7564180388747	11.1322914728682
7	123	165.289614861234	103.684999256549	3.51421085271318
7	124	-55.1897550213929	88.9961399695274	3.57058914728682
7	125	99.1596218585476	-50.2151157220103	15.3846139534884
7	126	37.6258830539839	53.2783969747625	19.6863162790698
7	127	109.354905043301	114.621174012628	5.23255813953488
7	128	-4.08549100076085	120.057634299199	14.5768403100775
7	129	51.9620877887693	117.830973013853	9.55373953488372
7	130	77.4209168087371	70.1394983946871	14.8510821705426
7	131	40.3852833241977	-121.858187552601	15.7253612403101
7	132	-14.5481729528748	10.5634653660054	21.7054263565892
7	133	136.06483427399	-37.5738375453559	3.4008496124031
7	134	-28.8582939156042	64.5783094589071	18.7194945736434
7	135	-15.8335878791887	140.748779468769	4.28636589147287
7	136	-2.09883063843884	-179.253863135537	5.23255813953488
7	137	-95.7624208806698	15.26458262408	14.4901612403101
7	138	122.177700198865	-19.5152732730478	9.50904496124031
7	139	-94.625894009752	30.8725679070678	11.0109147286822
7	140	-27.3863186170112	107.695692647134	14.3763224806202
7	141	91.4719517115785	89.0043311372305	14.9870790697674
7	142	-18.9528188495428	-101.027515156321	20.2050511627907
7	143	112.232089261408	17.3920340340023	18.1418480620155
7	144	-59.5981076785692	60.2673501992308	3.32226046511628
7	145	16.3831439854584	120.05957448689	14.2231224806202
7	146	2.26963614685139	128.84822498801	7.58873798449613
7	147	77.4335974183934	100.243727849889	12.1645798449612
7	148	-71.0228592853911	69.5396497466316	17.7469891472868
7	149	-54.4359892605807	161.214747842228	4.65116279069767
7	150	129.412893211145	-7.09143502717734	3.96210232558139
7	151	24.670156716082	-217.098413470728	5.53709767441861
7	152	-5.21481574578274	-106.383548947063	16.7441860465116
7	153	161.191516055246	51.4503810429475	3.98671007751938
7	154	-9.93985173313552	-80.5104897990091	2.21484031007752
7	155	-56.0295226503051	104.484299433339	11.975407751938
7	156	71.1174298457984	-86.1268956509095	3.84073178294574
7	157	108.008922444878	85.4984616279602	10.4298790697674
7	158	150.780776228833	1.01527433196852	4.79210852713178
7	159	-28.0281780532326	120.849615133392	14.9343472868217
8	1	34.9190295110694	161.381147743206	11.4253798449612
8	2	-194.036550211275	64.3309000592533	0.637144186046513
8	3	129.160382613239	125.220535054411	1.29199069767442
8	4	4.42367489919232	-184.978110467195	3.26397519379845
8	5	55.9485411234347	-2.32623750398913	0.775193798449612
8	6	12.8629838646351	127.549188016561	10.4026015503876
8	7	-36.1352287046409	117.18266463454	10.1882604651163
8	8	-191.958236569709	103.243266374289	3.13601240310078
8	9	111.964361237416	10.3993678538587	2.71317829457364
8	10	62.1421979532734	148.744223129506	5.85702015503876
8	11	-97.3169217039469	93.1315877894634	4.13436589147287
8	12	-51.6846821000206	-131.2752522996	1.64158759689923
8	13	-88.8743929401102	-25.3834363715177	1.93798449612403
8	14	-110.807470744425	2.65062222067806	17.0805426356589
8	15	-123.36423814529	39.9753440117013	23.2558139534884
8	16	-5.4463650527623	178.775864275765	21.7618046511628
8	17	-117.695906802938	18.6711659250544	22.5800031007752
8	18	40.0462079649625	156.436904232704	21.8745581395349
8	19	-83.6155992448883	8.83320874437716	20.1024837209302
8	20	94.9395868998435	101.20984952068	10.0540279069767
8	21	12.0090017303802	-141.304270092502	1.19260465116279
8	22	-132.343940052269	40.0026158985049	9.06380465116279
8	23	88.2029264981152	108.564104401798	10.2564093023256
8	24	-36.8662490863192	159.336878574488	0.723513178294574
8	25	-6.85668635728351	161.368865808116	5.20930232558139
8	26	-59.2446138642074	-48.2512188109066	12.1775906976744
8	27	-48.9240080266929	169.681596263147	18.8113705426357
8	28	-99.0772197886606	137.887031716613	7.71412403100775
8	29	-38.8034357338249	-94.5153195407768	11.3893860465116
8	30	-22.9645990179112	5.90105944039861	23.9202666666667
8	31	-157.313171115285	102.909440513076	6.2015503875969
8	32	-69.7298187140155	-4.33199413915122	21.9121457364341
8	33	49.3791133785355	9.10716481570168	11.9601333333333
8	34	-88.3715571818818	36.7705107102553	2.55357829457365
8	35	-156.317187934326	120.91020045284	4.27087751937984
8	36	74.1415992080062	72.6549832193964	20.1550387596899
8	37	-99.4557352910375	-43.9663524244205	13.953488372093
8	38	-49.8008830341824	-5.21894254625044	19.2048
8	39	70.4000253217222	20.1674192919944	0.715562790697676
8	40	6.03981674580356	-45.524509627396	6.2015503875969
8	41	46.7373417815942	-33.3841787788626	5.55555658914729
8	42	-65.2628491352876	-7.28626271192545	2.71317829457364
8	43	-27.1385133985016	188.072338319038	11.9350604651163
8	44	-89.7761644532454	-15.9558738909864	1.18124651162791
8	45	-64.6969108213028	-72.2725294924904	4.26356589147287
8	46	-156.721244357068	5.48398278372159	2.85271317829457
8	47	-79.1998187862441	132.856126345475	1.93798449612403
8	48	-53.4015053223927	-35.235291194669	0.422834108527133
8	49	26.8360428190266	79.8079683102845	5.70542635658915
8	50	-91.8115278902592	28.5596201732845	10.8527131782946
8	51	-21.6862776186604	179.64008975921	1.10742015503876
8	52	-87.3432329405082	-6.13107096278828	2.62565581395349
8	53	-46.2757519621449	-37.8267692017816	16.2194387596899
8	54	-32.8331984870231	-43.1856197537422	14.8394232558139
8	55	-207.484237091768	92.1330260191598	2.94573643410852
8	56	16.4846106695312	-184.650593932404	2.61627906976744
8	57	-27.1147620286334	-67.5187993928982	2.73597829457364
8	58	-87.5826061930122	176.846567270387	9.60632248062016
8	59	78.9392886919173	29.5915225501471	1.59229147286822
8	60	-64.6059901420082	-71.0209496612765	13.1548031007752
8	61	-40.4564297322208	-20.7684812744141	15.2399813953488
8	62	34.6122130987199	-5.94907800193096	9.16137984496124
8	63	-28.2457368993669	-42.3500457259866	13.953488372093
8	64	44.4991792722859	-82.9998498409211	4.41625426356589
8	65	104.079427459498	12.1899089694878	1.12755348837209
8	66	-97.4077048321842	72.3582899980981	4.61140775193798
8	67	1.92955728444213	-61.2474923920242	3.17829457364341
8	68	57.9950131504202	153.297062001875	16.3376992248062
8	69	105.153866695836	49.5307809791085	9.81912248062016
8	70	-124.826157110385	52.2864935090206	17.268111627907
8	71	104.554993784126	104.618180977302	4.29337984496124
8	72	-31.6166800375188	-10.7169839625834	20.6559317829457
8	73	44.8180851223099	-100.939112869523	0.404449612403102
8	74	-10.1030757102875	1.30568416376679	23.7726108527132
8	75	59.9691630582277	-17.9902906069438	8.16406511627907
8	76	-54.1975128276154	113.92919028713	1.55038759689922
8	77	-148.152719151027	93.321135377561	14.2635658914729
8	78	36.0076956345962	-27.2049784981772	9.67441860465116
8	79	-140.658680705263	129.527251750526	3.26838449612403
8	80	-35.5360383584975	181.147890249503	4.45736434108527
8	81	-50.5391589011343	146.431113125172	1.79518449612403
8	82	60.7723553497991	-7.40843355492502	4.8062015503876
8	83	-1.94342661701762	185.813269425115	12.144703875969
8	84	-129.637174366856	-37.2839199440565	0.890648062015503
8	85	-72.5560850306357	-11.7464686194264	18.6046511627907
8	86	-61.9757789067559	-7.81026276057263	16.1337209302326
8	87	-162.490286970755	111.520459513767	11.6279069767442
8	88	-46.9070749879714	-51.5368902559505	3.10077519379845
8	89	-56.3668406007451	-12.1980756392681	1.24031007751938
8	90	21.7571780132717	135.00294815582	3.96210232558139
8	91	-81.3737118828913	128.685102272663	11.295680620155
8	92	-15.3400580548547	-19.9844085382266	16.3127751937985
8	93	27.3443624028694	-164.586356972324	2.81007751937985
8	94	-125.876134768816	10.1226255601898	16.873984496124
8	95	76.1041266975033	40.5573295016341	5.61491782945736
8	96	-69.5030195322567	-39.9514157519262	17.3413736434109
8	97	58.7608180580588	96.2503734858643	24.5243131782946
8	98	66.1764332220907	99.9633980992278	4.07694573643411
8	99	61.9431817270492	95.0039368277479	10.3359162790698
8	100	-116.926464063775	55.6366425299121	22.3017302325581
8	101	-5.06992762905995	-39.6250314819712	6.82170542635659
8	102	-124.681457180438	81.287058422672	12.3215007751938
8	103	-36.8683737145996	-60.478234966923	3.67499224806202
8	104	-25.6755553285728	-51.7695389417364	5.44730852713178
8	105	62.887593322385	48.6124196581634	23.2558139534884
8	106	-23.7652092144752	-6.92439862982965	22.5510914728682
8	107	105.507172135529	82.1248782248719	7.49354108527132
8	108	21.6281326899442	113.57889486574	6.55592558139535
8	109	-207.886633868551	82.8458503766686	1.64158759689923
8	110	69.9515320895537	7.27586283215035	8.77676899224806
8	111	-23.1893346566919	95.5204013122878	1.29199069767442
8	112	51.2467453375252	1.28794665761694	5.53206511627907
8	113	-105.952305888996	13.9073918461556	3.57781705426357
8	114	-115.358339242648	72.3906137352828	5.96302945736434
8	115	-138.844990740605	59.90305720176	2.12798449612403
8	116	-103.508304387918	64.4429252375323	2.75624496124031
8	117	-202.288552779452	73.1890839957089	4.90955968992248
8	118	-48.2655060073173	-34.3645010930221	3.10077519379845
8	119	2.97241776718541	-15.1395772337375	22.3698790697674
8	120	-102.479312496729	-17.3497072468381	-0.845665116279069
8	121	-76.1136421988408	66.4338962971309	2.14669147286822
8	122	-66.8455798589975	-42.8381081162758	5.35588527131783
8	123	-89.2491482205681	-49.5326649031707	5.33804341085272
8	124	92.4667319168665	69.1938705148931	6.44007131782946
8	125	-86.9760511074127	26.5709209308376	3.50522480620155
8	126	56.5619393079451	62.038830993418	8.68217054263566
8	127	15.4031550121067	-65.6417296150854	5.03372713178294
8	128	-5.26766717340686	114.316029713054	2.99741705426356
8	129	-59.1327360956605	2.11397973556235	23.9605364341085
8	130	-50.3718175354724	-56.9292832415756	2.61117829457364
8	131	91.5669073149708	75.0748425811324	7.75193798449612
8	132	-106.33495065174	146.548965192326	9.5806015503876
8	133	-75.338879953654	-31.8634659463389	11.2218542635659
8	134	-126.360481247669	-1.32612254259213	9.72792248062015
8	135	70.7173563948461	34.9691510769847	20.0140930232558
8	136	-70.183059320244	-83.0916777414329	9.8106480620155
8	137	-115.689257400166	65.2897717309859	6.56330852713178
8	138	-138.933036387507	34.6106724172371	0.885934883720932
8	139	-136.838035910061	21.5000953135751	10.6804465116279
8	140	-71.796698099302	146.444876483298	3.69453953488372
8	141	-84.9035918995514	119.8623821028	6.52794728682171
8	142	87.8617574299432	26.2434845705153	3.4008496124031
8	143	-73.4915167811362	102.605214141487	7.75193798449612
8	144	35.5690861624242	-101.178892009495	-0.442967441860463
8	145	-95.008586587462	-17.8385957480917	6.82170542635659
8	146	-72.9578245069848	-42.1708637800121	5.02030387596899
8	147	82.8459577554277	-48.3960925313418	3.57781705426357
8	148	91.6438423061427	82.1176377218676	8.85935813953489
8	149	-123.183406228841	71.3994902958381	12.8337643410853
8	150	-117.300572998488	-35.4367478955328	7.10177674418605
8	151	-30.0408468371706	134.184862495893	13.4366914728682
8	152	94.6457115401227	3.23098855830427	2.32558139534884
8	153	-38.7559746211773	-40.1281839004074	9.30232558139535
8	154	78.2491415912621	88.9836969407561	21.0987534883721
8	155	-93.4493389551509	14.0259722517069	14.0944341085271
8	156	61.5800514090644	12.0619152647875	8.10972093023256
8	157	-73.9816288872391	-10.3934681952533	10.2564093023256
8	158	21.8738931178994	147.244547022943	24.2248062015504
8	159	53.8088268046957	19.7425025744523	18.6046511627907
8	160	66.7438267821039	55.9655427538831	10.4298790697674
8	161	46.6476539177693	158.545692450299	1.43112558139535
8	162	-90.0811720020961	-51.9003797808105	13.7812217054264
8	163	-7.08306968924649	-9.5278917945621	20.0172279069767
8	164	98.4133264213607	-10.0663418774557	4.34108527131783
9	1	-20.8829396806912	-71.8135821852924	16.2194387596899
9	2	-21.3613408582849	-32.9895748137466	17.7187162790698
9	3	50.7412892382278	-2.32372361577569	20
9	4	-79.8931265940597	-54.1622887027419	13.5375317829457
9	5	-94.1728812808748	2.35621086999186	1.43964651162791
9	6	68.3335646548649	111.660682452769	17.6505674418605
9	7	-136.790062324647	13.3953678736082	12.7131782945736
9	8	14.9455516957224	116.905811435903	23.3967596899225
9	9	36.3117723129981	-71.4032299816359	16.5594604651163
9	10	-43.0565618380901	109.813583438857	6.71834728682171
9	11	71.0169014394418	101.843369978373	20.6718356589147
9	12	127.261996449773	-13.0603870127789	0.775193798449612
9	13	10.2464136594065	-57.1574394172048	19.3798449612403
9	14	-157.800843134656	54.1286554269222	11.5574356589147
9	15	-100.765791758554	-33.767426946603	7.80797519379845
9	16	-9.54439116823583	137.769775504427	3.68217054263566
9	17	-217.566127037917	56.6806775164003	3.73916899224806
9	18	-188.696689165197	65.4029192589801	5.3926511627907
9	19	-88.8117008159519	-31.0983407624563	14.4702852713178
9	20	-69.4268994346839	111.792011717854	1.90817054263566
9	21	-117.369565357165	59.3292359829469	17.4355069767442
9	22	54.5829578889293	-23.8256665794786	20.1550387596899
9	23	58.7270584949316	44.7832031830957	20.4651162790698
9	24	48.4512958570467	-91.9671692019654	11.1627906976744
9	25	-227.03734258641	37.688659932398	3.10077519379845
9	26	-125.252808450833	27.4133192146798	8.97592868217054
9	27	-77.3315086801536	80.8264293703899	3.10077519379845
9	28	51.5984002781717	-36.9358836331687	19.6990418604651
9	29	1.14509059509479	127.944871868045	17.8631627906977
9	30	-41.9351181554874	-63.1353686259557	15.2454790697674
9	31	163.97934800307	-1.96921647078419	5.91966201550388
9	32	-54.1834828353897	109.326978896168	21.1886294573643
9	33	-15.4931465519732	131.134903222709	19.5838418604651
9	34	-76.3024433986726	-25.826513550543	1.6696496124031
9	35	34.0760249619738	-106.975241941556	7.02842480620155
9	36	-98.5252004277457	22.0141101039751	3.46557209302326
9	37	90.0400819161796	-53.6635036642619	10.3611255813953
9	38	68.2579595832979	-66.3938158297777	10.8527131782946
9	39	37.3559870636645	-80.4270802062299	3.10077519379845
9	40	-42.9471121391903	-70.8472306887497	0.671835658914726
9	41	43.5886354368203	-3.75483254178813	20.4286356589147
9	42	-147.729613562163	118.906436205375	5.73476589147287
9	43	19.507741277193	114.299658870745	12.6849891472868
9	44	57.5956180061477	133.352335342588	15.2342418604651
9	45	125.23827923611	118.66356657388	4.13436589147287
9	46	-125.246812069852	7.86413075274629	13.8125426356589
9	47	-27.7439719526406	-74.9720477872135	2.9938511627907
9	48	-145.677934160377	1.18873039464376	2.93466356589147
9	49	-35.1501784193023	-78.3277526911761	6.0191503875969
9	50	96.1886436101364	143.383523364291	8.0472496124031
9	51	178.902833938136	55.8102379896321	1.29199069767442
9	52	-129.693070613049	-14.2118160358685	3.1667503875969
9	53	-145.49065870292	100.317421287659	6.25076899224806
9	54	-150.074165349448	64.1729201595583	11.5574356589147
9	55	78.6349888753761	83.3349731302415	23.5142108527132
9	56	-87.7168429766644	96.7963865968518	6.44961240310078
9	57	54.4969115100492	-65.281963724567	6.2831503875969
9	58	-103.131903589339	92.3309595707582	11.5492651162791
9	59	-114.215288005108	67.0365479774791	15.7253612403101
9	60	67.6636835179763	49.9257437327855	22.2960496124031
9	61	-160.746286584295	111.705106947971	2.14669147286822
9	62	20.8748661738198	141.466048061118	17.3643410852713
9	63	131.221647887923	-42.4399897571639	4.79210852713178
9	64	-61.979036134137	-57.339920869563	4.81154728682171
9	65	-114.28366226481	-2.45016808110104	12.4031007751938
9	66	-23.9962750431142	92.7438210042158	23.3750759689922
9	67	-61.6232300796595	85.6546992649548	21.5422263565892
9	68	22.3487472215845	-31.2800087321398	19.8731503875969
9	69	-192.009195343124	93.0742530713902	3.72093023255814
9	70	-151.950777402756	53.5972600130519	5.00894573643411
9	71	121.183400264408	17.3038527109221	10.1479906976744
9	72	-104.605068402523	140.679239560225	4.89595968992248
9	73	140.634487386296	-13.199020589774	5.69677209302325
9	74	-22.2326707794231	124.810395279594	5.91966201550388
9	75	164.346120650898	82.8397794690463	6.2015503875969
9	76	-114.410578937744	6.98937132479332	11.0975100775194
9	77	71.6427826433557	68.8818808049431	22.8329798449612
9	78	-85.1743188305873	-53.051439208362	3.88578294573643
9	79	102.901176563149	80.4835098987275	20.5537085271318
9	80	2.81956781327016	142.642613401674	12.1622635658915
9	81	-51.7104345680739	135.742350469511	5.60524651162791
9	82	-158.831267412	66.4895453516997	7.19020465116279
9	83	-204.138144949288	80.2893863673261	3.16818294573643
9	84	-71.2104847690176	98.812208498907	20.3765240310077
9	85	105.349976108481	-10.5083193299704	11.6875379844961
9	86	-99.4402838918489	-23.8694373757376	3.3109984496124
9	87	-74.5730512279569	124.816285452793	12.4031007751938
9	88	77.8716436410044	68.0305666769789	22.7390170542636
9	89	-6.53145972001198	71.5602426080808	23.8095224806202
9	90	152.05788544187	113.045330160331	4.34108527131783
9	91	50.4909463838942	-72.6400570143231	8.60215193798449
9	92	-193.209900263171	32.4990664959463	3.48837209302326
9	93	-3.13833098152289	39.5094675332574	23.9793271317829
9	94	15.1027803646558	44.2919465112761	23.7059255813954
9	95	-22.4550436525322	60.0701861538889	23.8759689922481
9	96	59.5818020139934	-96.6778946506273	3.68217054263566
9	97	-68.5058160600044	123.767272668947	8.70217674418605
9	98	29.0259161395944	96.3876386419684	23.8521178294574
9	99	164.842039667099	39.0216072286198	6.2015503875969
9	100	117.626551173526	77.2436384150932	16.2144713178295
9	101	-213.730456051929	68.2392368004666	3.42717209302326
9	102	25.4562697714084	-51.9458604212328	19.7972558139535
9	103	64.990434666645	20.8517099976634	21.1886294573643
9	104	65.4862082625382	-89.9678962265212	3.72093023255814
9	105	-102.909592043247	78.6230448213594	17.7095813953488
9	106	-113.104854323347	-21.4356543439091	9.16137984496124
9	107	62.2201165717829	100.503774338548	23.1007751937984
9	108	110.233398698137	92.6418248091423	13.5306542635659
9	109	-1.77889329472022	-108.008603890078	6.37873798449612
9	110	48.2209164581755	-83.5898810618466	6.57364341085271
9	111	-33.9929956392653	-23.3652623583	17.8999286821705
9	112	162.966258607078	8.89975206739325	5.23255813953488
9	113	151.059495627389	14.415863167946	8.23643410852713
9	114	-140.149111762645	84.8911279913864	2.77437829457364
9	115	-29.2021268193755	-95.9517460680901	7.23514108527132
9	116	-0.553560249822775	-26.3024442029598	17.8294573643411
9	117	135.402003291664	39.1358963272899	6.97674418604651
9	118	93.2306898454718	-67.165195383751	7.04721550387597
9	119	36.0691392574437	-125.554230103323	2.58397829457364
9	120	110.467846459604	69.7362565542495	17.6505674418605
9	121	-65.8706771258234	-50.8426742566286	3.30082480620155
9	122	-7.9531543761394	-28.6401432292324	15.7991875968992
9	123	53.5260522272297	98.9916515482644	18.6046511627907
9	124	-162.42606720756	31.7744582411126	1.55038759689922
9	125	34.4800953141735	163.024958697239	4.54780465116279
9	126	-4.64597390994637	161.913883572616	3.6645519379845
9	127	99.3168334534152	44.98240314597	20.1550387596899
9	128	127.345361711449	90.8281116413662	9.3683007751938
9	129	-30.7419714354659	132.155090214836	17.2480620155039
9	130	-83.9336960067276	56.9374906253581	21.7054263565892
9	131	-181.8565642088	93.8973977497273	5.73643410852713
9	132	102.910128779479	112.677631137034	13.5658914728682
9	133	87.2526628156936	120.778714314944	18.1085271317829
9	134	-115.229542697025	90.8214285527696	8.62403100775194
9	135	-142.19284179177	3.24964777952615	10.1479906976744
9	136	-134.978350789952	3.56657268180396	7.89288372093023
9	137	-64.1156227275371	-78.8823076946942	3.84725891472868
9	138	112.902831818198	48.3949656119708	16.3246697674419
9	139	129.218656566422	-4.08159058744762	5.03144806201551
9	140	90.1186949526525	-5.25715243323772	16.4498759689922
9	141	-58.9105814834669	-26.0390037713581	2.13178294573643
9	142	-166.922997389176	44.6808059525763	8.4675007751938
9	143	-58.100076076394	-0.229683330979215	18.9922480620155
9	144	-165.074179152665	18.8305604330603	7.30182635658915
9	145	9.11838692617068	112.383183883821	23.3591720930233
9	146	27.4788761458915	122.451638704299	18.9429178294574
9	147	54.9346159739852	-105.140533125103	3.74676899224806
9	148	103.028078094047	-38.1126414873524	8.45211162790698
9	149	16.6058713903821	94.2493964365354	24.2424248062016
9	150	52.5940885790718	19.9822855960217	21.3295751937984
9	151	-218.045184032594	80.470701062548	2.2739007751938
9	152	-119.858994235619	-5.91673283313778	9.95511937984496
9	153	-54.7861495513079	-45.6312814212715	3.10077519379845
9	154	72.4827763379495	-17.6599018780624	18.6046511627907
9	155	15.2566017090063	-77.447194927392	15.9083255813953
9	156	153.477383536293	45.8718213378714	4.49612403100775
9	157	121.429782425916	-18.2564782569361	3.76159689922481
9	158	-57.3869633251268	-49.5767402378306	15.4222759689922
9	159	19.0409873933539	0.586181193568572	20.2583968992248
9	160	79.4283257975599	137.605651235303	6.31639379844961
9	161	-131.067371159461	71.3251541043676	8.49842170542636
9	162	-179.177394122682	60.1129414856896	7.32910387596899
9	163	-86.4708093154097	80.4884501026251	4.36927441860465
9	164	83.2732260091923	-53.7424459257716	14.3410852713178
9	165	-183.593938895895	82.2129342807546	5.27131782945736
9	166	-38.4572016333746	-9.25385861873458	19.5348837209302
9	167	127.452077984254	66.8823702911856	8.95779534883721
9	168	-99.2889711582988	120.33672244509	5.96899224806202
9	169	-88.2000970995556	-38.6809376911705	1.12755348837209
9	170	-81.235269076674	97.0636128868665	5.78811472868217
9	171	-163.538722696902	97.1417260065613	4.30107596899225
9	172	-53.1570335786304	111.148913461382	5.75858294573644
9	173	67.2625143323011	163.387084251619	6.78294573643411
9	174	-117.661596446102	45.8281815816038	16.8696930232558
9	175	-120.251217154949	-14.9747648222706	1.67609612403101
9	176	33.9713207002062	155.32783196691	3.94644031007752
9	177	79.2863009505694	-43.6396558844349	10.5583348837209
9	178	79.7802895878245	-99.2064271917182	4.72499224806201
9	179	-130.590123031224	17.0753260671876	2.68733953488372
9	180	-215.011934978848	17.4516872852108	2.21484031007752
9	181	18.3897047431442	11.9595164529546	23.1148682170543
9	182	131.770847244365	-13.3573608847504	3.75356899224806
9	183	56.1956530313697	139.774432107921	7.03959689922481
9	184	-182.95244947121	39.691086689673	5.05915968992248
9	185	-239.641714202082	36.6772605233052	1.69133333333333
9	186	-84.2175869519996	102.181592121586	17.0164496124031
9	187	-33.7279946853226	36.4241987986507	23.181984496124
9	188	-106.782129487984	-36.5661477000984	6.08228837209302
9	189	92.3984151522033	-16.899583912048	9.58421395348837
9	190	35.2313140060075	117.427200084876	15.2085643410853
9	191	-212.784584885796	28.0529514110623	2.86225426356589
9	192	-165.143347877316	85.1932921610522	6.64451782945736
9	193	101.699608681201	104.13007720223	19.246192248062
9	194	52.3006378136338	50.4296648490459	23.2558139534884
9	195	14.7691556192904	119.16475735449	4.8726480620155
9	196	25.2953785169226	-19.1618129540399	19.6382418604651
9	197	-89.5887768694042	12.1982118174796	19.5348837209302
9	198	102.706571029125	119.838291165464	10.7334511627907
9	199	-24.2715820158657	142.21706934401	6.46544496124031
9	200	-84.1522514326285	-43.7661613942048	7.8712
9	201	94.8829205907709	121.57201212365	14.9326790697674
9	202	-76.5488880512474	-62.9183666596456	9.14728682170542
9	203	-28.1671147810708	-81.1157467084338	5.12820465116279
9	204	-233.860839141334	67.2705947358202	3.22480620155039
9	205	-113.242372297616	-19.3102072399133	0.815993798449615
9	206	-76.5204689928654	-23.3397061535701	17.3913054263566
9	207	10.2988684175765	81.5365841773952	23.5658914728682
9	208	-51.2070909770449	-59.5673406466058	13.9965550387597
9	209	61.9742018674351	7.94111010064197	18.8630480620155
9	210	-3.94453225531706	133.189308158155	18.6046511627907
9	211	0.69311262493945	-82.9830867477783	13.1782945736434
9	212	-94.0158587011121	107.780296661018	14.2441860465116
9	213	32.6530186952736	-13.9683726149708	19.5587348837209
9	214	-67.1012393588253	-34.2601106944163	16.1001798449612
9	215	-162.615594736701	5.15757053130668	2.95982945736434
9	216	-134.888029117326	19.280358141173	12.0055658914729
9	217	-85.0927188267064	114.555245572111	12.2658976744186
9	218	-63.4440330574505	127.707765131807	2.58397829457364
9	219	-219.445839930301	49.2861520861434	3.22997519379845
9	220	60.2870441672589	-108.887124795536	2.92850852713179
9	221	-73.6718083371269	130.765311959713	10.0565674418605
9	222	19.2029462429306	150.830071548407	7.55461705426356
9	223	-51.5584103965519	-85.2657188873743	2.66666666666667
9	224	-71.0810675334374	77.5747431353496	20.035776744186
9	225	0.821021793535287	-0.176683723508007	21.3178294573643
9	226	-36.3485068661122	-91.4103319792596	6.87034418604651
9	227	-23.1212805901684	130.459499258193	18.4604279069767
9	228	-142.976202013568	9.39631085986782	0.992248062015505
9	229	100.242500305091	-45.1944552886068	5.42635658914729
9	230	-72.236423765312	-15.8994569900889	16.7723751937984
9	231	125.408435890103	110.283201059785	5.51248992248062
9	232	95.4085803388325	31.4982643738171	17.3189643410853
9	233	-47.7996114975212	127.243977843146	16.9630635658915
9	234	-26.2768640762955	-30.1079443490751	15.7622728682171
9	235	-119.067881299778	123.809845260568	7.57967131782946
9	236	-138.586497678253	55.5629683832719	13.2734945736434
9	237	89.3684671675217	138.866803482372	9.24269457364341
9	238	24.7072488176977	-72.0845591363177	3.10077519379845
9	239	-144.876312879582	37.8664050768689	7.75193798449612
9	240	-8.16629726757792	148.617882924382	7.44186046511628
9	241	-114.876553274778	114.239735705491	7.04721550387597
9	242	58.0660825678398	126.408199193266	19.5196341085271
9	243	-154.085970168119	100.534622856186	6.2015503875969
9	244	57.9664247460375	180.813795896241	2.62373333333333
9	245	-213.391282146142	36.3107863316878	2.32558139534884
9	246	-21.1226586632632	98.1806548767798	23.5294108527132
10	1	138.604163540209	106.544807603426	3.27304186046511
10	2	83.9051570345676	1.95642771973782	11.1460310077519
10	3	-127.037292441417	82.6000198337534	10.2904837209302
10	4	-2.43314111738801	48.9232647316096	5.63777364341085
10	5	-71.2849474003486	138.441131323901	10.9667131782946
10	6	164.558360390263	45.5040967600364	4.98820465116279
10	7	99.334930798685	-71.9557790239915	4.84311627906977
10	8	4.07879537661588	-84.3341900564906	9.06380465116279
10	9	89.8739908516527	-19.6654977133342	0.295311627906977
10	10	-69.8333798429108	-14.0825523504583	3.44530542635659
10	11	33.8296220810746	-107.341049956791	11.7503069767442
10	12	-32.8341857880701	-52.6110837070689	4.8012
10	13	85.0046902120513	112.99555818431	4.90955968992248
10	14	72.4440130668867	-24.3124602950211	7.14526511627907
10	15	-69.0439062680043	141.541034343626	3.2076992248062
10	16	-181.235669158698	50.3445051847034	5.7971007751938
10	17	-13.1878527757765	-71.9898329576054	6.56634728682171
10	18	109.510922458449	-10.1827441977533	6.06673488372093
10	19	55.2817319752787	-50.1473550731624	9.36083100775194
10	20	113.490735986827	83.8381982561687	10.1479906976744
10	21	120.077154887591	25.5726345697077	5.70142635658915
10	22	-56.7015030472431	-38.0134199589074	19.8286418604651
10	23	-63.47285454375	-89.9698317491536	9.08084031007752
10	24	51.7960265816807	45.5288839069511	4.79210852713178
10	25	-52.1948558391265	-4.70103347556254	4.54780465116279
10	26	-92.7007061397382	7.16648131044211	3.30749457364341
10	27	17.9976749614658	159.662590224392	4.78036279069768
10	28	83.1709597380622	25.7760317356023	16.6666666666667
10	29	92.2902169092837	137.368228227813	3.51421085271318
10	30	-78.0740574773449	11.1474103413872	19.9026511627907
10	31	170.303346964841	74.7782917637426	3.36655503875969
10	32	-115.879917398533	40.8883026079587	19.7470418604651
10	33	-25.7839506197155	153.710996265188	12.6416217054264
10	34	65.168961491244	56.2179449269518	5.35588527131783
10	35	102.345491868721	75.381611468443	16.4636403100775
10	36	89.4717495176635	126.406129824079	10.1479906976744
10	37	75.8591464990658	119.745585457157	3.14571472868217
10	38	-24.7495956060462	-21.7679240474874	19.968992248062
10	39	2.26739033280363	-95.1958602102958	3.64797209302325
10	40	-209.801193189084	62.1183668638293	4.08738604651163
10	41	-125.1615298287	72.6886284490254	1.80878449612403
10	42	-23.5696792821319	-170.82110277104	4.44893953488372
10	43	128.018808097634	51.7469542413972	4.18604651162791
10	44	-58.1379993021829	100.300138603508	15.8686728682171
10	45	74.3287016940145	-50.9927404447381	3.90967441860465
10	46	55.0672576760761	-109.979726840014	1.67958759689923
10	47	64.212632006924	76.7591940098964	20.6718356589147
10	48	35.5906248068739	-166.572782769801	5.5525519379845
10	49	72.9619604226278	-105.538880255536	7.02842480620155
10	50	-124.091235045908	128.887907461708	6.02436279069767
10	51	-42.5186272470689	-113.735111982192	8.58676279069767
10	52	79.09139201165	29.9282401078384	5.4013488372093
10	53	84.280635349328	-38.7731802295557	6.07751937984496
10	54	-14.1399040262344	46.1642853202438	21.7054263565892
10	55	62.4177723671255	85.9733221896011	18.7844062015504
10	56	17.2436669676888	-213.577958344736	4.05485891472868
10	57	71.2415706110539	-38.5136323523205	5.6543534883721
10	58	-3.98676676252891	129.338491747365	9.30232558139535
10	59	-86.3688130567899	-87.6829601071014	5.96302945736434
10	60	117.323396279009	92.6186207315136	7.33128992248062
10	61	-222.976426797515	68.3047937782697	3.37040930232558
10	62	-173.218399980623	108.907469156225	3.44530542635659
10	63	-144.530134816192	109.508555519021	3.9356
10	64	144.389717833054	20.2242267912362	8.03670387596899
10	65	72.5590475826312	131.781591047086	7.75193798449612
10	66	-113.236730927132	-25.9055440506244	4.42967751937984
10	67	-100.141655070192	-66.9444651917002	5.76744186046511
10	68	121.195606004155	-3.89323439950712	12.4031007751938
10	69	-181.877394327795	68.3352696035352	5.35588527131783
10	70	-162.319548470898	67.8406509166501	7.12518449612403
10	71	-85.2475813675284	23.5555188391531	20.1928527131783
10	72	11.1093783290892	126.875668507501	6.24461705426357
10	73	-111.912867641162	122.89519329086	9.22072558139535
10	74	64.2134908322402	85.4101863029563	9.37795348837209
10	75	-41.1210381231857	141.05572039742	9.44013643410852
10	76	95.4034227611913	-5.06584952274647	3.89584496124031
10	77	-34.007588514452	-92.8164052965218	13.9895441860465
10	78	-68.4556299409011	89.0726540006582	8.10553488372093
10	79	58.1579033630031	-103.273313477236	6.97674418604651
10	80	9.00418727055898	-200.788730555909	5.12820465116279
10	81	-99.9354691274962	125.754346567881	12.0585705426357
10	82	-137.812434199923	44.7782675695916	13.416815503876
10	83	174.899343280246	36.2817173368461	3.28317519379845
10	84	-27.5760633310968	24.8295359916855	4.42967751937984
10	85	-25.7140426034028	147.91341338668	6.67859224806201
10	86	79.0790033316381	-18.7540816419444	7.79169302325582
10	87	131.652694849174	61.6893483150841	6.68389457364341
10	88	16.8837406018984	-75.947169743097	4.51827286821706
10	89	-119.161819446301	102.702795962515	10.5426356589147
10	90	46.888280190178	-48.2759289230977	15.4546573643411
10	91	9.78949320821531	-167.122551059773	6.3953488372093
10	92	125.36236106879	63.81333996517	6.66879069767442
10	93	150.102877718845	115.376848634065	3.94644031007752
10	94	-53.0848554543827	-12.2144764065962	20.6201550387597
10	95	23.1203505061446	-85.2667058362125	6.01362480620155
10	96	-75.1766751803123	100.086754510534	4.13436589147287
10	97	0.147611525091196	115.967580173939	10.4097457364341
10	98	-136.349803898908	-12.1854166058594	7.12518449612403
10	99	-143.079636895347	97.2673812337729	8.26873488372093
10	100	-103.008399837563	69.1490338650069	19.3531131782946
10	101	-20.7318273959494	121.117833088839	8.63787286821706
10	102	52.1194325495699	105.132040132265	6.93114418604651
10	103	-46.534213971919	81.2100913846338	11.6875379844961
10	104	-131.024995217233	9.5846472580714	6.99397209302326
10	105	-169.201225480806	64.5981493977	9.02043720930233
10	106	32.4217175173173	-50.5306722178696	19.1860465116279
10	107	-53.2084798244789	-79.1421707875508	14.0944341085271
10	108	3.21423952453033	69.9274313614487	5.75858294573644
10	109	59.6095070293099	-87.2671423952553	5.78811472868217
10	110	33.4490285617257	48.6661477167585	4.26356589147287
10	111	89.9073133640278	17.5181880806524	7.20010542635659
10	112	-160.944965632153	0.814366797730424	3.62856744186047
10	113	147.934905863866	66.2522569425848	6.83760620155039
10	114	146.273127078407	31.60819486744	3.32226046511628
10	115	-187.606815171856	81.7288677912328	5.84376744186047
10	116	-42.4181137160072	115.983305675347	2.86225426356589
10	117	-166.832910303636	95.6520731720902	7.28682170542636
10	118	93.3013312875553	-25.7807659631886	4.04448992248062
10	119	-35.7938089117442	45.43854900256	21.5230263565891
10	120	-53.8450936123341	25.5594213330228	3.25581395348837
10	121	2.50042502084831	-69.670781848593	8.89787596899225
10	122	129.024386765817	114.148300703013	4.90955968992248
10	123	-158.444440134587	98.7500475030621	8.92647441860465
10	124	25.2203978648904	-63.0318434505472	5.16795968992248
10	125	67.2778361549556	79.1282831464507	8.58676279069767
10	126	-103.949652838703	118.039596979546	14.9157984496124
10	127	-101.667800441108	27.573009965914	4.57733333333334
10	128	-164.07395909525	83.7993303408715	6.24345426356589
10	129	106.640290785185	33.7150609093201	13.2428930232558
10	130	62.6425839967149	-46.0147896373283	11.7386480620155
10	131	78.4764313380731	-44.0668716562193	2.51937984496124
10	132	-18.3305874616974	-69.9142406922536	6.64451782945736
10	133	21.4035201388427	-47.5358749288572	11.210496124031
10	134	108.757245438301	70.6411505270317	17.4770976744186
10	135	125.624429473135	5.74613128710691	7.20010542635659
10	136	113.740007294964	67.0814636382123	8.86712868217054
10	137	-108.017318094162	-29.4386783196171	4.41523410852713
10	138	41.8666271668666	124.397156939433	16.3307503875969
10	139	-41.7064945480342	-70.6166641539627	6.1407503875969
10	140	73.7012866842266	63.795894547207	18.6642821705426
10	141	-131.989084629057	52.3177522749496	5.91966201550388
10	142	-173.143202521768	36.7051051460616	7.87433798449613
10	143	-131.015216277708	42.4033592086382	16.3419224806202
10	144	-188.410972166968	105.640942872313	4.22832868217054
10	145	-3.85990207001761	-198.491738452517	4.51021705426356
10	146	83.8259135128708	-11.3783225359766	5.37467596899225
10	147	-68.8962395894272	-18.1321027799143	19.8731503875969
10	148	-153.137736338113	19.7250495365078	9.56344496124031
10	149	-11.0526512645409	-143.480267199089	8.93752868217054
10	150	97.1343707840567	39.0295674575324	12.7031751937984
11	1	102.621654899263	-22.5886543077012	1.69133333333333
11	2	-10.3777479114575	-22.5438069252443	17.1735255813953
11	3	7.34805539136678	37.7914701938608	15.911872868217
11	4	-40.8154270940113	45.531655086983	18.1616837209302
11	5	-122.271890785631	-1.55730673352386	9.19896744186047
11	6	-129.9036226782	114.250281951343	7.14526511627907
11	7	-34.529684526046	141.441704056496	3.89399689922481
11	8	-160.909905752789	-18.9571724931716	6.93678449612403
11	9	-33.2204811599028	129.168299284626	12.2030511627907
11	10	-93.996107137679	105.742196507978	13.3654108527132
11	11	-132.589216443679	34.316370859435	8.26873488372093
11	12	10.8004857932663	153.789549050003	3.75356899224806
11	13	92.3471461666582	-49.8306790592846	1.91800620155038
11	14	40.6677687522789	142.214331666516	2.39605271317829
11	15	-87.9016353104003	-24.0456582729515	18.1150542635659
11	16	111.187297580564	37.9166496734535	6.69485581395349
11	17	121.842275849165	77.3020759222126	0.41343565891473
11	18	-151.001744647357	71.701788560526	11.6279069767442
11	19	115.115898156345	127.049374983826	3.33929612403101
11	20	-139.690902581137	21.655870706749	16
11	21	-119.923919043226	-17.1823299501136	4.07996589147287
11	22	-199.994691009598	27.5086837191	4.5319007751938
11	23	-61.5030995411009	121.399397866131	15.4317643410853
11	24	-155.562737927127	1.68623128625672	1.69133333333333
11	25	-163.61341795127	20.4975639233478	6.3839503875969
11	26	1.45940245502695	51.9096325146375	17.2366635658915
11	27	-9.50861269416615	50.2509158633521	14.7655968992248
11	28	10.6483586199646	-20.5296899459672	14.0727503875969
11	29	-10.0219877975265	126.720077309159	1.99335503875969
11	30	29.5455380914687	114.494551844313	5.66860465116279
11	31	70.2796476223101	101.880242859832	4.24920930232558
11	32	55.3701808161668	10.7984341847862	2.18202790697674
11	33	31.3555372934669	84.1864528389845	2.21484031007752
11	34	-96.3321253313978	33.3595424333478	3.75356899224806
11	35	55.1129597219569	129.128814062483	2.18878139534884
11	36	-123.153593529241	28.9848073145926	15.6386914728682
11	37	-39.6980480412341	-165.140609988255	3.37337054263566
11	38	-39.5060835219426	129.996998989134	12.144703875969
11	39	-59.8426617164168	131.449793442798	9.7213488372093
11	40	-62.1359404411994	-167.65183122849	1.88742945736434
11	41	-59.6041112889465	-23.297970182386	18.0653860465116
11	42	-122.682270075768	39.0091894180885	18.0878542635659
11	43	14.9609402453208	103.080188280567	16.6383069767442
11	44	-97.2916916322099	98.3648292117452	14.4253457364341
11	45	-93.0625100787127	113.236270419239	4.22832868217054
11	46	-2.15689457367595	113.540867221495	5.58139534883721
11	47	52.8637648821645	19.8527925371094	17.2564868217054
11	48	14.5833615156728	-45.3280852453898	17.2530325581395
11	49	4.7113441247068	125.067444750977	3.96210232558139
11	50	69.185564541121	28.8363445952349	2.00638449612403
11	51	-164.760793995107	75.6709145422672	6.37873798449612
11	52	-64.9976684940232	-159.311045256167	3.70876899224806
11	53	131.294934359882	80.4736998300368	2.66733333333333
11	54	-8.69849561975111	-32.9590513300697	18.0232558139535
11	55	-24.2887972542662	-37.2363207870172	17.2480620155039
11	56	-38.5367540953514	-150.714186049087	10.0024992248062
11	57	-143.489526369992	79.1086001174815	3.78983565891473
11	58	-49.7024266067847	-176.327372644473	3.51421085271318
11	59	-78.4526131053629	68.3767755757644	11.4490170542636
11	60	-97.3584959701142	61.929370286176	13.1186635658915
11	61	-135.011336873891	93.3671066049618	5.19042790697675
11	62	27.2410837258955	47.9211969013667	2.8007007751938
11	63	-71.8255538203914	45.0559551565597	3.00681240310078
11	64	-47.5904532523958	87.8665036928965	1.6696496124031
11	65	16.249434170274	9.07729099029354	16.8327782945737
11	66	20.3171153077933	3.4139393569909	16.3898108527132
11	67	66.6170588163956	121.00422109425	3.24843100775194
11	68	-126.13918105788	-6.39130805198123	9.30232558139535
11	69	47.1517806238655	-70.3329873903338	2.47093023255814
11	70	-19.6539947358868	-30.8988044416242	17.2480620155039
11	71	92.1416103699092	-3.37285345216911	14.9132527131783
11	72	-134.794207768886	42.6523897520885	16.3077798449612
11	73	21.0860911111378	49.3769759804523	4.44893953488372
11	74	36.751844824919	116.982926219876	1.55038759689922
11	75	-184.624210578599	26.6734011711075	5.16795968992248
11	76	145.889729309501	22.1411444409156	6.8660031007752
11	77	45.8677762209657	50.7646510019419	6.2015503875969
11	78	-7.29672585099459	73.1304775819469	16.0831410852713
11	79	-30.5754240943088	109.672041204272	11.9986511627907
11	80	-89.4791628212846	57.4942938926606	6.37381705426356
11	81	-71.3238013699927	132.443176503827	3.78983565891473
11	82	-57.2115983251978	110.999867103914	17.1952093023256
11	83	-34.8264027700524	97.7973659926385	17.3643410852713
11	84	100.586222396952	-28.4027026826547	11.0215658914729
11	85	-128.600464219175	-20.1675329888094	14.9296589147287
11	86	-91.1999137078374	132.044032755712	7.39415503875969
11	87	-70.2096723257535	-33.0334211354247	5.45736434108527
11	88	29.4863132478533	131.347659718955	11.3245705426357
11	89	9.81460577295007	-35.8827549291932	16.0676527131783
11	90	-63.6406493931399	-34.2886281742045	3.93269147286822
11	91	-152.584873612828	40.0044540589837	6.97674418604651
11	92	-78.8266758946781	59.7224680348978	17.4120465116279
11	93	109.869170271447	13.6890621981132	3.9276496124031
11	94	-105.236384972367	94.3493558918561	15.7774728682171
11	95	-158.435225360918	10.5422447926079	8.13092093023256
11	96	153.941445536722	48.5020192223071	6.2015503875969
11	97	-87.3271454720756	48.6610029361758	18.0878542635659
11	98	-54.5193235865658	109.670180934559	8.52713178294574
11	99	-47.4591743902092	131.119810275797	8.59357829457365
11	100	33.2060620169682	93.6278452398402	17.5710604651163
11	101	-13.1031001960827	72.9033934782462	2.25511007751938
11	102	-136.401160637397	13.0426791721867	16.4579596899225
11	103	-147.783594833916	2.1378312360278	2.94176124031008
11	104	115.155762369232	-16.6317363591788	6.8016992248062
11	105	-195.611985425338	40.8663382659858	4.26356589147287
11	106	-137.875483258444	111.957651011787	6.2015503875969
11	107	-92.1142382040519	62.4843365755539	14.5601612403101
11	108	-65.4947028028443	8.44166952060769	17.0542635658915
11	109	13.5335062818034	162.283999576029	6.59739534883721
11	110	-23.7718230182464	-175.033619549251	7.63267596899225
11	111	-131.722590619457	18.7403267588773	17.0542635658915
11	112	31.3333328059895	-111.136637244797	6.3953488372093
11	113	86.5838740628505	-10.6108828490717	15.1433209302326
11	114	74.8194068919452	-52.2828622725848	2.87928992248062
11	115	36.620195509566	128.817613556381	11.886303875969
11	116	-39.9013659853645	-143.878684573961	12.6849891472868
11	117	-118.797666454033	4.66255778262815	2.68733953488372
11	118	-51.0572289288052	-11.1434664241558	14.9400992248062
11	119	89.5801171382038	130.836718307364	3.22003720930233
11	120	-133.862167772571	60.5387433624824	12.7260992248062
11	121	42.2506018478275	75.6557848172158	7.55813953488372
11	122	-155.090959639327	27.8724078960578	11.8509085271318
11	123	80.9076260515044	-58.8885280722441	1.24031007751938
11	124	43.4543106510013	19.1064376541327	17.6214790697674
11	125	18.861007166701	-20.610950009281	15.6670759689922
11	126	-51.3759126516641	93.1217283845316	11.8067968992248
11	127	100.382049136195	14.2521051431512	16.8157426356589
11	128	97.7933242538762	94.3048796427406	6.28768372093024
11	129	-61.5970067963728	100.776191592386	2.43632248062016
11	130	-2.05437790446831	-7.42224122015254	17.8750573643411
11	131	24.3329811493001	-29.3249161388636	16.422623255814
11	132	112.428647864167	-25.2676361660767	4.85788217054264
11	133	-123.745616332376	-65.5221725273974	8.59760310077519
11	134	-113.396229077673	-7.62300493561135	1.68776434108527
11	135	-106.721036504172	-26.0117831575675	17.1871534883721
11	136	-16.7173741849403	-180.120938509079	1.99335503875969
12	1	89.7810699749001	-34.4378349226848	5.70542635658915
12	2	-18.0794636575398	19.4449762813821	4.77042480620155
12	3	115.927226592289	-31.9849392331004	11.2403100775194
12	4	31.2352083466103	115.779192012189	7.65797519379845
12	5	127.784269823258	49.2965403060264	11.4490170542636
12	6	-165.551628487545	84.1465692074377	3.46557209302326
12	7	43.6007983712475	84.2967479676902	11.210496124031
12	8	40.7030881626967	-96.2416507138541	6.86857674418604
12	9	-136.714081626087	77.0533278168178	8.40028217054264
12	10	77.3781918489774	-30.0588781829554	5.00894573643411
12	11	-110.742248556593	-51.4125254734275	10.3715596899225
12	12	121.220655836985	-7.68974985625244	4.76190387596899
12	13	132.869431704252	-74.6410904832215	3.12261085271317
12	14	60.6183603395975	77.744134258118	9.30232558139535
12	15	107.952454073605	47.6923161969059	6.59908527131783
12	16	115.459104102311	28.7577429554511	4.20819534883721
12	17	110.158724000898	-51.5866312768531	10.1439658914729
12	18	148.373114409998	-73.1494158036562	5.91966201550388
12	19	-70.3745268998952	-95.2853419949887	4.17000930232558
12	20	38.8292389949732	119.839891420882	9.73298914728682
12	21	93.8641111594878	-68.1171276373707	7.5304527131783
12	22	-18.0727213753629	-147.421574656515	10.8527131782946
12	23	6.11862179524142	-225.148907316877	6.76532713178294
12	24	123.941009480528	0.11159818669418	10.3967162790698
12	25	-144.385799319156	4.77693206655788	5.58139534883721
12	26	119.775433690688	-62.2816029987852	9.88372093023256
12	27	113.86164340482	121.561149006137	8.58676279069768
12	28	177.015702458337	77.7783664414884	4.45736434108527
12	29	216.392936666104	45.7203609867903	3.48837209302326
12	30	46.1696851278875	-165.800711096761	3.56589147286821
12	31	126.265795339364	-25.9632830818924	7.72652093023256
12	32	182.47500931491	45.4579712832423	9.15466976744186
12	33	190.99964549826	28.9456179489301	6.3953488372093
12	34	-54.7336285372805	-133.560422105862	5.78319069767442
12	35	65.39021294181	-48.4072378516348	5.16795968992248
12	36	114.972363678005	-115.969036563608	5.93577054263566
12	37	124.42371711154	42.0421568539027	10.1882604651163
12	38	130.499123313492	-8.39037600365791	10.0507875968992
12	39	-44.3502002186583	-136.569670673726	7.41754108527132
12	40	201.290662833215	41.2218435206508	4.01276899224807
12	41	134.071547366658	7.93641264419448	9.70242480620155
12	42	106.163904755088	-18.2090726604217	4.71317829457364
12	43	-134.814020959181	-23.7115206695522	8.61326511627907
12	44	105.679978948985	24.0183063720993	7.15563410852713
12	45	87.4008685909942	77.1797774831741	6.97674418604651
12	46	129.16696854803	-15.6925229056031	7.75193798449612
12	47	22.3624632677372	-229.085324633065	3.76522790697675
12	48	210.723834636911	11.123772702343	4.77042480620155
12	49	119.31751172239	-101.30949251467	8.66626976744186
12	50	113.538629110329	113.751767897239	7.56589147286822
12	51	106.499723653056	90.4110567118306	7.18280930232558
12	52	-19.1409737628719	73.9226229210753	3.76522790697675
12	53	89.6296632534885	-53.6163265056345	7.61099224806201
12	54	214.428371600579	18.1342097522262	3.33929612403101
12	55	2.37496857814469	-124.748767657502	5.81395348837209
12	56	224.826859123474	26.2619356728458	3.78983565891472
12	57	-125.202910664441	67.701860524451	3.82250852713179
12	58	165.42118092888	43.3187717638355	4.71857054263566
12	59	111.805029618066	-33.580977619845	5.90147596899225
12	60	-192.359119755869	52.8995027192632	4.29337984496124
12	61	81.184826637808	-34.9160791228708	3.76522790697675
12	62	39.1102684175327	110.97574917926	6.27045581395349
12	63	26.275891793906	-190.331743006317	7.18074108527131
12	64	101.275663557753	98.0530165648934	7.8712
12	65	123.300355406979	119.328104200654	7.89288372093023
12	66	118.850164357442	51.5748561848167	10.118319379845
12	67	118.208478588164	7.06300015801057	10.7026759689922
12	68	101.309831592927	-34.8132471974996	4.39501085271317
12	69	77.1441746520116	-166.973779117399	3.35917209302325
12	70	72.5319941816419	55.2822206830132	7.23514108527132
12	71	162.628667676507	-15.2472271802108	8.0067968992248
12	72	128.002772654419	115.720995298182	3.10077519379845
12	73	111.621109577322	-108.081267556998	6.2015503875969
12	74	-6.17929811778668	-232.852397725113	2.90697674418605
12	75	62.9476252546522	81.9493119472421	6.64451782945736
12	76	90.4621412231983	-147.036982239271	6.67859224806202
12	77	128.657181170603	18.0619018943209	9.02670077519379
12	78	111.199809485173	-65.2868759959432	10.2384093023256
12	79	113.354414777357	100.856357521094	6.2015503875969
12	80	109.445639605866	64.1925488271833	10.3359162790698
12	81	110.942664131616	52.577617899544	9.50904496124031
12	82	-25.250914426818	163.176183836953	3.94644031007752
12	83	25.7171795110749	122.943531972067	5.68475348837209
12	84	130.024501771886	0.462999055224953	8.39033178294573
12	85	-27.3594296356565	88.8250260004815	3.89246201550388
12	86	39.5220061157526	-218.161148700705	3.82188527131783
12	87	124.569416890151	-32.5244413003153	5.73643410852714
12	88	119.88929213722	-109.006097209358	4.71857054263566
12	89	59.110955941356	-169.896347505046	3.10077519379845
12	90	106.804656861528	100.559616562854	10.2564093023256
12	91	162.8854796511	53.1104755621776	2.5369984496124
12	92	194.801081180355	-16.1694125983957	1.93798449612403
12	93	127.062215132003	-62.2218447712679	7.15563410852713
12	94	118.270493843123	-2.50099778696827	3.87596899224806
12	95	8.54506140625273	154.4279398696	4.90955968992248
12	96	91.7566595469671	63.6739325039539	6.97674418604651
12	97	130.425530351007	-58.4898803907071	4.49077829457364
13	1	48.8678720144188	148.335718881416	8.77292403100775
13	2	9.30077897101448	-224.591873893833	3.30749457364341
13	3	-66.513672249022	97.2577150877077	8.49842170542636
13	4	-78.2260148684746	93.7040886130226	4.8062015503876
13	5	-8.27234104617387	148.680431545638	7.89288372093023
13	6	177.306264388935	74.4304419679909	5.07399689922481
13	7	-81.2246731350212	128.85127135717	2.71317829457364
13	8	-49.2611217563193	87.3488024016961	21.8496496124031
13	9	-61.9178907409013	84.0615890725175	19.7563689922481
13	10	99.5848219768898	108.034114900742	15.1937984496124
13	11	-7.94163796897218	115.235696722133	22.1380930232558
13	12	34.4572691382516	116.778151368228	7.97342325581395
13	13	125.73241276791	144.056871148157	4.11032868217054
13	14	16.2390701037283	146.103747897659	17.4972310077519
13	15	82.7651806526993	110.393068929865	5.96302945736434
13	16	89.8213937087581	24.8975010147711	22.7056775193798
13	17	10.7531535715849	163.513568489523	8.40725581395349
13	18	-48.0530836928993	120.462070133666	14.9400992248062
13	19	71.9645352389506	88.6861800141088	22.5913612403101
13	20	64.3423195477919	-5.94113663552477	6.32081240310078
13	21	-0.829475488068441	159.946239656312	12.8460682170543
13	22	61.8607896825299	85.5885869983435	19.3202139534884
13	23	24.5210659540465	117.262511757652	21.4470294573643
13	24	70.1040677007299	-75.5686073276161	6.2015503875969
13	25	67.3190330213052	55.5727964570081	23.7369674418605
13	26	-107.962685284247	-0.555505368617919	17.0542635658915
13	27	-56.9888669579626	143.035063344303	8.41639069767442
13	28	64.394433992359	41.050775769177	3.27304186046511
13	29	-32.3929565875967	166.541284242063	5.91966201550388
13	30	-62.3770354027469	113.259343573306	19.2643906976744
13	31	43.0228426952707	-76.0701036037298	2.4978480620155
13	32	65.7460630501595	-88.2339830208916	17.7187162790698
13	33	75.5178956728449	100.411995176214	20.2743007751938
13	34	136.19319315124	109.511317788516	10.9027255813953
13	35	-14.0261868664262	130.639621140957	17.6044
13	36	83.6941308310386	88.2653808944198	12.4031007751938
13	37	-41.0998907927193	90.0487132027971	22.7685488372093
13	38	-2.96615170518979	134.186354918938	20.5321612403101
13	39	105.032257713548	96.3101237192466	11.8715379844961
13	40	84.7712310790146	-59.5777178971276	9.30232558139535
13	41	-97.789241019523	59.0171881826124	5.03875968992248
13	42	118.148223753128	72.9944377479966	8.72543565891473
13	43	9.05408649096499	123.079835951362	21.8294573643411
13	44	52.8089157987799	117.806916658296	21.6054015503876
13	45	-120.026693863634	90.6714014907853	11.9601333333333
13	46	-46.5583722576099	94.4360092787022	17.4972310077519
13	47	8.4683854780317	-218.830274823209	6.40826976744186
13	48	-184.989652871556	100.17979025545	5.89583875968992
13	49	108.982234208996	89.306691388806	19.5348837209302
13	50	-34.472063241761	110.143257969121	23.1148682170543
13	51	6.86407665021803	145.228147022734	17.5935286821705
13	52	-23.4015960945077	165.00943911391	5.54875658914729
13	53	-144.361373505989	117.808926746398	5.59652093023256
13	54	111.602698735553	106.392935837581	20.8944558139535
13	55	-10.1334756850886	-187.750093729406	5.68475348837209
13	56	-87.4366409410855	32.7424121559812	3.10077519379845
13	57	67.4139955419276	122.402839188381	16.5697674418605
13	58	-165.136100878886	39.9384430074776	3.93431627906977
13	59	38.4170780013652	126.655568376008	21.1240310077519
13	60	8.6528136166708	154.902790398247	9.95511937984496
13	61	76.4847241939518	107.601939913975	21.5422263565892
13	62	41.0167999472915	118.065822814284	19.9165178294574
13	63	42.384878096753	152.672379548862	10.1479906976744
13	64	-42.2338864811406	146.927215477815	6.4997023255814
13	65	36.888076101853	190.742540594878	6.41296744186047
13	66	-35.5853870074808	140.109392012595	3.10077519379845
13	67	78.6273121913471	64.1997537810742	17.3126604651163
13	68	-176.479120951743	41.8522634831279	4.72499224806201
13	69	14.9232925770986	-123.510253063348	10.1371503875969
13	70	-36.9263072661964	123.605088211135	20.8992248062015
13	71	88.6492662203377	102.252806332988	19.7120713178295
13	72	-68.7407255251827	130.030905490329	19.6863162790698
13	73	-49.6447712386086	113.09429537767	20.0103348837209
13	74	-26.6000320090471	106.257743269909	12.9668775193798
13	75	-73.4290280022208	117.092315136005	19.8843348837209
13	76	118.543077959812	65.4958910465419	14.1301147286822
13	77	49.9757866014945	-117.071846851202	3.30749457364341
13	78	92.3690541396155	85.5270814741026	16.8604651162791
13	79	-35.9803049819104	97.2713136466449	21.2777333333333
13	80	0.331413123816486	-195.736622323193	5.23924031007752
13	81	113.320527029925	65.2805982116311	5.93191627906977
13	82	-34.3887283953888	-57.6727462650661	2.93757519379845
13	83	63.0091344220157	164.646024197094	15.917311627907
13	84	-154.719156468989	134.993019945568	5.29715658914729
13	85	58.8521562125282	-6.90676398337046	4.77042480620155
13	86	24.0087499303912	-153.94116579967	2.5369984496124
13	87	101.172788312643	82.5626288480831	18.4637054263566
13	88	81.0719995904984	21.9255605516372	22.5093302325581
13	89	207.429836225323	74.5222848079588	2.81888682170543
13	90	2.21370980366592	166.174780427106	8.83428527131783
13	91	-21.9906993888115	-121.544142990437	4.50539844961241
13	92	140.591680430478	58.2038629640218	9.55238759689923
13	93	-78.3219081837188	82.4006084125399	16.5374666666667
13	94	75.288779750548	66.3875179070217	19.3342449612403
13	95	118.05176517174	58.8462890914654	8.74418604651163
13	96	-40.1828381703821	143.482938184942	17.777776744186
13	97	51.2198324964774	126.532463216018	20.691711627907
13	98	8.51113535703288	142.763365157635	6.69114728682171
13	99	16.8697275521173	89.5739897772193	23.1884062015504
13	100	-70.672382317338	121.129109124871	10.2325581395349
13	101	-179.020725352807	98.6317076630396	6.53377674418605
13	102	-40.2928573127787	185.377885759813	4.58375503875969
13	103	-29.3451241791897	174.486894026193	5.81395348837209
13	104	146.254126690501	81.9490367020355	13.8125426356589
13	105	79.3636480867824	162.032481919823	10.9995906976744
13	106	15.1859060748776	137.780197106419	17.4484310077519
13	107	-10.8790936187901	190.43229196235	7.75193798449612
13	108	42.0394798130332	68.2644440977552	24.271584496124
13	109	86.7014042179111	122.368340720934	5.10715968992248
13	110	80.3459338018032	26.3579429905004	5.05311627906977
13	111	70.4452320968454	-51.2468002213904	7.32910387596899
13	112	18.6086744439186	81.0866037465427	22.6595100775194
13	113	-119.698417677912	14.8160301372037	15.2823906976744
13	114	-78.1783679215503	-70.3982270177858	8.83720930232558
13	115	183.065423077385	90.1912829274408	4.05977674418605
13	116	61.8501348890553	144.965603365871	14.6179410852713
13	117	-96.048747908606	47.864060196192	2.20318139534884
13	118	27.9068270424065	140.790475046761	17.1735255813953
13	119	49.4332856447009	-35.1745554210483	5.75858294573644
13	120	-20.2155431174064	130.357044729993	21.979023255814
13	121	-186.015812265497	92.882434947196	2.46471937984496
13	122	-86.4103083970302	73.627100373645	16.4498759689922
13	123	17.6500932565441	106.957965417941	22.6030201550388
13	124	94.526840543963	69.3318698858152	13.212
13	125	-53.8485585381302	132.789676985568	18.5024279069767
13	126	71.0825844247102	72.5227843689582	22.8571441860465
13	127	-16.8877096518905	138.759855751852	20.8194914728682
13	128	-75.1221103513829	105.32707883709	6.44961240310078
13	129	29.1866775853295	203.713626825655	2.32558139534884
13	130	-10.0971189950123	108.12511224787	22.4209891472868
13	131	-74.7591981545885	63.172535224693	5.34022325581395
13	132	94.0250859551733	117.705115721932	5.96302945736434
13	133	-88.3692790488437	57.0057388913007	5.06711937984496
13	134	-137.056778173668	65.4878829111586	12.8908620155039
13	135	-70.9988741532157	17.6225110368727	23.8874542635659
13	136	29.1180643653663	190.844419468465	7.3544031007752
13	137	2.38081102645121	113.978834871592	20.8673798449612
13	138	13.9058501026881	-180.973351340526	8.13953488372093
13	139	-101.66745013784	42.8916046173074	2.99993798449612
13	140	-54.8442535474863	116.145442135424	5.69677209302325
13	141	21.5991236639036	-4.74902573511726	4.22832868217054
13	142	44.8464733524654	141.995587793588	16.1240310077519
13	143	20.012293262955	-99.679663316732	4.93827286821706
13	144	188.315580030045	101.960511626949	3.00387596899225
[truncated: 7,214 more rows]

## Sheet: Fig.1B RT112
cell RT112	Index	x	y	z
1	1	76.7564033338452	73.1709230944109	2.84237829457364
1	2	18.0188748384176	24.6758642109539	17.5193798449612
1	3	170.219009804287	27.6731606593148	6.01362480620155
1	4	112.278620125243	192.721555807129	2.43632248062016
1	5	205.940471448881	127.282931798134	5.85702015503876
1	6	101.263970960447	-53.8037446288548	2.87928992248062
1	7	143.52223485776	-12.4775133527155	4.75118759689923
1	8	-83.9185291376539	117.995815597939	2.90697674418605
1	9	74.4631759529072	15.4387968741081	4.13436589147287
1	10	122.125300957536	70.3341362780574	3.98671007751938
1	11	85.9195725285521	-20.5105020658268	2.39605271317829
1	12	-1.51464346512608	-196.278565327392	2.06718449612403
1	13	121.565960211331	4.19601112872075	8.03904806201551
1	14	25.9136843445836	23.3182164978546	18.715392248062
1	15	-23.2647765537609	188.519313127074	2.94573643410852
1	16	88.7348070494142	114.639173501964	15.8302728682171
1	17	-75.3559475414849	150.737260720912	2.86225426356589
1	18	113.047821598921	120.123446498682	15.4200713178295
1	19	30.2432217237477	177.731832697673	7.75193798449612
1	20	148.756101855945	54.5666715639929	8.63787286821706
1	21	171.060689375915	17.7658599381427	7.39415503875969
1	22	65.3933468742513	91.4191865150049	9.35870387596899
1	23	89.4281353477936	-73.8604476183212	13.1374945736434
1	24	31.2532874856677	49.1061344431561	1.44702945736434
1	25	132.970800898117	63.0731926584063	4.39276589147287
1	26	141.174839799545	14.2108543370757	5.3926511627907
1	27	-7.34032241567333	9.19780940360741	13.357184496124
1	28	96.3940369401032	-83.8566904021529	11.2403100775194
1	29	213.688637369352	61.5299640670995	2.88692713178295
1	30	66.2258698648942	-58.5923002402505	2.06718449612403
1	31	153.37387089347	63.7249880214485	8.01033488372093
1	32	143.008584306034	-58.3614885554019	1.77187286821706
1	33	71.9006573559222	126.106716524737	17.7433240310078
1	34	21.702614568642	-138.602502103474	1.95234108527132
1	35	99.6497893020599	185.467376469732	5.35588527131783
1	36	64.6404753209115	-91.8467500490722	7.23514108527132
1	37	71.6566003599418	-36.4942137222109	0.636055813953489
1	38	151.239889342357	26.1840244110727	17.7698263565891
1	39	71.599144705555	-81.2694161577503	8.2020496124031
1	40	56.4949650112275	-70.6314965005117	6.93367751937984
1	41	158.264875148995	131.666603395199	9.04392868217054
1	42	79.9631911521002	6.67328932908208	18.4876403100775
1	43	-95.8275113601625	124.794395892782	2.93757519379845
1	44	26.1565853351845	-84.8260457854969	4.83720930232558
1	45	20.0067247728752	69.7916367429149	19.1120496124031
1	46	94.4637704915093	-56.4228114783096	3.80796899224806
1	47	52.9961951080054	-103.134454980255	9.56072248062015
1	48	65.2252377778278	-114.030739836282	8.58676279069767
1	49	31.9578218919111	137.910560219023	16.0206728682171
1	50	141.895082692996	129.537730951041	16.5772217054264
1	51	-83.3140067849029	167.260297499513	1.80878449612403
1	52	-22.7853226471974	10.6050201528158	2.95982945736434
1	53	152.882398878005	187.2901175106	2.55357829457365
1	54	5.41289856843029	106.367187796092	14.6179410852713
1	55	59.2277034962241	75.8826881366493	14.3964558139535
1	56	159.984429604261	127.453630384161	17.2757488372093
1	57	176.091740423543	44.7604434985196	5.75858294573644
1	58	56.3812352459313	21.9721874853323	18.7097612403101
1	59	129.080568057937	120.1594728631	15.2653550387597
1	60	30.9637838305053	-177.35127747767	5.87515348837209
1	61	139.823145630486	156.285580193924	8.01033488372093
1	62	147.789007095247	55.9949709853872	20.5778728682171
1	63	114.426210512629	-53.1182131507537	16.6314294573643
1	64	113.505484518952	178.818396432607	4.75452093023256
1	65	180.788494600142	81.4877302070938	14.6425488372093
1	66	132.960223326788	43.4235406018076	6.2015503875969
1	67	92.7625712003517	-105.871851083	3.70580465116279
1	68	76.1192917263364	106.36571781867	19.7674418604651
1	69	-12.5896860599968	-82.1286714491366	5.51248992248062
1	70	124.332800521254	70.4101264268508	19.1583596899225
1	71	107.534017991315	-18.9988848080365	3.61757209302326
1	72	66.7258186851888	134.575018046237	14.2270852713178
1	73	201.068909684787	41.8300585738762	9.95825736434108
1	74	-42.2833964248294	29.1826989529524	5.96302945736434
1	75	86.926617542657	163.884053185529	14.0727503875969
1	76	108.052348785576	92.2224368174492	16.1178914728682
1	77	96.3589411361043	81.9013219766559	2.92850852713179
1	78	201.463634728446	33.1800937379927	5.23924031007752
1	79	99.9745062496773	144.791362292731	14.4518263565891
1	80	187.220261693973	64.0707233464866	10.3715596899225
1	81	-52.8531292313529	129.420442900164	4.22832868217054
1	82	24.139663498341	157.538372642637	6.55391007751938
1	83	116.435098149185	42.8975062677259	4.34108527131783
1	84	179.669447722292	22.936535740079	9.30232558139535
1	85	-21.5592736214971	88.7458321326327	11.937984496124
1	86	118.413244755527	145.436930700633	2.87928992248062
1	87	43.9518319893017	134.632694226606	2.06718449612403
1	88	203.415649594719	60.3847497437753	13.4126542635659
1	89	159.80000226808	77.7256056183512	19.9201302325581
1	90	106.66824005306	8.1098225669554	5.97186356589147
1	91	81.0287691307849	31.7773673099261	19.8449612403101
1	92	85.0862519251774	-119.79966025253	2.44798139534884
1	93	-6.031971721887	-87.7617799877544	2.71317829457364
1	94	129.966091330749	-17.3315068834463	18.0574542635659
1	95	24.7358323453939	-175.148759967733	2.5101519379845
1	96	79.8341041846059	143.277973387693	15.3690604651163
1	97	187.804635632106	22.5829189742446	5.37467596899225
1	98	137.234312301816	-35.466642286909	9.78872248062015
1	99	-31.9386131487468	173.405418727561	2.96595968992248
1	100	192.770516904913	51.9992460120681	11.4987069767442
1	101	-18.6562895890696	-174.345697907128	2.65780775193799
1	102	50.4850736775325	-142.542525561976	5.42635658914729
1	103	-7.99185796844234	96.452808589607	1.65374573643411
1	104	93.1113517793258	61.3210747986991	5.4013488372093
1	105	-18.3920261727575	-62.9566877587231	3.70092403100775
1	106	-51.408694509115	116.94092811642	3.61757209302326
1	107	39.979416321783	190.586261565851	6.69114728682171
1	108	40.6538914178699	176.094845521878	6.71834728682171
1	109	0.384362355508978	-37.6020579966	11.531007751938
1	110	217.799772638817	44.2027600268865	5.6543534883721
1	111	116.094682644381	55.9196869855738	17.6571906976744
1	112	47.8288348056967	-29.0297231601402	3.48837209302326
1	113	1.02712867350503	-16.090680740356	12.8992248062016
1	114	171.231587577942	83.9765200251679	6.82170542635659
1	115	45.7304665599025	-0.751454435873355	4.39276589147287
1	116	40.0275462925158	-5.18546723996845	18.6046511627907
1	117	17.6541145223062	168.629423640604	1.72265426356589
1	118	23.3955517836516	17.4576359976454	18.1150542635659
1	119	177.840234949089	-6.66204175017096	3.65448372093023
1	120	-11.2689767653357	196.532316601249	2.38521240310077
1	121	-8.93065550878939	19.54508559821	1.89491782945736
1	122	-75.0847132695323	129.477663930262	2.69632558139535
1	123	-17.5780217756158	-19.5644227251175	4.65116279069767
1	124	210.807666408804	98.1915512856795	4.5319007751938
1	125	139.521262523318	94.2908526157702	1.40944186046511
1	126	-17.2731192420579	-39.6817030449181	4.93827286821706
1	127	87.7753498058232	77.069087294877	15.968992248062
1	128	139.466966359744	4.21214300212092	18.6046511627907
1	129	131.05727268816	-55.0460377900102	5.8256992248062
1	130	185.208710808506	134.788073898254	5.54875658914729
1	131	151.08608262881	128.775494147599	16.4530914728682
1	132	66.762146480669	66.4565498943196	8.13953488372093
1	133	140.132194613118	49.3059074205934	2.5369984496124
1	134	55.195784625438	73.8342395260344	4.34108527131783
1	135	-38.1572842161354	58.9662772330001	3.10077519379845
1	136	169.453402339214	101.607301898677	16.4513364341085
1	137	121.227545929962	35.2584272674941	19.4206449612403
1	138	94.0460576112405	157.803914343367	2.06718449612403
1	139	175.048746031533	-31.3164136322779	2.63565891472868
1	140	183.755505905721	153.560206970182	4.79210852713178
1	141	137.371825731868	-38.0790383962654	1.64158759689923
1	142	106.036531222188	-62.2579502311048	6.16373643410853
1	143	126.326343495552	60.6381063279823	3.34883720930233
1	144	107.221916709616	65.7745393534666	17.4345488372093
1	145	7.42336292057618	179.8002937597	3.68217054263566
1	146	123.899683451535	-35.8148897978808	15.7945736434109
1	147	207.958998201251	118.581221127607	4.29337984496124
1	148	146.484540621123	-21.8038266381683	12.5323007751938
1	149	-0.636098792859477	5.99452715034965	2.19638139534884
1	150	-50.3268867896733	56.4347432643173	3.22997519379845
1	151	-4.23089449855484	-32.3239828504939	8.70602170542636
1	152	20.7937210615911	-16.4537583673988	2.35658914728682
1	153	202.12945419379	70.5602804106248	10.9560713178295
1	154	10.3341553051041	-36.6390612310185	14.1649054263566
1	155	97.0414942536226	-109.763727890499	3.21561860465116
1	156	56.5685368943296	60.238236678913	2.44798139534884
1	157	71.1299172130449	-32.7577698695166	7.47834108527132
1	158	174.028712077988	-24.8901918150102	3.20413333333334
1	159	54.1279178158054	-87.2046701886907	11.210496124031
1	160	156.144423862653	63.3147802381113	16.6821705426357
1	161	65.6259322485722	-133.558567211336	4.79210852713178
1	162	-25.686661614794	4.70605504830548	3.10077519379845
1	163	-46.6968466466039	39.7346605879436	5.42635658914729
1	164	-0.952615600511897	-150.038925481452	3.87596899224806
1	165	145.337353820914	7.98523518141478	7.20333953488372
1	166	-0.921703559895084	58.0182600356848	17.7589860465116
1	167	161.328468658349	122.598413530079	5.54875658914729
1	168	55.2631086004044	15.6849737592216	5.3926511627907
1	169	103.078176633944	-35.4488597232613	17.9155906976744
1	170	-15.0230328135123	-107.349569085263	3.10077519379845
1	171	210.679395060053	74.5885093256356	3.85706046511628
1	172	98.9122756401868	176.068368707438	9.30232558139535
1	173	185.838422748332	-17.0072672590475	3.81633798449613
1	174	143.393010178887	147.166432952453	15.1937984496124
1	175	165.959720514556	183.44798203187	1.69133333333333
1	176	-78.7964241849692	118.273255630628	3.10077519379845
1	177	84.5028400646632	87.4786032742379	19.5142108527132
2	1	120.113932407129	122.88874320143	7.16131472868217
2	2	45.8152248533957	165.59978532773	5.6543534883721
2	3	-73.5005092626308	-15.9882831626039	8.7117023255814
2	4	14.7635039213513	-58.0848279981035	9.06380465116279
2	5	21.9180780247142	157.533238031371	10.5156713178295
2	6	20.8863132711179	8.19720343085094	7.28008062015504
2	7	98.7706199471612	-39.1580237309129	7.59993798449612
2	8	-81.705424333164	89.0843160020213	9.02872868217055
2	9	-63.0580246057982	-10.8858419972183	6.87198759689922
2	10	191.176251567342	100.882158623148	3.9276496124031
2	11	7.80517997923174	-87.4481342832442	19.8549643410853
2	12	-3.4148112582039	-88.2875391806747	12.0823317829457
2	13	-119.370365062522	87.7044692934041	5.85702015503876
2	14	127.369008974572	67.8133935857681	3.6913984496124
2	15	1.24453418469099	-117.270296038264	18.0481023255814
2	16	-61.1072315736942	-31.0871770687922	10.0070480620155
2	17	98.9008973607516	16.3811558546138	5.51248992248062
2	18	144.081199803437	0.279594619314674	4.42967751937984
2	19	-90.682630046048	24.6328230770109	15.9871131782946
2	20	-138.956643842981	70.326954589108	6.90361240310077
2	21	168.320645164193	95.5734555800391	9.05426356589147
2	22	1.17111299913543	-50.5431492850985	4.45736434108527
2	23	184.074139695697	48.0869681909491	3.34557209302325
2	24	-67.6788600858302	10.6232362057249	20.3100775193798
2	25	-62.6468901085717	0.844047718223999	20.5099472868217
2	26	5.39668111871771	-102.91921697898	18.9491813953488
2	27	-11.4140695593536	-69.3795605754522	3.35917209302325
2	28	183.202910017279	85.7638031194181	3.51421085271318
2	29	13.6236378978106	-169.048017585148	9.8661023255814
2	30	85.0785174142361	27.9550355183112	19.1684279069767
2	31	14.6717983992903	-33.80907628773	13.6798914728682
2	32	-148.150713098068	87.7249018223035	2.65780775193799
2	33	-87.8662425496881	62.6633821613417	3.80952248062016
2	34	-4.55061256940611	-22.0194537754038	5.09413023255814
2	35	-39.3278194156552	52.685659136569	5.02030387596899
2	36	219.528884524385	43.9083769346438	1.55038759689922
2	37	84.5848716201362	-73.9933239759175	6.63565891472868
2	38	-185.959762250977	93.1246233069996	4.22832868217054
2	39	210.353126234124	60.7822940215051	4.90955968992248
2	40	-167.439557421981	81.2467110365381	5.68475348837209
2	41	-42.9166103485723	-60.4282006226759	4.54780465116279
2	42	157.924647174486	85.5260615568356	6.53981705426356
2	43	-30.5163900896669	-50.8476450577354	10.9343131782946
2	44	-32.3174201221989	18.8175445168943	22.6356589147287
2	45	-14.7833073286193	163.094124993836	7.10177674418605
2	46	63.8547857982624	-38.9343691109257	21.8730356589147
2	47	205.435470214012	47.9566103177014	4.30663255813954
2	48	94.8268930053794	181.67458018066	2.93316589147287
2	49	58.0436855691129	12.1175046854873	21.228384496124
2	50	135.128302372404	24.4626738961724	9.06380465116279
2	51	-30.2040129303679	-111.646602020702	11.0741984496124
2	52	-88.9411863256389	-36.220094911455	4.05485891472868
2	53	-0.196665273331943	22.9177545940495	4.8726480620155
2	54	59.167509980665	-72.1405063085779	8.95779534883721
2	55	-26.4524356954548	-65.0130510832386	14.035088372093
2	56	14.8464245248412	-68.9469520633198	20.9758325581395
2	57	-26.8184295699723	-127.233095232265	3.33929612403101
2	58	48.8656560754817	-51.921860989068	3.85706046511628
2	59	107.274059442926	80.7867998161742	15.9911410852713
2	60	112.502868927446	-20.8786031038119	7.21899224806202
2	61	126.399053702201	3.63414094655244	6.34249612403101
2	62	-56.1163780785815	-1.07225492856164	20.0689054263566
2	63	100.793940283943	120.987165030167	13.953488372093
2	64	83.3136053817592	-35.5399323059753	4.10102635658915
2	65	-123.122162972583	74.6930919493411	7.44186046511628
2	66	-60.4708851908571	43.8895353188529	21.4235379844961
2	67	24.7393871009098	51.6179911921431	21.7054263565892
2	68	-139.047126696003	129.597109848934	1.80878449612403
2	69	-52.7854670219841	14.7660023982994	7.06287751937984
2	70	84.761024960348	-18.7235626931522	11.8736992248062
2	71	87.9077846519709	24.2743563599349	4.58069147286822
2	72	77.3050638499415	71.9195351403017	19.2829457364341
2	73	-25.3970698895408	-89.7164116764781	12.4031007751938
2	74	108.316191527792	24.8025065137316	6.65754728682171
2	75	-12.289871829777	-45.1394811751759	21.2121209302326
2	76	48.3851745492792	-10.1897715046121	21.9585519379845
2	77	-43.2739203196697	-45.4236429486284	19.726207751938
2	78	107.17948781198	-41.9051538115233	4.17930542635659
2	79	-2.64509263942943	-140.607279215023	10.8946170542636
2	80	-193.173179826279	64.6015770912183	2.91837519379845
2	81	-26.7245305851334	-134.621081550464	8.91472868217054
2	82	-163.259494172039	94.4129503252678	4.8726480620155
2	83	-58.1066015509485	17.875705777674	7.0104496124031
2	84	18.4970606614856	42.8022675202079	23.2558139534884
2	85	-54.8506910336233	14.4099449920272	19.7322046511628
2	86	-144.770747216824	119.328889525054	3.56589147286822
2	87	218.631640943022	95.2344934903684	2.89405581395349
2	88	55.425372992576	2.54223224768802	4.22832868217054
2	89	-65.8563959058776	58.5406725642071	4.36927441860465
2	90	29.8308041807553	97.3646968769019	2.50062635658915
2	91	-133.744501356694	121.137895200684	5.97466356589147
2	92	-33.6004335395799	-87.9903399723644	11.7248062015504
2	93	-90.3053112465392	160.331504269645	6.2015503875969
2	94	-101.139283441445	29.4101019851614	6.75525891472868
2	95	148.753860015819	15.6827525658318	2.44303565891473
2	96	175.325373528323	140.317921785077	3.10077519379845
2	97	56.8965375271906	-47.4873040154398	16.1454170542636
2	98	-72.7498745355189	60.1190548417576	18.4806201550388
2	99	83.7450866317503	86.2605008462135	1.77187286821706
2	100	67.6064127656555	-30.9638007226136	9.66712248062015
2	101	-43.8594036566246	-16.4842268409013	1.69133333333333
2	102	192.33125731961	32.551074603737	5.33333333333334
2	103	-27.5596213385047	-17.2573353507214	3.39608682170543
2	104	73.062347237321	-42.759762890165	14.7286821705426
2	105	-12.27282010641	20.5086087648418	4.58375503875969
2	106	94.2492290280046	103.392967624289	16.8327782945736
2	107	-4.1282427647691	164.436447037577	5.48598759689922
2	108	35.7439142524751	-140.260246221755	11.7829457364341
2	109	75.5165747920536	-15.861383660487	20.5980062015504
2	110	-115.427465021951	99.4165788044566	10.0996682170543
2	111	-42.3188844084288	21.3449597354176	17.7002573643411
2	112	32.3486016297654	-23.7989802077078	9.30232558139535
2	113	-42.2331996967689	103.073885064597	4.24316589147287
2	114	3.88501030601473	-193.342323731855	5.37467596899225
2	115	112.65724367977	110.459150870717	11.5267937984496
2	116	134.86843774381	48.4337173102254	6.61108527131783
2	117	-4.79740830768419	-133.814376509324	15.5038759689922
2	118	45.7884012259186	-121.730304549786	11.7029271317829
2	119	135.90992089319	6.57729054295135	9.30232558139535
2	120	-119.921851492103	121.104445319728	3.22997519379845
2	121	144.260489324497	113.406091745543	7.45662635658915
2	122	-36.3526456593902	192.437004701702	3.10077519379845
2	123	105.020913842284	-3.0105527684977	3.19869457364341
2	124	10.9212153058469	-124.190222168352	10.7117674418605
2	125	52.8181236052456	-77.5834226443486	20.9302325581395
2	126	-48.7171739809898	-45.761420269887	5.84099534883721
2	127	16.040922800792	162.485458722757	7.68146666666667
2	128	-43.7208873224097	33.5876581044585	22.1134232558139
2	129	-7.24875480432689	-123.36137082618	15.2590790697674
2	130	-86.7676459946637	81.9441282903222	6.47717519379845
2	131	-119.041021518748	93.103863085324	5.98006511627907
2	132	-80.0560577029504	13.14995219499	11.2329984496124
2	133	-8.25010869458707	34.0450060979295	4.90955968992248
2	134	103.20559078976	113.789805500527	14.2635658914729
2	135	52.9747946298857	-8.82555057048898	4.73276279069767
2	136	-16.223787622883	-44.2174220790348	7.03637519379845
2	137	-39.0021791961111	3.6186175779662	4.70117519379845
2	138	-53.4194236549017	158.902416342726	3.85874108527132
2	139	-15.7128092047739	-127.728176065972	7.8712
2	140	88.2153186785122	114.517512527336	15.1937984496124
2	141	-148.754377305168	99.4244272476991	6.2015503875969
2	142	25.815762134954	-140.542007107946	13.1186635658915
2	143	30.9108728641877	-101.915726080514	4.8726480620155
2	144	-49.7482484839024	-17.6535245498994	21.3953488372093
2	145	-12.6121243213685	-25.4254570394413	21.1091224806202
2	146	130.984866096575	34.1108284195478	14.7286821705426
2	147	84.5063421055728	-27.1225232774513	3.87596899224806
2	148	193.786334026396	126.19042986599	4.20819534883721
2	149	26.7724391522058	-82.7420723722373	19.8449612403101
2	150	-37.8440333379757	-93.4932898217599	2.25511007751938
2	151	11.1596035704579	-156.750680215909	10.5943162790698
2	152	43.5776685204988	140.644016084793	3.33929612403101
2	153	70.3123786787612	-79.6355067528579	14.3410852713178
2	154	21.3074243701474	37.3713170519232	3.90467906976744
2	155	-7.19364675881404	0.263270792598033	6.85434418604651
2	156	-109.976225486485	152.163207847278	4.36927441860465
3	1	-105.826652642551	110.865254207406	0.868217054263564
3	2	141.520519247779	184.818379109976	0.310077519379844
3	3	-7.27727833002544	-121.426812506605	5.00894573643411
3	4	65.5773380677969	160.893453991263	0.318027906976742
3	5	78.3116117956396	28.2598488703613	11.5574356589147
3	6	-9.72457198794589	-34.7432131444437	8.41639069767442
3	7	-142.407507078767	180.216569948107	-0.193798449612403
3	8	-30.7595253641151	72.0617538173503	15.8484062015504
3	9	-112.267110021109	89.4368468495844	0.620155038759688
3	10	133.480946589531	-4.61929368251561	6.78294573643411
3	11	-242.420157886748	79.6149576404165	0.459373643410855
3	12	10.2822339510284	136.406029069608	-0.775193798449612
3	13	78.8074438445653	-28.5624329484672	9.84496124031008
3	14	-35.2826040720796	48.3968023865852	0.845665116279069
3	15	-61.6420188960115	82.3737687927579	-0.177187596899225
3	16	-151.995821826549	61.5278485882188	4.5319007751938
3	17	51.6245585303119	93.7974103801111	12.4031007751938
3	18	-110.960887925488	26.5852062695075	-0.119262015503879
3	19	0.794315197767164	230.876013139904	0.845665116279069
3	20	-85.2117542777562	201.827325783471	-0.516796899224807
3	21	177.095176916009	170.663197425364	0.258396899224805
3	22	-123.509542944034	167.605700693059	2.37726201550388
3	23	-165.80077038596	129.172532695243	2.5369984496124
3	24	-14.8284493475205	-185.413400567069	1.55038759689922
3	25	-87.7172276170485	123.201237005918	9.02043720930233
3	26	103.231403452527	59.5261345960347	10.6178046511628
3	27	30.5862822060984	224.2814400275	-0.372093023255812
3	28	-184.439596014103	78.7286271224723	2.14669147286822
3	29	-30.6024966542351	25.9850604258116	4.13436589147287
3	30	5.19447888958214	-15.0046063578322	13.953488372093
3	31	11.5788064455853	-183.348238617125	2.25511007751938
3	32	-33.0478227945286	7.05279137607928	10.1882604651163
3	33	188.992327498559	86.8150831721936	1.90047441860465
3	34	-5.75636926443817	50.231017435831	1.81769612403101
3	35	-139.60119369295	118.081104942761	4.49612403100775
3	36	72.1581376120083	215.927980191293	1.55038759689922
3	37	43.3928224449423	-49.1298632403291	9.30232558139535
3	38	-15.4874690120702	70.9814127772205	2.32558139534884
3	39	207.509730043311	28.2361706266578	0.620155038759688
3	40	-164.745290534822	174.308182817113	0.715562790697676
3	41	7.93824229105221	46.7213658502267	15.5038759689922
3	42	-15.9282802577945	-44.3119717402105	8.24352558139535
3	43	-50.7656654329598	159.409956758144	1.75261085271318
3	44	35.3606120921339	-35.5035479232211	10.5744372093023
3	45	82.6046368978431	-36.2075664963361	0.620155038759688
3	46	15.7284366472403	-25.1084181815836	0.344530232558137
3	47	-17.1971965320494	-91.6099157299764	1.75261085271318
3	48	-2.33760699584545	-38.2591217849369	8.26873488372093
3	49	96.1935309889119	-15.192938535998	8.85935813953489
3	50	-52.7930737051807	29.2542726799843	1.10742015503876
3	51	65.7925195115863	0.99456106306004	1.55038759689922
3	52	-59.348124624112	102.216774853706	12.1334666666667
3	53	194.546771501306	148.664441607328	-0.465116279069769
3	54	140.835283798749	120.330771455482	3.57781705426357
3	55	29.2453786945668	-23.8143546042925	14.044688372093
3	56	42.7885198424962	-163.498406986274	1.29199069767442
3	57	12.6177517754579	85.1425415587129	14.8753395348837
3	58	23.4316222816303	7.47109620792474	3.85247751937984
3	59	-54.0764632430163	131.578379464169	1.55038759689922
3	60	-202.145426494597	77.8412294243798	1.2684992248062
3	61	78.3509358004228	-58.3338072369005	1.62421705426356
3	62	-62.6289434942315	-38.4199389000227	1.12755348837209
3	63	126.367944712589	126.127892888719	6.37381705426356
3	64	-59.1072111884472	-17.251082942152	7.0017519379845
3	65	90.3662150129041	129.36833287358	-0.281888372093023
3	66	-26.0124763821443	8.57578274596816	4.47889612403101
3	67	25.511099708599	-28.182652761192	8.52713178294574
3	68	-39.2305356563594	-30.3379440513843	1.73066666666667
3	69	-31.1865706482558	126.080271418896	1.29199069767442
3	70	36.3380769127312	-144.036471415418	1.63652093023256
3	71	21.7392982657765	218.85635936822	1.16279069767442
3	72	2.70009056043501	-114.363004322687	2.86225426356589
3	73	81.004255882728	-0.716477680027512	10.9834697674419
3	74	-61.5342626529785	131.658706504437	-0.563776744186046
3	75	123.142288840539	143.263934135962	6.04651162790698
3	76	127.789643649164	-31.3426440259978	0.364796899224806
3	77	-127.520208463355	151.504120507584	4.22832868217054
3	78	158.503440745871	53.0022890408437	3.99836899224806
3	79	-174.927632941952	110.71255836144	1.40944186046511
3	80	25.3596555896876	79.3190574097576	3.10077519379845
3	81	-9.47516517643653	-198.649076617202	1.89491782945736
3	82	5.02418046531429	3.85647582710136	0.22148527131783
3	83	-66.1014771567291	201.848143025143	1.08527131782946
3	84	166.993051827942	121.574378556423	2.73597829457364
3	85	53.0469652189006	-9.63377273203014	1.55038759689922
3	86	-201.484057274306	35.443785853265	0.91199379844961
3	87	203.081329695285	8.72821466038511	-0.281888372093023
3	88	29.4117214077725	-61.7230168742359	8.41639069767442
3	89	-188.133655547598	133.844335041669	1.32890232558139
3	90	-8.7983042637524	-49.4117221820492	7.57967131782946
3	91	15.5955912541136	-94.4580795519537	7.8712
3	92	118.03875129962	74.636633242777	-0.364796899224806
3	93	20.4521141667769	239.825868419667	-0.845665116279069
3	94	-28.9685855832316	135.293208829673	11.9601333333333
3	95	-20.9324930065064	-171.395816048856	0.281888372093023
3	96	5.08362382341374	219.496401832543	1.29199069767442
3	97	133.867407228598	-21.018165797021	3.50522480620155
3	98	12.2086044286265	-174.005468600574	2.51937984496124
3	99	-213.166740618874	50.3258749063859	1.12755348837209
3	100	80.2032441414649	183.198473115103	5.63777364341085
3	101	144.73987757249	101.15862295353	7.38279689922481
3	102	104.135246375145	162.236324116618	1.88742945736434
3	103	147.097885627711	45.6297327852481	9.58421395348837
3	104	19.9713920646236	-149.966702931875	1.40944186046511
3	105	-116.98559964057	44.5632040475826	6.28105736434109
3	106	-74.8192156290537	59.6489159648201	12.5968992248062
3	107	176.273292625988	103.269736830446	2.80546356589147
3	108	31.8375554804342	34.3993718823865	15.1716496124031
3	109	23.9506536115795	16.0705760524535	1.37812093023256
3	110	-63.1706557304138	38.5489375999175	1.25828527131783
3	111	17.4581216561719	-27.9896765978244	14.3410852713178
3	112	153.014067958264	176.356236806535	-0.442967441860463
3	113	-92.7900995796321	140.449586841369	7.83353798449612
3	114	72.8136502042029	76.0855408529604	-0.516796899224807
3	115	-28.2075277112556	149.692377491407	12.9198976744186
3	116	42.0298231125774	-36.2021649402783	5.42635658914729
3	117	135.696611159066	66.0028811773838	0
3	118	225.358631393176	18.4886987956729	0
3	119	34.3731703758489	72.1517823034391	12.6356589147287
3	120	-46.0935266879067	-33.7417245149508	-0.861327131782945
3	121	8.77142239773664	-95.2080814831931	-0.459373643410855
3	122	-70.8242248108141	173.64444272146	5.60524651162791
3	123	-194.447260899834	60.8980612307264	1.40944186046511
3	124	17.7539364630886	-211.465554282441	1.00319069767442
3	125	12.4839802801479	-5.52141063534789	10.7117674418605
3	126	-195.6615080078	86.5582049975558	2.5369984496124
3	127	6.76663255888798	164.730881020243	8.45666046511628
3	128	108.765730377717	-54.0884748012268	1.45918759689922
3	129	-130.211407201853	128.743026505397	4.51021705426356
3	130	-110.419989998567	136.276196236047	2.86225426356589
3	131	221.830604742446	91.1506181642426	-0.477041860465115
3	132	28.0610597370169	89.8472595655291	13.4883720930233
3	133	93.4730467289936	213.590312893075	-0.193798449612403
3	134	92.5134028434246	129.112470582648	11.2403100775194
3	135	210.706523905328	45.5453333266816	0.715562790697676
3	136	14.6574465282294	-0.405480165554809	4.22832868217054
3	137	-94.7043386743675	-9.28915666587673	2.90697674418605
3	138	206.518356950089	113.433029666723	-0.775193798449612
3	139	-4.58985440587695	177.011066095796	1.55038759689922
3	140	153.000388607186	121.362907089327	4.20819534883721
3	141	-130.537619632075	17.0675055696077	1.6696496124031
3	142	-24.2610227312627	-23.7596855449994	5.12577054263566
3	143	162.322944066368	23.7685117484876	2.48062015503876
3	144	-3.09879417581364	-150.112805935756	0.775193798449612
3	145	31.1921538229549	43.7658489294814	15.1528434108527
3	146	87.4471130178243	102.927687510267	11.8124775193798
3	147	-146.101549664276	113.894698236723	1.95234108527132
3	148	-171.929319147405	25.8826202777106	0.516796899224807
3	149	107.636725951705	50.0473473771365	10.7853054263566
3	150	-26.8764131825017	162.428303550535	12.144703875969
3	151	39.3077316245268	98.357427757713	12.2882573643411
3	152	46.7680564134272	-89.7684838315119	4.76351007751938
3	153	-98.626715749537	40.4271624303341	2.62373333333333
3	154	-42.742632431303	173.91497281437	1.29199069767442
3	155	114.730156107234	63.3452151279769	12.5581395348837
3	156	-117.858702474122	109.036904525825	7.89288372093023
3	157	-10.521563438309	210.78662806328	2.91837519379845
3	158	3.02128203493072	-146.514731462133	4.39276589147287
3	159	-47.0844431114697	-7.7153887923737	1.40944186046511
3	160	-7.83621719092202	184.752978912228	3.51421085271318
3	161	-5.21760339464716	41.4171359931933	2.13178294573643
3	162	-6.43970782862556	-8.99984467074647	11.8217054263566
3	163	50.9561184002314	-0.834939640988019	10.8166573643411
3	164	230.347377227811	54.6176412420645	-0.563776744186046
3	165	19.1734452741254	-105.25548187134	6.32081240310078
3	166	13.3857127702206	96.4491132052788	13.3997798449612
3	167	125.750321789991	76.153612709792	5.42635658914729
3	168	148.39062742854	22.865775040734	0.954083720930231
3	169	129.021127205984	116.124441556713	7.23514108527132
4	1	-10.5157274825355	-100.89888589351	6.55933333333333
4	2	18.857936280243	-130.860657553935	12.5663007751938
4	3	6.92871086875961	17.8529845544853	10.9560713178295
4	4	-77.3697829080678	8.2909029014961	2.92850852713179
4	5	26.4826443236778	218.754213394281	11.2403100775194
4	6	-173.242326405683	166.268612629239	1.6696496124031
4	7	64.9278230126205	151.339138778142	10.6079162790698
4	8	63.374519647911	23.8710595902034	9.30232558139535
4	9	60.6661776871946	137.928096792589	3.34883720930233
4	10	54.3832558144526	12.1137274613075	12.9937240310078
4	11	12.009174913928	-174.821265706036	5.94315348837209
4	12	-45.9412902458174	174.080989079318	-0.596303875968994
4	13	10.7012890236436	-73.7788088479024	12.6984124031008
4	14	-119.094638474416	189.234793890693	0.193798449612403
4	15	-2.85375988356543	0.234001909679837	16.5374666666667
4	16	-66.6005841367142	-24.0488501315228	4.46511627906977
4	17	-36.2494809664756	-71.1481502025011	0.885934883720932
4	18	44.1534031055241	-13.9704415487345	14.1035255813953
4	19	-18.0845724099307	245.393584660565	1.19260465116279
4	20	34.5090839149453	-54.766183140992	6.48343875968992
4	21	88.4229823041176	239.125306760406	1.93798449612403
4	22	18.0217874886412	14.9957577585409	16.2790697674419
4	23	-18.4405882595329	141.787608607531	17.984496124031
4	24	-65.9415672814511	210.421092283411	5.75858294573644
4	25	-85.4118390065629	61.5046220895728	-0.387596899224806
4	26	29.6759408301496	-131.643114495307	0.63164031007752
4	27	-4.05975948443579	229.804012593888	1.15622015503876
4	28	-68.3219744597136	125.358064820278	16.2334697674419
4	29	7.39611438003175	196.145322381334	12.031007751938
4	30	13.0349955203137	-134.674352335334	10.4651162790698
4	31	-8.02685618644619	-132.268865025975	9.21112558139535
4	32	-13.9194074947841	94.7522367245211	18.191215503876
4	33	27.2994027447402	67.3093435762695	16.8094666666667
4	34	26.2090236590353	139.817535636469	18.7944930232558
4	35	-111.518367842748	206.575074395684	2.95982945736434
4	36	34.5825015687107	57.7482209240699	15.3316093023256
4	37	11.3551082730911	50.6641077187894	0.563776744186046
4	38	69.7115509486278	213.999534274996	1.40944186046511
4	39	-8.05174509775781	33.0752633745664	15.1774790697674
4	40	-10.1778950734432	-156.96123443252	9.8661023255814
4	41	-55.0460635223805	116.934044876895	-0.26389457364341
4	42	13.9405205359657	-79.8437626794588	2.44798139534884
4	43	34.6902748259581	238.423637585369	1.92462015503876
4	44	-127.628956027835	215.852410596486	0.73827906976744
4	45	13.5203644344377	40.3908341402135	7.39415503875969
4	46	35.3413329122635	-94.5950626354451	3.57781705426357
4	47	53.5481908925129	178.24084347699	6.78294573643411
4	48	-142.588043443386	190.644672610815	1.64158759689923
4	49	-26.8602026583674	5.68837746210913	14.4186046511628
4	50	-14.2989983896531	221.738215955532	7.47366201550388
4	51	-52.8317052644788	138.411346159952	18.3227627906977
4	52	46.8060152005465	220.325951866879	10.077519379845
4	53	66.4681200029057	38.0182827905279	10.7419720930233
4	54	-91.4189744946894	31.6914807457549	7.15563410852713
4	55	-8.8393903029994	-197.339643073501	2.2739007751938
4	56	-67.8766805572475	-8.74483029234322	0.581395348837209
4	57	19.1828411919569	223.881956315718	6.09080930232558
4	58	50.9287297393267	-23.1012379309892	12.8165364341085
4	59	-29.2257241413661	128.159986143932	1.08527131782946
4	60	115.593050415723	255.735588059642	1.19260465116279
4	61	110.028328247483	243.639676537021	0.496124031007752
4	62	-98.0014296720686	236.737336785606	1.44702945736434
4	63	-14.3324442604352	-125.997176536575	3.38266356589147
4	64	50.9355289292237	115.345972310758	-0.119262015503879
4	65	-99.7331518531352	222.224824611647	1.55038759689922
4	66	4.16188322230435	-217.834733227952	1.77187286821706
4	67	30.4855507072052	-41.7227923618715	11.8124775193798
4	68	32.6998388055608	211.854519795522	0.216331782945738
4	69	-4.85194568801538	-231.56723711933	1.40944186046511
4	70	42.4623596050268	169.287562964209	13.3249519379845
4	71	-124.502895579548	108.25664338719	3.10077519379845
4	72	-25.9021184187842	-94.3231769772765	1.2684992248062
4	73	-17.6863845832763	73.851704501446	16.4579596899225
4	74	39.3982749503994	164.103038305001	2.90697674418605
4	75	41.4616393873654	46.2062676472468	15.9809178294574
4	76	34.1386468897286	-87.2648681440329	5.63777364341085
4	77	-14.6617244591357	-208.558866479676	1.55038759689922
4	78	17.436823374652	198.440739179211	9.10852713178295
4	79	66.7482420255699	64.0642806338911	1.19260465116279
4	80	54.025147386943	1.28443979810179	5.9877023255814
4	81	66.5834554171452	92.5763404778755	11.8217054263566
4	82	90.8810548406554	212.492897766584	2.00638449612403
4	83	-73.5922878874455	8.21870710263335	13.0921612403101
4	84	-30.3948885201273	-62.145877707899	10.4651162790698
4	85	40.4151213054591	-117.383717463043	4.51021705426356
4	86	-176.876885292508	180.622581547877	0.904393798449613
4	87	37.3454333467154	149.27443743202	16.8992248062015
4	88	-181.23030320499	163.776851005798	1.78890852713179
4	89	-81.1049442188099	25.5408582838331	15.0904403100775
4	90	-7.93339476145209	59.0402379546099	16.3814542635659
4	91	42.4009671409597	-61.6707130824734	11.2546666666667
4	92	31.398205415157	88.7054048775396	17.4972310077519
4	93	-101.575599921942	167.847080702935	12.5271317829457
4	94	-29.1325262631661	-34.9287629824728	16.4676310077519
4	95	-130.865392938602	184.591904964833	0.845665116279069
4	96	0.700565136343143	83.9735340889189	1.0002511627907
4	97	13.1295037399684	83.9596436555314	14.1011441860465
4	98	75.4973233814411	71.8900855584538	8.95457364341085
4	99	-137.537232616364	162.107440126085	4.65116279069767
4	100	46.9723667416954	93.8856599742196	16.0206728682171
4	101	-21.2799789876335	-117.873192226597	2.12158449612403
4	102	-8.20738726375832	79.4758145004709	9.64685581395349
4	103	-40.6194680616642	147.353091513696	18.0408744186047
4	104	25.7681469659432	250.745588935384	1.24031007751938
4	105	32.4189884796897	1.14356443679656	13.5306542635659
4	106	-44.701735280127	230.280580377817	1.32890232558139
4	107	-43.4567679316983	-61.5672725185511	3.85501705426356
4	108	-41.2048011962196	85.5479669050244	15.406976744186
4	109	36.4666133002456	-60.6278939558473	8.78552868217054
4	110	-127.769699381381	116.880640307121	3.10077519379845
4	111	18.4396349806034	76.6055145650893	15.0077519379845
4	112	19.1996407043063	99.9663938132301	18.8865395348837
4	113	80.555279409992	168.658318482625	2.98151317829457
4	114	37.5236892467847	219.440165281841	-0.620155038759688
4	115	79.1603797100584	99.291140736125	4.13436589147287
4	116	-42.9605731372034	-48.2612213106559	11.0417860465116
4	117	80.2482356666181	235.512115498758	2.2739007751938
4	118	-22.4690662933201	-4.2788412042803	14.6425488372093
4	119	2.46514758745379	118.829183690223	15.8484062015504
4	120	37.1338501182455	-42.6639925145718	1.55038759689922
4	121	-87.7271285420916	43.3506626652966	1.44346356589147
4	122	-102.914449790223	65.6260214836073	13.5593209302326
4	123	-53.3399375499907	43.2635703039893	15.1092310077519
4	124	21.168452374448	-138.802408697413	9.73837209302326
4	125	-34.9801778332816	17.6734935694734	8.10972093023256
4	126	-193.738599959373	186.51358269076	1.03359069767442
4	127	-57.7859032029022	78.8078181624439	18.9922480620155
4	128	-107.031809226922	71.4358163935877	12.6849891472868
4	129	-53.1336833614549	47.4768290100703	1.19260465116279
4	130	51.5207071416805	148.015391510824	17.8999286821705
4	131	4.75241151462491	-9.94026266327468	10.9719751937985
4	132	-18.8331626109882	-191.363894481347	2.63565891472868
4	133	-105.630881497482	179.795185610172	9.30232558139535
4	134	5.42407300933613	47.0710076463997	13.7812217054264
4	135	-53.6975617563437	-62.1340597476876	4.13436589147287
4	136	18.1401130230648	149.81154427984	0.41343565891473
4	137	44.3539946599614	133.230907453037	19.6382418604651
4	138	-96.6828483023864	82.572351487914	16.0431410852713
4	139	28.3338040701904	-86.9756583402369	14.2635658914729
4	140	25.7709143920141	193.562354220544	13.1472868217054
4	141	20.5394507896897	-19.4656675009596	13.953488372093
4	142	-42.4458299503722	115.03809360873	16.8520403100775
4	143	-54.1567231899419	-3.38103143392914	14.9646108527132
4	144	29.7697961551324	-60.1817236800287	6.32081240310078
4	145	-11.6780571011253	87.0792119712148	12.7608837209302
4	146	-95.4421999420774	43.3767359917583	10.214319379845
4	147	12.2051242255697	-223.350375642013	2.41171472868217
4	148	30.7174586609534	-74.4765139380682	2.80546356589147
4	149	40.5126857594042	-149.629914516441	3.10077519379845
4	150	20.1457403226343	90.4141879551191	17.3728372093023
4	151	47.7140432098766	52.2680982073299	11.0249798449612
5	1	99.480425541581	79.8347739293854	1.72265426356589
5	2	38.5200089552169	153.208117658671	11.5871069767442
5	3	66.0637380804968	1.67614092726115	4.16389767441861
5	4	-75.8343793063574	-7.63744457310608	0.664452713178293
5	5	29.2572467152941	-36.2542340830139	4.13436589147287
5	6	3.62266060621223	-37.6768503971056	16.3742697674419
5	7	-40.1203374449607	-63.9203975084686	10.3839906976744
5	8	25.4579112637267	-73.9295284220001	13.8501302325581
5	9	87.038622904352	140.997582631625	12.4031007751938
5	10	-3.53262096084588	68.0019348932331	0.664452713178293
5	11	33.632026606372	-85.4989816900111	12.2739007751938
5	12	-14.7448167793328	200.976902598642	4.65116279069767
5	13	-126.871119995191	28.5046115878685	2.39605271317829
5	14	15.0090477902806	183.627769485036	4.73276279069767
5	15	61.1434885027043	-73.842788936875	10.9936589147287
5	16	-51.2890405934579	94.6657424007902	18.9491813953488
5	17	-99.6846887769795	177.735290763681	1.03359069767442
5	18	144.189701677425	43.2866760351002	4.28202170542636
5	19	4.81526661922586	-38.5415857533881	4.96124031007752
5	20	113.094426222264	40.1040457065962	7.00545426356589
5	21	11.8139202536689	113.651692740539	-0.326396899224806
5	22	-165.270331427663	72.1060060592129	1.69133333333333
5	23	22.7213969362063	20.5231847706749	1.90817054263566
5	24	-76.2729427958177	34.6863275984344	1.77187286821706
5	25	36.083224986459	-160.523841333249	2.89405581395349
5	26	-51.1373098644061	67.463920282116	18.3565891472868
5	27	196.054704965417	66.2166277324306	5.62733333333333
5	28	-124.597017674083	123.135352567433	9.11992558139535
5	29	-78.7526052159592	-75.0440443704817	2.17410542635659
5	30	-53.7684909726244	-76.3093387329187	6.76532713178294
5	31	8.75670372776099	-180.104608159773	2.65780775193799
5	32	15.9851414342876	-115.880632318826	10.0070480620155
5	33	98.2440024298769	-65.6745888990895	2.46238139534883
5	34	192.639082928517	137.430008891262	1.69133333333333
5	35	71.9435730006231	-34.2930096122491	13.7655627906977
5	36	102.894918180115	66.013001591457	14.5348837209302
5	37	168.849083429683	47.4412769433755	7.27489612403101
5	38	-128.993146022181	42.082274793802	3.10077519379845
5	39	12.9603790838611	-187.291261260323	1.64158759689923
5	40	-80.1048540558105	-4.37978013483958	8.42601860465116
5	41	133.326641534402	-25.5868204898448	0.786762790697675
5	42	3.82658191885229	-132.701476576397	8.26873488372093
5	43	26.496307439746	129.437985710248	1.92462015503876
5	44	-27.0474017161196	54.3060365113696	17.4770976744186
5	45	-63.0160847915597	-50.8062321770575	10.8527131782946
5	46	-78.6001595982268	7.35995041916238	1.69133333333333
5	47	-0.947345956505315	-13.0159531206398	8.21705426356589
5	48	46.718384125261	-128.612219503234	1.92462015503876
5	49	-35.8669415601122	-17.008833142212	10.077519379845
5	50	196.095199043745	117.141860556721	1.12755348837209
5	51	46.6742726634748	141.612435384895	17.1576217054264
5	52	94.9675797624227	77.7694489931612	13.6663782945736
5	53	89.3606514844581	222.744230581787	0.590623255813954
5	54	-158.785738872689	65.1185232895249	8.64953178294574
5	55	72.1598376634505	72.0689377007638	18.2601209302326
5	56	97.3664696804853	48.9263269559697	1.03359069767442
5	57	31.2021582524625	-9.03753756942895	8.01033488372093
5	58	-92.1541823343401	80.976735413878	2.85271317829457
5	59	40.9736576190311	-34.5844876146491	14.2181891472868
5	60	98.7492018800008	-31.1712301894954	2.15905736434109
5	61	-1.70408089103384	-116.949184435407	7.40740775193799
5	62	32.5796638903659	-57.0748414246227	10.1371503875969
5	63	18.3155274388811	51.8290789780713	18.2601209302326
5	64	53.7155091197079	225.251925749077	0.845665116279069
5	65	-202.711502580664	110.307673562159	1.12755348837209
5	66	161.379945630297	0.963250995135576	2.24538914728682
5	67	3.14156542375708	20.779219456071	1.77187286821706
5	68	35.89061048415	85.3498692611861	17.9401984496124
5	69	107.203616092729	47.8782195295872	10.077519379845
5	70	-46.0463585672768	136.742096034302	15.7177240310078
5	71	-5.58746585690866	128.400100837525	18.792576744186
5	72	151.438270502719	85.1366648111148	4.55996279069767
5	73	-152.158430705596	168.01014105025	-0.182400000000001
5	74	-135.214049174971	131.043571737663	8.88888992248062
5	75	44.5605094915103	-4.95069068429697	16.4925302325581
5	76	-76.9395673742214	-36.3780919510173	8.56404651162791
5	77	139.497313535377	87.6163484540004	0.206719379844963
5	78	-137.637271955011	-16.2652796619472	1.99335503875969
5	79	-54.6537969036163	-103.492704607212	3.26397519379845
5	80	124.310516657889	48.0828644581275	10.6976744186047
5	81	122.885369416581	25.5946381015521	7.08748527131783
5	82	18.9134006534438	-92.3774961955073	12.2642604651163
5	83	120.385453736927	125.827576033077	5.78811472868217
5	84	159.911123621877	147.665188409354	5.07399689922481
5	85	31.5781553021524	-179.068619717019	0.68906046511628
5	86	-6.2038530105893	-110.582076546379	9.04392868217054
5	87	-68.4273599410161	-14.9568232588239	12.0678821705426
5	88	191.803092538124	102.433352967413	1.69133333333333
5	89	79.0830565659936	-84.3466239037827	4.05485891472868
5	90	82.7369474388215	194.352419983662	2.63565891472868
5	91	142.595922094222	80.2771737194558	7.61099224806201
5	92	-16.3722602181681	55.7076621893128	17.984496124031
5	93	129.911478261876	95.6453186582922	7.92420465116279
5	94	72.4929795054965	20.1908568223645	4.96124031007752
5	95	-154.545861061012	29.6560799653374	6.2015503875969
5	96	-37.1000627348528	-145.974652401303	3.72093023255814
5	97	-165.854137528863	149.504279653705	2.23944806201551
5	98	126.165281728447	107.615271622487	12.7751937984496
5	99	126.257936928001	115.028268490795	1.44702945736434
5	100	66.5457670506366	199.417125429033	1.80878449612403
5	101	-33.4632106598618	18.0938810341019	2.87108837209302
5	102	174.816969053911	15.9525660021784	0.465116279069769
5	103	29.9786574072154	206.61994632258	1.40944186046511
5	104	70.4073045509096	-79.2109204926255	3.27304186046511
5	105	35.0169609667398	208.837771736722	6.40826976744186
5	106	-19.6180580097675	15.6576258124247	17.1358635658915
5	107	65.9126054762504	-58.6527865615982	10.0906573643411
5	108	-113.704939268811	172.412555329308	4.13436589147287
5	109	123.73065429242	174.879375869589	0.281888372093023
5	110	-16.7087245752688	-193.155193354498	1.19260465116279
5	111	-13.8752745122906	-29.8266672211476	13.6627906976744
[truncated: 11,349 more rows]

## Sheet: Fig.1B KU-KU19
cell KU-19-19	Index	x	y	z
[truncated: 13,138 more rows]

## Sheet: Fig.1B T24
cell T24	Index	x	y	z
[truncated: 13,419 more rows]

## Sheet: Fig.1B TCCSup
cell TCCSup	Index	x	y	z
[truncated: 8,329 more rows]

[truncated: 1 more sheets: Fig.1B JMSU1]
