# Supplementary material for: Transcription factor EB regulates phosphatidylinositol-3-phosphate levels that control lysosome positioning in the bladder cancer model
Source: Commun Biol. 2023 Jan 28;6:114. doi: 10.1038/s42003-023-04501-1 (PMC9884284; doi:10.1038/s42003-023-04501-1)
Supplement: Supplementary file 5 — Supplementary Data 2 [file 42003_2023_4501_MOESM5_ESM.xlsx]

## Sheet: Fig.2B
MGHU3	RT112	KU1919	JMSU1
0.124073	0.261898	0.123266	0.12445
0.165911	0.298394	0.151936	0.143317
0.100735	0.174606	0.177821	0.121725
0.142632	0.17086	0.176363	0.096093
0.143743	0.246539	0.172299	0.205714
0.0900793	0.26636	0.180754	0.0616238
0.194027	0.302544	0.227132	0.124815
0.133149	0.354301	0.19896	0.0820231
0.0940828	0.323078	0.189577	0.106386
0.140892	0.324503	0.143186	0.136854
0.0794887	0.430602	0.216164	0.159905
0.126875	0.227254	0.162247	0.080245
0.124258	0.176848	0.131126	0.112863
0.132304	0.13785	0.120902	0.0657543
0.187525	0.138639	0.119234	0.0303913
0.12034	0.214398	0.156734	0.0895589
0.187799	0.223722	0.0942209	0.10145
0.145701	0.290686	0.0774028	0.0247051
0.252596	0.219915	0.116745	0.11284
0.122916	0.237158	0.100969	0.110767
0.117095	0.287477	0.0664771	0.0660972
0.0857886	0.276385	0.11296	0.0845833
0.124083	0.199873	0.0876564	0.0696714
0.146028	0.12092	0.079971	0.0133697
0.147427	0.151708	0.0980624	0.0291315
0.16028	0.205821	0.120086	0.0626273
0.250558	0.125226	0.14009	0.0941341
0.165247	0.192708	0.102539	0.0648569
0.169027	0.147514	0.116745	0.131298
0.28208	0.141058	0.13834	0.234168
0.14347	0.0991824	0.176964	0.2474
0.143824	0.10237	0.0416093	0.232954
0.148327	0.178422	0.066336	0.254917
0.136699	0.176616	0.025263	0.184978
0.158215	0.193351	0.0498678	0.17411
0.120347	0.203967	0.0572416	0.181347
0.147997	0.176753	0.0667371	0.27938
0.0653639	0.242189	0.0730977	0.14451
0.121463	0.181084	0.0267105	0.127587
0.153015	0.221255	0.0476099	0.148725
0.140811	0.23902	0.274336	0.174896
0.105322	0.187958	0.210089	0.202827
0.115626	0.238598	0.259877	0.18584
0.129233	0.230647	0.235149	0.111087
0.132446	0.240151	0.183922	0.198692
0.150257	0.299009	0.250078	0.320921
0.176607	0.208061	0.350919	0.3199
0.118164	0.161233	0.282203	0.255018
0.132166	0.198361		0.154457
0.0857108	0.171671		0.149881
0.185119	0.214514		0.245436
0.123541	0.21866		0.325605
0.151231			0.125912
0.126317			0.240855
0.200492			0.176666
0.189057			0.20585
			0.119823
			0.153907
			0.172278

## Sheet: Fig.2C
MGHU3	RT112	KU1919	JMSU1
7.84229	15.1687	7.54549	3.73838
4.42118	5.12771	2.07969	3.15864
5.97159	7.34416	2.83211	1.05464
5.81362	1.18151	3.14633	1.79468
10.5686	3.75974	5.58109	1.56342
1.95867	0.93445	0.815984	0.60873
0.691761	0.349328	2.34042	1.01183

## Sheet: Fig.2D
MGHU3	RT112	KU1919	JMSU1
1.48453	0.888088	2.75018	24.4473
3.82236	5.37838	4.97227	8.19123
0.778428	0.328054	1.35742	15.0495
