# Supplementary material for: Transcription factor EB regulates phosphatidylinositol-3-phosphate levels that control lysosome positioning in the bladder cancer model
Source: Commun Biol. 2023 Jan 28;6:114. doi: 10.1038/s42003-023-04501-1 (PMC9884284; doi:10.1038/s42003-023-04501-1)
Supplement: Supplementary file 6 — Supplementary Data 3 [file 42003_2023_4501_MOESM6_ESM.xlsx]

## Sheet: Fig.3B
MGHU3	RT112	KU19-19	JMSU1
41.3403	44.731	79.1891	78.0995
37.1336	44.5773	66.5959	82.5545
40.1102	41.1974	71.0192	77.0455
40.0955	45.1029	62.9095	74.562
32.1588	33.9827	75.93	64.5648
41.0102	39.3159	69.932	82.983
39.9244	42.5033	83.3998	92.1632
38.0066	42.2401	75.2566	73.6086
44.6778	44.5333	72.4489	84.2069
43.327	36.9423	72.5737	85.618
40.4076	44.0742	62.8277	80.1113
42.1426	39.0611	77.6522	82.4031
38.0225	41.5173	71.4532	85.5387
35.2271	37.4144	76.2901	81.5319
42.8831	34.8614	81.3797	70.744
41.1574	40.7597	82.674	72.9894
35.8005	42.1162	70.0895	81.4214
37.8318	41.4774	73.1409	73.8773
38.3328	44.5469	69.448	88.2812
41.2304	38.3894	84.78	69.8907
39.7356	38.5819	83.1354	67.3349
40.2108	31.6186	65.1286	77.3594
39.3529	34.1208	84.0306	83.546
	42.7486	88.048	90.4192
	40.0813	82.3624	86.5975
	45.8104	86.9434	79.0723
	43.8953	90.3526	75.3268
	45.0932	86.8573	86.8996
	43.1491	85.203	87.2826
	46.6893	73.5539	85.8791
	42.323	81.3292	80.9398
		80.1348	85.0819
		88.2687	82.8359
		88.2424	83.1471
		93.5041	74.1342
		84.8733	74.022
		74.0114	85.4418
		70.2649	87.9678
		78.0325	88.5046
			90.2033
			80.1444
			86.7449
			80.2212
			93.828
			79.4382
			94.9502
			93.3474
			91.5842
			79.7203
			81.1856
			87.9929
			87.7756
			85.713
			70.9213
			89.3424
			91.9587
			84.5015

## Sheet: Fig.3D
RT112			JMSU1
Nuc. Frac	Cyto. Frac		Nuc. Frac	Cyto. Frac
0.473737	0.599017		1.55829	0.547006
0.463189	0.312019		2.45086	0.383149

## Sheet: Fig.3E
	TCCSup_Batch1	TCCSUp-M_Batch2	T24_Batch1	T24_Batch2	JMSU1_Batch2	KU1919_Batch3	RT4_Batch1	RT112_Batch1	RT112_DSMZ	MGHU3_Batch1	MGHU3_Batch2	MGHU3_Batch3
LINC02584	4.99565	5.19551	5.08113	4.75679	5.12698	4.77298	4.83579	5.23208	5.09811	4.86293	5.22119	5.15454
POU5F1P5	5.73782	5.93101	5.59981	5.94606	6.7697	5.86511	5.65299	6.16436	5.8382	5.7365	6.22508	5.85027
ZBTB11-AS1	6.42166	6.72733	6.3605	6.64354	6.53688	6.48129	6.38698	6.2742	6.89442	6.66796	6.59925	6.48129
AKT3	7.39824	7.61249	7.40441	7.78216	8.57605	6.73107	3.75251	5.72356	4.63718	3.5513	4.26423	4.10828
MED6	8.04538	8.2521	8.49451	9.344	8.54495	8.66623	8.58343	8.62128	9.07302	8.96656	8.68045	8.28558
NR2E3	5.39482	5.79671	5.66866	5.20318	5.13301	5.38867	5.30229	5.19317	5.19184	5.28409	5.50014	5.48834
DUXB	3.97112	4.17097	3.91417	4.00417	3.95319	3.86314	3.94299	3.93927	3.89284	3.70764	3.80482	4.00789
SNORD116-11	3.27253	4.99238	3.56604	3.47591	3.62319	3.51102	4.40736	4.24672	3.7203	4.01828	3.84919	3.82025
SNORD116-12	3.77779	3.23413	3.17728	4.07705	3.40165	3.44297	4.08711	3.02625	3.5579	3.02327	3.27352	3.03334
SNORD116-13	3.48715	3.30483	3.93097	3.59476	3.27755	3.80978	3.14521	3.36621	3.94284	3.9559	3.20412	3.19358
SNORD116-14	5.2609	6.3075	6.62847	7.71917	7.05141	9.94937	9.59527	5.26808	7.37024	6.61346	4.45107	5.43462
SNORD116-25	2.84356	2.80565	3.37069	3.35609	3.02183	3.46332	2.96589	3.49676	3.39696	3.15509	3.14085	2.93195
SNORD115-7	3.53327	3.10264	3.57784	3.40928	3.5409	3.92036	3.12268	4.30042	3.73286	3.57438	4.06113	4.10733
SNORD115-15	2.58619	2.62946	2.60279	2.67637	2.68612	2.74904	2.68152	2.96364	2.79038	2.69936	2.81656	2.65
SNORD115-32	2.72528	2.98664	3.37284	3.0717	3.07849	3.43386	3.18606	3.38133	3.22758	3.07534	3.62079	3.71473
SNORD116-28	4.85262	4.75616	5.21218	5.15515	4.66226	5.39336	6.48385	4.15208	4.92123	3.87514	4.34382	4.24642
PDZK1P1	3.2352	2.66229	3.36335	2.82298	3.13273	2.73448	2.94009	3.09666	3.23266	2.69862	3.25001	2.88214
HMGN1P3	7.47511	7.32869	7.19939	7.83968	6.8892	6.38067	7.00064	6.21406	6.94518	6.47256	7.0902	6.7751
HMGN1P4	8.60286	9.21532	9.16204	9.3452	9.80061	9.03713	9.18245	8.90617	9.84634	9.66092	9.72591	9.41106
LOC100037267	4.30726	4.53158	4.80441	3.88997	4.18469	3.9907	4.11177	3.85644	3.98898	4.07556	4.91697	4.42661
UBE2D3P1	4.34873	3.85861	4.23202	4.47286	4.33754	4.65786	4.35753	4.65082	4.08677	4.72951	4.00295	4.60556
DDTL	6.6273	6.81488	6.2988	7.22768	6.40602	6.15622	6.08402	6.33639	6.715	6.15582	5.80399	6.20878
TLX1NB	5.69954	5.81119	5.43907	5.23995	5.61143	5.31921	5.63492	5.97062	5.79715	5.43893	5.80009	5.95715
NAALAD2	3.33789	3.56585	3.70806	3.35615	3.39493	3.42349	3.21386	3.67604	3.33313	3.38529	3.47365	3.46259
CDKN2B-AS1	5.10214	4.8771	4.49087	4.21572	5.5086	3.69274	3.64741	3.68731	3.60018	3.75429	3.79026	4.08096
RPL35AP4	3.41944	3.33896	3.67971	3.96685	4.06468	3.78968	3.07892	3.49705	3.54964	4.08863	3.82623	3.48276
SIGLEC14	4.53857	4.48622	4.41079	4.23227	4.30683	4.32771	4.40318	4.80117	4.53385	4.66743	4.52908	4.44599
LOC100049716	4.41842	4.40413	4.64032	4.19371	4.34292	4.61241	4.18717	4.41237	4.37618	4.28348	4.56328	4.35707
NAALADL1	5.97238	6.24546	5.91523	5.76874	5.72061	5.82908	6.22207	6.26005	5.90281	5.95268	6.34476	6.30523
ACOT8	8.07505	8.06595	8.1995	8.16116	7.93363	8.38693	7.7161	8.32376	8.3885	7.65031	7.7484	7.67734
ABI1	8.68641	8.24258	8.35991	8.6382	8.79371	9.32101	7.83732	9.23829	9.19268	8.5813	8.33062	8.14485
MIMT1	4.57576	4.58892	4.66217	4.46601	4.35746	4.55177	4.67455	4.46013	3.8926	4.1438	5.17953	4.38081
GNPDA1	7.91535	7.85581	8.15469	9.07501	8.58642	8.29977	8.99314	7.74843	7.97352	7.83445	7.60454	7.23606
KCNE3	4.44338	4.61462	3.9625	4.03881	4.11456	4.12156	4.18257	4.30562	4.03656	4.37336	4.36827	4.48997
SNHG8	6.50229	7.20458	8.53558	9.14759	9.00682	10.0273	7.97873	9.01524	8.64041	9.32967	8.78402	8.93824
GTF2IP4	10.3676	9.73872	10.0426	9.95994	8.60598	9.28454	10.2109	9.6899	9.11711	10.5899	10.0475	9.717
GS1-600G8.3	3.48955	3.84643	3.69337	3.51309	3.6027	3.53979	3.7592	3.62049	3.68872	3.70131	3.56571	3.80414
ZBTB33	9.2052	8.77021	8.97906	9.05021	8.87277	9.18114	9.24891	8.71553	8.96953	8.76461	8.68053	8.94502
CDH2	9.60475	10.3011	9.15994	10.4397	10.2298	8.07432	4.1677	5.39539	6.26489	6.48577	8.28259	7.84915
LOC100101126	4.5438	4.87326	4.33367	4.76675	4.65419	4.28258	4.91654	4.32409	4.96221	4.75797	5.01035	5.01648
LOC100101127	3.5934	4.17524	3.99878	4.07078	4.1783	3.70515	3.87512	3.74679	3.825	4.02989	4.60321	3.92871
LOC100101246	6.1787	6.48995	5.6303	5.69675	5.43444	5.0824	5.21658	5.36125	5.11603	5.38752	5.87273	5.64777
HAVCR1P1	4.73879	5.24407	4.34169	4.49925	4.56816	4.39035	4.22411	4.69198	4.55503	4.29512	4.35068	4.62154
POM121C	9.24701	8.51793	8.9838	8.87233	8.77672	9.11887	9.38933	8.85058	8.69262	9.24312	8.98015	8.91343
TMA16P1	3.23632	3.14583	3.7465	3.74748	3.44273	2.84293	2.88675	2.84611	3.00738	3.13651	3.06668	3.36885
TMA16P2	3.01695	2.82803	2.94859	3.26677	2.86706	2.85053	2.74816	2.57899	2.8696	3.01552	2.99007	2.79452
ZSCAN30	6.42211	5.97277	6.07055	6.30848	6.07336	6.29156	5.69759	5.82286	5.95449	6.1161	6.031	6.32317
LOC100101483	4.00891	4.29212	4.58385	4.49722	4.09277	4.14751	4.17889	4.58608	4.76176	4.24339	4.17266	4.41106
MCTS2P	7.26765	7.7507	8.02336	8.17265	7.798	8.75657	7.20662	7.82469	7.89331	7.02983	7.08867	6.6987
ELF2P1	4.76424	4.18575	4.3382	3.66874	4.06354	4.08553	3.96681	3.74377	3.80111	3.62991	3.72857	3.62412
GNG5P3	3.1006	2.67915	2.70659	3.39279	3.29317	3.03276	2.95003	3.04753	3.25758	3.06277	3.09753	2.76364
GNG5P5	3.45969	3.41745	3.34461	3.3505	3.75562	3.6028	3.24832	3.56053	3.12659	3.37344	3.4212	3.34098
ANKRD26P3	3.34224	3.32493	3.36895	3.31938	3.26134	3.25954	3.2704	3.36867	3.22597	3.27885	3.45273	3.37156
TANK	5.81802	5.61046	6.14106	5.94379	6.43342	6.35017	6.23449	5.70413	6.68993	6.69678	6.17439	6.20714
HMGN2P17	4.32515	5.21993	4.65099	4.35957	4.10583	4.28357	4.74558	5.07695	4.01362	4.4382	4.06425	4.69202
LOC100113374	3.34719	3.14014	3.62187	4.20914	3.88392	3.69656	2.94253	3.76527	3.63679	3.6468	3.49469	3.52274
LOC100113375	3.31493	3.16188	3.44558	3.34341	3.51728	3.1855	3.13062	3.48687	3.43631	3.92035	3.37124	3.39984
UCKL1-AS1	4.4933	4.47234	3.95944	3.98401	4.13556	4.51538	4.63995	4.48518	4.06419	4.36684	4.96627	4.59293
LOC100113397	3.13162	3.38903	3.33264	3.33023	3.52617	3.2477	3.23591	3.15859	3.26409	3.37408	3.27912	3.35963
LIN28B-AS1	5.47654	5.64611	5.67345	5.86519	5.65519	5.71834	6.08403	5.83919	5.81377	6.06472	5.79974	5.94934
LINC00583	2.94516	2.76735	3.5056	3.04332	2.7985	3.07155	3.23479	3.20371	3.55494	3.02286	2.99696	3.11879
TMEM170B	4.56757	5.00774	5.32059	6.8248	7.79842	4.32389	4.7431	4.22167	5.6324	3.92968	4.39065	4.56817
NRBF2P2	4.34174	5.05001	4.83525	4.57903	4.62528	4.288	4.40696	4.59171	4.71398	4.10826	4.71416	4.74566
NRBF2P5	4.15929	3.93891	4.19211	4.43178	3.90718	4.38266	3.71471	4.35941	4.54199	4.21262	4.27903	4.15154
SRA1	7.39011	7.54286	7.51971	8.41174	7.53953	7.95485	6.94579	7.31167	7.92742	7.27563	7.29032	7.21278
YBX2P1	6.56011	7.10168	6.6115	6.31919	6.8211	6.37426	6.80431	6.95444	6.30733	6.75023	7.32153	6.89532
LOC100124334	6.42076	6.94962	6.22234	6.28936	6.04473	6.19161	6.64807	6.66158	6.32082	6.41002	6.87493	6.86456
LOC100124402	4.23247	4.09374	4.25937	4.15748	3.83007	3.63874	4.03399	4.14596	4.15331	4.29571	4.14644	4.32152
SNORA38B	6.87203	7.27076	6.12352	7.15639	7.22084	7.15461	7.29995	7.198	7.20231	6.53424	6.96961	6.84568
SNORA70B	4.33579	4.34361	5.4554	5.35366	5.52088	4.91809	4.8238	5.27941	4.39211	5.14179	5.07562	4.6091
HOTAIR	6.67332	7.2692	6.42115	5.83267	6.20155	6.44999	6.30139	6.45175	6.15055	6.31712	6.46469	6.5771
ZGLP1	6.24367	6.56941	6.10515	6.09307	5.98814	5.98644	6.35182	6.4609	6.08409	5.87808	6.47669	6.30331
HNRNPRP1	3.5377	3.62812	3.99909	3.5737	3.75004	3.78709	3.47934	3.5003	3.72442	3.62175	3.51773	3.48071
LOC100125392	3.71937	4.12956	3.22712	3.67488	3.96004	3.3433	3.55642	4.14913	4.1331	3.74719	3.78448	3.69217
LOC100125393	4.74184	4.75549	4.81529	4.56256	4.62316	4.4585	5.01432	4.8278	4.44166	4.04012	4.83341	5.12397
FAM86JP	6.38894	7.10613	6.82019	7.08057	6.97276	7.09395	6.40721	7.39165	6.81411	7.05036	7.08996	7.1496
L1TD1P1	3.55421	4.19391	3.82325	3.57052	3.6049	3.59366	3.69834	3.56908	3.58757	3.54265	3.54169	3.60136
FMR1-AS1	5.29833	5.30552	4.96368	4.60554	4.74461	5.06399	4.70377	5.12513	4.5426	4.58997	5.07839	4.8861
MIR890	2.94793	2.7978	2.57756	2.92526	2.77461	2.60869	2.99218	2.61269	2.50656	2.97558	2.76908	2.56644
MIR877	8.77088	9.51668	8.72729	8.99904	9.10777	8.6971	9.26703	9.19625	8.81491	8.43374	9.56731	9.30242
MIR936	4.41224	4.88944	3.27441	3.17945	3.58954	5.09567	4.24596	4.97911	4.14241	4.58253	4.82454	4.55521
MIR543	3.55648	4.11611	4.35953	3.31033	3.55113	3.80288	3.37782	4.16251	3.37015	3.08321	4.58606	4.04315
MIR892A	3.41168	3.48806	2.7846	3.44724	3.53247	3.24577	3.63759	3.22823	2.98379	3.13969	3.56899	3.29512
MIR939	10.508	11.2264	10.5141	10.0854	10.2862	10.1133	10.9113	10.8754	10.1615	10.3367	10.9182	10.9218
DEPDC1P2	3.43247	3.33343	3.58394	4.08363	3.54943	3.66269	3.33103	3.39221	3.68955	3.52596	3.23392	3.3429
LOC100126447	3.98764	3.64226	4.11971	4.29055	3.5639	3.64173	3.78324	3.92829	3.27527	3.51867	4.12096	3.39349
GJE1	3.04563	3.66998	3.98453	3.37226	3.5252	3.20114	3.59599	3.79274	3.2576	3.58693	3.42085	3.78839
LOC100126584	4.92328	4.57946	5.30668	4.74286	4.94698	4.36083	4.90665	4.81464	4.74449	4.68064	4.68754	5.22209
LINC00322	5.4383	6.17388	5.58932	5.55438	5.72455	5.73734	5.95703	6.10524	5.81132	5.78051	6.04073	6.2548
LOC100126784	6.24606	6.28038	6.50099	6.1115	6.46488	5.77397	6.06453	6.22573	5.86641	6.22391	6.30027	6.33243
EGOT	3.8042	4.03035	4.42427	4.20587	3.745	3.65693	4.20957	4.13632	3.90827	3.91311	4.06138	4.2093
GHRLOS	5.29287	5.59615	5.57409	5.59247	6.19048	5.76759	5.9105	6.28955	5.83704	5.68166	5.79492	5.5317
LOC100126822	3.35453	2.91051	3.13397	3.03263	3.1947	3.03122	2.87664	2.85264	3.63077	3.35202	3.13068	3.11399
GJA6P	2.98353	3.17424	3.65047	3.0258	3.05432	3.18385	3.73764	3.20119	3.1788	3.27676	3.48147	3.41163
MINAR2	3.34794	3.71632	3.54086	3.54582	3.76191	3.44359	3.42441	3.77776	3.65575	3.79668	3.62717	3.66549
IBTKP1	3.20363	3.09	3.11889	3.23669	3.14556	3.07441	3.30337	2.7821	3.29966	2.9063	2.87831	2.94137
SLCO4A1-AS1	6.01759	6.3564	6.69591	6.15563	6.3574	6.01397	6.52285	6.29648	6.05223	6.05302	6.39109	6.14026
RPL7P24	4.74122	5.05244	4.80784	5.0522	4.9303	4.69612	4.82486	5.13533	4.96434	5.16207	5.19403	5.29494
LOC100127903	4.27817	4.65743	4.23923	5.17047	4.09859	4.34945	4.49506	4.02922	3.94733	4.46738	4.41817	4.04685
SMIM11P1	4.0164	4.49106	4.66513	4.45055	3.89646	4.31895	4.87596	4.93125	4.39724	4.26148	4.39809	4.65827
SELENOKP2	3.12228	3.07441	3.54094	3.17474	3.23397	3.11288	3.16692	3.43193	3.09265	3.17204	3.71031	3.30298
ST13P12	4.64303	5.09432	5.0199	5.80213	4.79348	4.99772	5.59495	5.07022	5.26148	4.82314	5.14893	5.27721
LOC100127912	7.28047	7.40876	6.94496	6.81611	7.31064	6.68035	7.38246	7.81914	6.87185	6.75737	7.31697	7.48586
LOC100127917	2.897	2.75841	2.9164	3.56339	2.78877	3.15415	2.67947	2.86712	2.90189	3.52718	2.91131	3.19547
LOC100127919	3.00098	3.08883	2.78173	3.12729	3.05563	3.01804	2.72777	2.88236	3.06344	2.97836	2.87708	3.20326
RPS15AP14	3.43498	3.57151	3.70356	3.84164	4.03703	3.62239	3.36245	3.38549	3.62197	3.65009	3.86667	3.70211
RPL15P16	5.31853	5.30564	5.72175	5.67291	5.35607	5.71415	5.58178	5.58976	5.69194	5.74288	5.89708	5.64489
HECW1-IT1	4.2668	4.54177	4.30756	4.10971	4.35847	4.15396	4.1822	4.43704	4.22917	4.31953	4.28632	4.48685
ATF4P4	6.489	5.88177	5.81812	6.07397	6.15015	5.86977	5.89681	6.16352	6.72962	6.29541	6.17123	6.20757
LOC100127954	3.34282	3.69336	3.57147	3.70644	3.66077	3.56366	3.36474	3.52168	4.02655	3.96306	3.63466	3.75577
LOC100127955	6.32326	6.60296	6.89673	6.15783	6.08729	6.19934	6.72421	6.75337	6.34735	6.29877	6.83027	6.7739
AGGF1P9	3.02303	3.19552	2.95763	3.21874	3.46852	3.16979	3.11793	3.20756	3.26034	2.90887	3.07335	3.07676
BCAS2P1	3.70035	4.15798	3.42645	3.54947	3.44019	3.5653	3.46967	3.43933	3.60671	3.51887	3.6924	3.53541
LOC100127962	3.00261	2.99839	3.38587	3.21226	3.34417	3.17238	3.06691	3.27332	3.08645	2.96953	3.35684	3.2945
RPS3AP48	2.82769	2.77613	2.65851	2.77212	3.17438	2.78697	2.86576	2.95453	2.91917	2.75383	3.08801	2.71846
LOC100127965	5.29485	5.24857	5.15357	5.51391	5.25797	5.21997	5.48966	5.12024	5.20802	5.32191	5.23364	5.03642
KRT73-AS1	4.19424	4.19795	3.81715	3.95991	4.00135	3.8688	4.41664	4.12649	3.83537	3.99198	4.38146	4.32758
C8orf88	5.36183	6.20262	3.7046	3.89986	3.98146	4.55902	3.54763	3.41924	3.81958	3.8486	3.81649	3.70822
LOC100127986	4.12063	4.74177	4.90362	4.62754	4.71359	4.12649	4.43049	4.40022	3.88693	4.52835	4.61627	4.57959
RPL15P5	6.08804	6.13601	6.22445	6.24037	5.82272	5.98038	6.35647	6.21904	6.26365	6.3538	6.31271	6.70471
RPL18AP11	8.73628	8.13316	8.93984	9.57217	8.91067	9.2403	9.32655	9.04542	9.34866	9.193	9.31512	9.63109
LOC100128006	6.7609	7.26091	6.41684	6.77537	6.99044	6.56322	7.17427	6.80018	6.82607	6.53702	7.29296	7.15067
FAR1P1	3.86687	3.84064	3.83441	4.15715	3.74062	3.98837	4.19295	4.06526	4.21026	3.83944	3.79379	4.08772
HMGN1P26	5.6839	5.66961	6.2434	5.71465	5.71465	5.74055	5.96031	5.63266	5.81696	5.58905	5.75926	5.80546
LOC100128022	4.01358	3.64283	3.05441	3.62822	3.09002	3.13873	3.01567	3.54094	3.41613	3.51112	3.32684	3.54444
DPPA2P3	4.46268	4.59597	4.55021	4.29503	4.53156	4.42275	4.46464	5.26546	4.38734	4.24572	4.20194	4.81971
WWTR1-AS1	3.63101	3.7344	4.12953	3.72943	3.78661	3.46889	3.95036	3.92229	3.84264	4.00956	3.9368	4.03789
PIGPP3	3.03745	3.1541	3.45683	2.72177	3.51199	3.19823	2.89799	2.54543	3.54068	3.1526	3.30458	3.40601
KLF7P1	5.45453	5.551	5.56411	5.61575	5.41028	5.31401	5.54363	5.78606	5.17805	5.79297	5.52637	5.9027
HNRNPA1P11	3.84165	3.41307	3.3623	3.49699	3.1697	3.47224	3.49326	3.24382	3.62629	3.10036	3.61051	3.42407
LOC100128048	3.18806	3.34938	3.83639	3.73373	4.10204	3.41041	3.58199	3.70149	3.98297	3.58036	3.46471	3.66529
LOC100128050	5.09156	5.80764	5.36332	5.03514	5.17739	4.93214	5.22526	5.94139	5.17721	5.27525	5.80586	5.36743
LOC100128052	3.64858	3.37036	3.1638	3.27523	3.44884	3.11813	3.33679	3.45796	3.42683	3.31333	3.35318	3.24183
PLCE1-AS1	4.46754	4.65754	4.48417	4.24947	4.23472	4.3395	4.72176	4.50359	4.51995	4.45609	4.81073	4.48278
LOC100128056	6.64418	6.89893	6.87716	6.1766	6.36676	6.09065	6.92713	6.73049	6.48809	6.62432	6.60603	6.44222
LOC100128059	4.73586	4.43375	4.73802	4.66387	4.86092	4.43582	4.81834	5.25127	4.84878	4.38544	4.82288	5.15155
RPS7P10	3.57753	3.16732	3.601	3.69275	3.47992	3.31277	3.04273	3.12468	3.4034	3.43268	3.29706	3.4284
SLC2A3P1	8.50534	8.75265	8.40998	8.9078	9.61482	8.87473	8.98037	8.97163	9.56072	9.16168	9.32364	8.95517
FAM229A	7.33009	7.73369	7.92078	7.19111	7.43175	7.26936	7.90741	7.47311	7.12878	8.04125	8.04305	7.78635
LOC100128076	4.76218	5.08112	4.73836	4.58255	4.70949	4.62504	4.99627	5.13126	4.57393	4.94032	5.09654	5.11044
LOC100128078	3.54254	3.70142	3.81158	3.74501	3.56533	3.5917	4.25091	3.79386	3.87194	3.81492	3.94057	3.85041
LOC100128079	5.16947	5.15941	5.74249	5.00649	5.45482	4.90709	5.03152	5.35544	5.00254	4.88303	5.5182	5.13866
JAZF1-AS1	4.33762	4.25883	4.30658	4.07146	4.23674	3.9625	4.35392	4.16447	4.18442	3.60832	4.22505	4.0554
RPS15AP40	3.46476	3.41803	3.6048	2.98406	3.26066	3.14466	3.13235	4.11937	2.81419	3.39287	4.10321	3.78904
LOC100128086	6.23113	6.82429	6.26044	5.66459	5.77966	5.70167	6.1156	6.51555	5.73307	5.69349	6.32864	6.45958
PRDX3P2	4.86988	4.84762	5.47687	5.79505	5.21722	4.8405	5.23522	4.76869	5.04912	5.15224	4.91274	5.19926
ST8SIA6-AS1	4.68942	4.79944	4.48134	4.10788	4.51786	4.02228	4.38288	4.43905	4.19419	4.15334	4.65994	4.66286
PHBP16	3.89636	3.77655	3.83034	3.5757	4.22868	3.66532	3.84503	3.5518	3.82117	3.88914	4.14091	3.85863
AGGF1P5	3.39289	3.18162	3.31288	3.43874	3.369	3.12551	3.18013	2.92121	3.02904	2.97075	3.09492	3.50686
LOC100128108	3.30428	4.12047	3.67358	3.75917	3.76409	3.22177	3.41919	3.95814	3.3681	3.28017	3.68353	3.79579
CHCHD2P3	6.14867	6.02694	6.09917	5.76167	6.12248	6.14954	6.4381	6.22953	5.85086	6.0129	6.22295	6.23694
RPL26P35	3.55323	3.60102	3.56432	3.55904	3.37313	3.70843	3.54644	3.67767	3.49233	3.53775	3.39869	3.58286
CCNHP1	3.22515	3.06651	3.18448	3.23148	3.45224	3.04488	3.14477	3.28311	3.2038	3.07551	3.67431	3.48366
SLC25A51P3	2.937	3.10706	3.0885	3.08348	3.11035	3.03896	3.07372	3.0153	2.97898	3.13258	3.16437	2.99148
LOC100128121	3.624	3.6144	4.1246	3.624	3.58042	3.5096	3.96866	3.63802	3.73651	3.54264	3.84973	3.93456
HGC6.3	6.4373	6.97944	6.71874	6.49023	6.49919	6.28377	6.89954	6.72261	6.47811	6.90076	6.95969	6.91839
STAU2-AS1	4.18442	4.83172	4.66434	4.26169	4.15479	4.30548	4.74324	4.92809	4.09974	4.37665	4.38919	4.61037
ADGRA1-AS1	6.7517	7.28072	6.8827	6.70582	6.7159	6.66165	7.12224	7.42812	6.73498	6.67387	7.10629	7.05695
TMCC1P1	4.17652	4.40007	3.92169	3.97713	3.94442	3.98334	4.17971	4.55786	4.08816	4.11673	4.35464	4.31606
NDUFA5P4	3.22358	3.00765	3.75576	3.20571	2.99488	2.95257	2.95332	2.97832	3.00263	3.07269	3.14835	3.24336
LINC01233	3.34583	3.4773	3.22443	3.087	3.24184	3.16748	3.31166	3.13674	3.31603	3.29354	3.22762	3.40852
RPS4XP17	3.88332	4.6177	4.72667	4.81826	4.09679	4.89032	4.74282	4.66374	4.44139	3.67687	4.20986	3.85531
CLCP2	4.56115	4.83272	4.29535	4.36249	4.67286	4.33904	4.80626	4.27904	4.04012	4.35035	4.17674	4.14132
MFSD4BP1	3.1933	3.33492	3.11044	3.39888	3.36617	3.13799	3.34309	3.19407	3.21346	2.83313	3.54797	2.91677
LOC100128164	4.11182	4.37744	4.46367	4.108	4.39896	4.08432	4.37201	4.40903	4.3496	4.30822	4.75268	4.48754
RPS26P39	6.50034	6.54566	6.39876	7.65886	7.04066	7.57973	7.49656	7.47489	7.16956	6.63489	7.03897	6.81402
UST-AS1	6.05222	7.1206	6.34238	6.0347	6.22917	6.21947	6.85418	7.06734	6.14113	6.38093	6.95491	6.9663
NDUFS5P5	4.00364	4.73603	4.59	4.105	4.46918	4.12187	5.06239	4.58797	4.92629	4.6574	4.07034	5.23057
RAP1BP2	5.07235	5.59731	5.53533	5.44234	5.11382	4.70487	5.3377	5.05703	5.47132	4.46788	5.09564	5.27891
PABPC1P7	3.89785	4.24434	4.86574	4.74138	3.98685	4.58887	4.70697	5.1981	4.81827	4.86809	3.92289	4.85546
TMPO-AS1	6.61557	6.72943	6.36585	6.20758	6.80473	6.7392	5.9039	6.56991	7.13856	5.96621	5.57139	5.14895
ENSAP3	4.20538	4.59522	4.95716	4.66203	4.45854	4.11309	5.06523	4.80373	5.29181	4.74782	5.0346	5.03249
PSMC6P3	6.08996	6.19217	5.53747	5.50016	5.94757	5.72669	5.93263	5.96756	6.13606	5.87626	5.88664	5.77867
EDDM3DP	3.33756	3.85823	3.98042	3.76149	3.93679	3.74067	3.99007	3.54404	3.7107	3.8109	3.94503	3.51967
HMGB1P20	4.19219	4.57438	3.66156	4.25239	4.11342	3.9736	4.42567	4.24644	4.03074	4.10207	4.27092	4.51949
LINC02324	3.37381	3.48352	3.75096	3.24949	3.22545	3.42909	3.25106	3.14241	3.2681	3.43128	3.40072	3.44797
LOC100128239	5.13593	5.29426	5.30496	4.95153	5.37162	4.97512	5.42432	5.50662	5.12888	4.81841	5.38463	5.51367
RPL31P55	4.38832	3.91498	4.66108	5.44557	5.83985	5.08562	4.77498	4.84422	5.72042	5.70409	5.33403	6.27518
ZNF667-AS1	4.65945	5.32576	5.94027	3.85659	3.9186	4.55896	4.27832	4.30013	3.91918	3.76445	3.78627	4.54151
LOC100128253	6.753	7.20985	6.69509	6.37149	6.41195	6.45216	7.02275	7.09398	6.59656	6.80563	7.14567	6.96796
RPS18P3	4.58867	4.28398	4.77064	4.73414	4.53479	4.24466	4.57541	4.44496	4.51134	4.30868	4.54874	4.54728
TNK2-AS1	5.49196	5.6657	5.55707	5.20455	5.24757	5.31821	5.67401	5.73179	5.39461	5.55704	5.70568	5.62477
HTR5A-AS1	4.3205	5.04399	4.78372	5.01006	4.27764	4.59577	4.51888	5.3603	4.99818	4.44089	4.91738	5.10762
RANP6	5.38165	5.04388	5.46802	5.92455	5.14939	5.27546	5.27941	5.54786	5.18767	5.38941	5.39039	5.50574
LOC100128268	3.73618	4.24158	4.38074	3.90018	3.76406	3.77968	4.09331	4.00961	4.00305	4.21339	4.1054	4.2461
LOC100128276	4.22048	4.53166	4.07107	4.27221	4.00998	4.03985	4.52427	4.37644	4.22667	4.24628	4.41377	4.167
LOC100128284	6.56219	6.62209	6.68327	6.12092	6.49502	5.98316	6.53372	6.38463	6.08236	6.38813	6.47889	6.82288
DNM1P35	7.52255	7.97786	7.48139	7.0748	7.48209	7.46041	7.91185	7.74283	7.25239	7.65703	7.95	7.95102
LOC100128288	5.88382	7.38778	5.8753	4.2344	4.90575	5.68272	5.69177	5.96286	4.86551	6.73601	7.13978	6.67031
DLG5-AS1	4.59966	5.18782	4.60393	4.27354	4.64156	4.62548	4.63312	5.0227	4.36933	4.6344	5.06392	4.84104
SDHCP2	5.38047	6.52133	6.12521	5.63062	5.92592	5.30139	5.71071	6.11219	5.47112	5.77965	5.4544	6.00771
PIGCP2	4.37581	4.80554	4.54456	4.16684	4.86922	3.9657	4.59947	4.9551	4.4546	4.70725	4.32184	4.55738
LOC100128310	4.06462	3.9399	3.84238	3.61874	3.61448	3.64974	3.93991	4.01657	3.3996	3.79777	3.78856	4.30158
LOC100128317	3.27343	3.73584	3.36214	3.33868	3.44757	3.13464	3.30875	3.40379	3.09112	3.29593	3.32592	3.19459
EXOGP1	4.59992	5.11322	4.71509	4.87798	4.30401	4.51646	5.11837	5.09377	4.80723	4.77442	4.77752	5.17593
LOC100128325	7.20095	7.60201	7.05847	6.73297	6.74719	6.8009	7.37621	7.62804	7.10107	7.31517	7.42531	7.41907
TRAPPC3L	3.98785	4.66022	4.16344	3.88698	4.26594	4.21447	4.24434	4.41967	3.96907	4.15533	4.38923	4.21394
LOC100128334	4.3419	4.89156	4.27984	3.81868	3.89598	4.11693	4.49082	4.69438	4.5404	4.42857	5.00925	4.70714
FAM83H-AS1	7.66269	8.39015	7.52781	7.31579	7.67482	8.54479	8.60345	8.40404	8.17955	8.40088	8.87855	8.67467
BCAS2P3	3.86618	3.64743	4.59002	4.07667	4.38373	4.38903	3.84742	3.85289	4.27491	3.9703	4.4351	4.13391
LOC100128340	3.84469	4.00848	3.53316	4.26057	3.88669	4.49689	3.64918	4.14578	3.4217	4.02209	4.58983	3.73926
LOC100128345	3.34924	3.61711	3.79281	3.33187	3.49451	3.66606	3.37134	3.83579	3.51383	3.72953	3.37743	3.7627
RPL15P15	4.86451	4.91059	4.94343	4.96064	5.24036	4.6778	4.72634	5.02072	5.22934	5.37936	5.24958	5.21211
RPL21P52	3.21852	2.99519	3.56248	3.39857	3.25125	3.20068	2.83939	2.75426	2.88612	3.25314	2.98622	2.74062
RPS6P24	4.96132	5.36435	5.033	5.00192	4.56961	4.77691	5.22632	4.97697	5.14804	5.71012	5.28918	5.06175
LOC100128361	5.1405	6.21199	4.81876	5.23661	5.39109	5.24046	5.09052	5.61658	5.13481	4.86064	5.77796	4.98555
LOC100128365	4.01452	4.36777	3.91245	3.72364	3.92748	4.16281	4.36462	3.85495	3.9161	3.93881	3.99433	4.26561
HMGN2P28	3.72782	3.28542	3.91574	3.97971	3.51273	3.21446	3.76575	3.51398	3.51984	3.4504	3.86111	3.69077
RPS29P7	4.68462	4.96362	5.64521	5.23182	4.8648	4.91265	4.70977	5.21016	4.88386	5.02747	4.9763	4.76537
LINC00696	4.39506	5.35553	4.4998	4.58995	4.88178	4.65962	5.22141	5.1828	5.46357	4.40726	5.43387	4.41128
LOC100128379	3.82362	3.8172	3.81904	4.05537	3.93582	3.78533	3.98868	3.97038	3.94059	3.95143	3.92466	4.11716
FAM225B	6.65908	6.86978	4.58383	4.01584	4.23703	3.866	4.5742	3.9103	3.81799	4.12156	4.33326	4.06287
LOC100128386	4.09662	3.68721	3.47987	3.8764	3.99756	4.1879	3.93946	3.87267	4.17771	4.01631	3.84221	3.82962
CALM2P1	3.44416	3.5683	3.61694	4.00752	3.73165	3.52578	3.1697	3.55007	3.7379	3.48583	3.56322	3.30228
RPL35AP36	5.95381	5.64767	5.95682	5.98453	6.11708	6.39352	6.37142	6.19421	6.48018	6.17706	6.23877	5.85184
LOC100128398	4.82679	5.12233	4.53936	4.08477	5.29723	4.76957	5.53057	5.61432	5.37469	4.48366	4.65984	5.29075
NPM1P34	8.1811	8.36692	8.30876	8.18607	7.73961	8.14422	8.32125	8.07437	8.29718	8.12941	8.4821	8.53985
VTA1P2	3.01634	2.70437	2.91809	2.99027	3.27817	2.85217	2.70029	2.96056	3.1614	2.94824	2.82122	2.84827
XIAPP3	3.47633	3.16092	3.92602	3.45416	4.13642	3.28968	3.48109	3.41945	3.35681	3.51191	3.24753	3.7284
RAB28P5	3.105	3.68283	4.13047	3.21565	4.47379	3.10692	3.7767	3.82068	3.91855	4.71289	3.90376	4.05285
LINC00892	4.75192	5.14925	4.37038	4.40414	4.67625	3.99291	4.72711	4.86854	4.63046	4.49215	4.68086	5.06763
GEMIN8P1	7.67674	8.10994	7.80771	8.05977	8.284	8.38458	7.94762	8.19385	7.88466	7.95503	7.81494	7.84927
LOC100128441	2.96272	2.91291	3.15592	3.56011	3.63677	3.29611	3.15274	3.18366	2.9027	2.97499	3.26378	3.35948
LOC100128442	3.74202	3.83508	3.67558	3.66363	4.0323	3.61606	3.43917	4.00727	3.88414	3.87196	3.79867	3.51124
IL9RP1	4.93194	5.81316	4.39601	4.83589	4.93258	4.89179	5.22105	5.76547	5.11763	4.92335	5.22174	5.47155
LOC100128454	3.52911	3.69635	3.78741	3.41222	4.00354	3.43252	3.64099	3.56479	3.5266	3.38507	3.63867	3.52622
IFIT6P	4.46718	4.52494	4.5507	4.30507	4.60662	4.11381	4.90133	4.85366	4.33833	5.00397	5.10674	4.8534
TPT1P2	3.19324	3.5829	4.10333	3.12672	3.86898	3.01382	3.30915	3.44846	3.11983	3.26608	3.66768	3.39919
LOC100128494	5.81313	5.63424	5.97737	5.29977	5.85247	5.50317	5.9492	6.02996	5.45893	6.50166	6.13052	6.02081
C20orf78	3.91327	4.0601	3.7174	3.97857	4.03142	3.98047	3.95358	3.92675	4.00348	3.9173	4.11722	4.19358
LOC100128497	3.44359	3.67814	3.33652	3.17537	3.64959	3.12316	3.17214	3.24826	3.41526	3.22996	3.35115	3.37537
DPPA2P2	3.97533	3.89058	4.14665	4.14699	4.27601	3.69092	4.00529	4.17413	3.41714	3.86293	4.43512	3.99465
ASTN2-AS1	3.9145	4.15248	3.98348	3.97325	4.15265	4.06893	4.0277	4.03794	3.99291	4.13808	4.11098	4.12665
NEBL-AS1	6.64343	6.9142	6.69101	6.42734	6.64227	6.48253	6.9363	7.14856	6.42404	6.97781	6.97543	7.10429
LOC100128531	4.91087	5.28797	4.84456	4.9987	5.2737	5.02239	5.40513	5.11383	5.09759	5.03644	5.19178	5.39289
RPS18P14	5.11443	5.04779	5.08298	5.45444	4.96578	4.5784	4.82852	4.82713	5.13284	4.88309	4.83398	4.90999
MIR29B2CHG	5.6659	5.75543	6.03939	5.27315	5.50023	5.64354	7.87289	6.26861	5.55598	6.72574	6.35184	6.17076
LOC100128540	3.62897	3.82815	3.51746	3.96506	3.88452	3.58781	3.68417	3.8629	3.56119	3.62974	3.84817	4.08418
BET1P1	3.8142	3.90116	4.15026	3.9254	4.1494	3.79262	3.86222	3.83345	3.73483	3.58079	3.92668	4.01179
LOC100128546	7.17925	7.32616	6.70687	6.67559	7.20491	7.04051	7.35247	7.15563	7.44818	7.11401	7.56121	7.24377
LOC100128548	2.97327	3.04051	3.1625	3.61746	3.49871	3.04964	3.12236	3.33342	3.0468	3.13249	3.04571	3.02269
LINC02347	3.52006	3.87094	3.77906	3.5521	3.90316	3.71867	3.60535	3.93113	3.58885	3.71376	3.98799	3.77408
MYHAS	4.14932	4.29651	4.14087	4.05598	4.15063	4.21955	4.24429	4.38657	4.11504	4.20374	4.3241	4.50091
LOC100128568	4.94067	5.62923	5.25695	4.98676	4.91691	4.84706	5.44818	5.30397	4.96955	5.13857	5.0575	5.28508
C19orf71	7.76535	8.00915	7.64279	7.50523	7.58672	7.27762	7.90246	7.97913	7.69453	7.64676	7.79697	8.08228
LOC100128588	5.43095	6.47138	5.56316	5.57272	5.4287	5.31228	6.14515	6.07877	5.59549	5.75038	6.14806	6.13991
GAPDHP39	3.48863	3.70482	3.78927	3.77973	3.37215	3.50395	3.55991	3.58169	3.57554	3.39993	3.5488	3.69821
SLC8A1-AS1	3.49567	3.60922	3.82358	3.51303	3.63395	3.37324	3.40791	3.56619	3.33233	3.39685	3.80458	3.59994
LOC100128592	6.74065	7.275	6.69516	7.21142	7.1882	6.68157	7.27886	7.05234	6.86195	7.15909	7.27122	6.98751
LOC100128593	4.916	5.79101	4.77292	5.33765	4.92929	4.71717	5.64855	5.49692	5.21489	4.87635	5.4696	5.27245
TMSB15B-AS1	5.4229	5.58722	4.99917	4.92021	5.17754	4.94087	5.4498	5.18344	5.08104	4.99788	5.22194	5.15582
NDUFB9P2	3.89259	4.06386	3.92168	3.79818	4.02163	3.91118	4.5039	4.52568	4.21726	3.79865	4.26414	4.28387
C1GALT1P2	4.37533	4.60659	4.20251	4.13564	4.13564	4.00481	4.47062	4.18735	4.34501	3.80909	4.04235	4.57519
LOC100128610	2.85639	3.06835	3.13453	2.88521	2.88005	2.74626	2.77174	2.70767	2.92359	2.75928	3.26488	3.096
UBA52P7	5.20345	5.48233	5.27671	5.64388	5.62202	5.10404	5.33735	4.98903	5.84784	4.97477	5.80943	5.90793
SLC25A3P2	3.63135	3.71504	3.83216	3.88713	3.83307	3.86863	3.73783	3.82454	3.99848	4.21814	3.76868	4.10685
CYB5AP2	4.12363	3.68856	3.32318	3.79155	4.48621	3.89268	4.36376	4.2673	3.87677	3.86902	4.22425	3.99457
SRSF1P1	5.15535	5.87765	5.1046	5.09488	4.78657	5.43267	4.81523	4.72863	4.74953	4.70699	5.37031	5.00399
CDC42P3	8.66177	8.57533	9.3234	9.56908	8.30343	8.79269	9.03638	8.66908	9.02405	9.47035	9.21785	9.1141
RGS17P1	3.27844	3.50483	3.86265	3.27883	3.53044	4.33099	4.27903	3.80792	4.10115	4.36098	3.67931	3.47717
HMGB1P48	4.29637	4.64655	5.14443	5.40933	5.02972	4.70002	4.67273	5.12202	4.90451	5.25165	4.22083	5.14497
ACVR2B-AS1	4.80408	5.40913	5.94078	5.25024	5.83779	5.33109	5.56385	6.37386	5.93417	5.63372	5.92583	5.67845
RPL10AP7	4.6526	4.85249	4.9907	4.78457	4.85879	4.77167	4.90131	4.59435	4.67519	4.87865	4.973	4.78175
LOC100128653	4.29025	5.50374	4.93422	4.42115	4.4502	4.43989	5.12802	5.34333	4.9215	5.01139	5.22562	4.9975
FYTTD1P1	2.80842	2.9317	2.87946	3.08734	2.95987	3.12513	2.95657	3.02631	3.44462	3.08316	2.84567	3.08512
LOC100128673	3.21941	3.14409	3.08127	3.29545	3.20318	3.17589	3.13097	3.08784	3.07556	3.20572	3.20246	3.06191
LOC100128674	5.54333	6.00266	5.71334	5.32354	5.49432	5.40042	5.63506	5.73693	5.61181	5.51553	5.6549	5.62817
HPN-AS1	5.46441	5.66443	5.48985	5.41784	5.38572	5.40675	5.82756	5.7879	5.63662	5.88865	5.88222	5.54402
LOC100128676	4.9726	5.43774	4.77858	5.00752	5.05849	4.79401	5.11134	5.32638	4.90389	4.85642	5.07969	5.18495
BTBD10P1	3.74099	3.65993	3.03847	3.81019	3.5939	3.35065	3.52926	4.44862	3.60854	4.14944	4.06471	4.37785
LINC01531	4.674	4.99529	4.63171	4.5102	4.65128	4.38406	4.91312	4.95921	4.74691	4.68391	4.76556	4.92609
SLC16A14P1	3.95516	4.2283	4.15664	4.06238	3.85533	3.8004	4.2212	3.99945	3.73216	4.05183	4.10676	4.21312
GPR50-AS1	4.54725	4.85957	4.99292	4.31027	4.59063	4.43161	4.47896	4.55896	4.50208	4.48683	4.895	4.88569
PABPC1P6	3.23083	3.12473	4.05437	4.18364	4.19386	3.32556	3.74419	3.64566	4.30965	4.29236	3.63738	4.19943
RPL9P30	3.1022	3.24547	2.8681	3.26196	3.02005	2.92918	2.88811	3.02894	2.8259	3.23445	3.16942	3.1081
NDUFB10P1	6.52459	6.70367	6.45817	6.54351	6.40151	6.35475	6.41141	7.02305	6.23808	6.83405	6.8528	7.04498
PRELID3BP3	4.79609	5.37592	4.33637	4.748	4.73595	4.62597	5.08636	4.76544	4.70179	4.65515	5.21616	5.05493
LOC100128713	3.2402	3.13892	3.20031	3.31679	3.09396	3.24341	3.40042	3.15462	3.25691	3.11827	3.20892	3.29916
LINC02346	4.33427	4.71413	4.31056	4.06802	4.56788	4.2291	4.94874	4.58631	4.39331	4.95854	4.33387	4.75654
LOC100128721	6.02965	6.28536	5.66221	5.61665	5.65708	5.71132	6.24476	5.89641	5.59994	5.87584	6.03807	6.01426
CBX1P3	4.42524	4.75504	4.51996	4.90342	4.08616	4.21372	4.50458	4.5767	4.39366	4.1991	4.7194	4.57892
APOOP4	3.71365	3.86766	3.68038	3.70998	3.77457	3.62416	3.54074	4.30428	3.49943	3.88188	3.73218	3.55302
OST4	10.2603	10.4413	10.529	10.8708	10.2096	10.7955	10.7102	10.7301	10.635	10.8628	10.8915	10.817
RPLP1P8	4.43667	4.55486	4.55161	4.70529	4.48231	4.36691	5.14688	4.84574	4.54084	4.25097	4.59842	5.18404
RBPMS-AS1	5.83315	5.87825	5.34119	5.11844	5.32087	5.3788	5.89521	5.50249	5.41893	5.35557	5.82688	5.8136
RPS7P9	4.76964	4.66213	4.59936	5.08294	4.75451	4.4854	5.10467	4.758	5.16509	4.71219	4.93775	5.41011
LOC100128762	3.31196	3.4466	3.02428	3.46433	3.54801	3.48496	3.45094	3.52628	3.22543	3.47015	3.36647	3.36643
THAP12P6	3.39173	3.32104	3.29975	3.18422	3.48327	3.26484	3.28917	3.67407	3.26179	3.4319	3.3922	3.30564
RPL8P2	5.96338	6.15505	6.18589	6.39427	6.28596	6.2424	6.4593	6.4717	6.76791	6.69288	6.72334	6.84957
LOC100128770	4.9193	4.99402	5.0121	4.89389	4.74642	4.73294	5.09298	5.18629	4.74786	4.73946	5.00153	4.97692
EIF4BP3	8.40802	8.27124	9.39189	9.11988	8.77599	9.43263	8.47251	9.0097	9.06302	9.2109	9.45349	8.93155
LOC100128772	3.69814	3.84237	3.84488	3.87799	4.30393	3.71782	3.92969	4.65696	4.39805	3.62744	3.88186	4.22648
LOC100128775	5.90704	6.18438	6.06786	6.57105	4.97569	5.44097	5.46316	6.49404	5.62918	6.17528	5.76778	6.39762
LOC100128776	4.27275	4.18025	5.02785	3.78085	4.2285	4.49814	4.10768	3.83313	4.40023	4.21519	4.08605	4.7386
KLF8P1	3.33365	3.65934	3.62561	3.51921	3.52146	3.44238	3.42826	3.54085	3.55319	3.6739	3.69365	3.706
SHLD2P2	3.29059	3.08871	2.93849	3.35375	3.37695	3.10962	3.21544	3.08933	3.37337	3.35965	3.17672	3.14037
LINC00476	5.01968	5.47331	4.90198	4.98135	5.07921	5.06018	5.21038	5.19516	5.06838	4.69854	5.04549	4.927
LINC01349	4.90689	4.65405	4.45388	4.60668	4.32396	4.16247	4.45779	4.15669	4.08968	4.25779	4.4038	4.57178
SRRM2-AS1	5.9369	6.16451	5.62775	5.64807	5.71804	5.63047	6.19239	6.30623	5.61914	5.68321	6.30273	6.00959
LYPLA2P3	2.77893	3.34666	2.89518	2.79276	3.0817	3.06779	3.31513	3.27144	2.96066	3.00087	3.53337	3.08166
AGGF1P8	3.82716	3.53235	3.10955	3.65248	3.5038	3.42795	3.67642	3.5452	3.47029	3.4743	3.53235	3.6636
LOC100128808	4.96521	5.16596	4.50404	4.78689	5.00875	4.41787	4.70511	4.72136	4.43465	4.59838	5.40276	5.22103
GPR158-AS1	4.67572	4.50719	3.33261	3.47676	3.76464	3.60693	4.01583	3.99054	3.8007	3.86562	4.17006	4.44117
AK6P2	2.80247	4.39004	4.67694	2.93495	4.31132	2.97359	3.77651	4.00876	4.90538	4.02554	2.83714	4.68419
LPEQ6126	5.49712	5.76082	5.40467	5.29789	5.12319	5.46315	5.71841	5.73681	5.58165	5.46363	5.72248	5.51483
LINC01003	6.70848	5.74302	5.97154	6.24539	5.48512	6.60604	5.37898	5.70865	6.30949	5.76759	5.35486	5.29082
FRG2FP	4.40993	4.68175	4.50706	4.27934	4.93934	4.063	4.5333	4.39539	4.38056	4.70679	4.36855	4.77616
CLK3P2	6.1579	6.74952	6.32244	6.29983	6.2969	6.13596	6.6226	6.62286	6.19604	6.34965	6.64337	6.57237
HNRNPA1P36	3.58381	3.81575	3.66663	3.62458	3.37196	3.36417	3.59662	3.76238	3.43891	3.94368	3.69438	3.54655
CDC42EP3P1	4.70467	4.33827	4.45832	4.47674	4.3483	4.23515	4.35775	4.41198	4.05642	3.99955	4.50733	4.731
ZNF725P	3.3365	3.1573	3.4942	3.5949	3.17065	3.2087	3.70662	3.41598	3.49431	3.24185	3.37991	3.3679
B3GALNT1P1	2.63616	2.79047	3.19063	3.03	2.98511	2.8265	2.99688	2.93495	3.18521	3.16635	2.99192	2.72055
RAD1P1	3.71675	3.77294	3.96271	3.88692	4.08668	3.81869	4.0066	4.211	3.83391	4.10976	3.66483	3.65235
VPS9D1-AS1	5.60281	6.28216	5.84972	6.24002	6.53159	7.05372	6.04514	5.9794	5.92179	6.58805	6.6022	6.46162
LOC100128882	6.60965	6.83506	6.41231	6.34792	6.69367	6.27924	7.03872	6.65283	6.42011	6.49217	6.92677	6.93993
LOC100128885	3.74255	4.45397	3.88983	6.69868	4.01167	3.99222	4.18119	4.04413	3.80079	3.78181	3.98083	4.23
RPSAP36	4.91802	5.10479	5.38964	5.64802	5.69363	5.26328	5.36838	5.9758	5.33105	5.51819	6.20751	5.61637
NDUFAF4P4	4.34195	4.77265	4.72614	5.01528	5.03742	4.55074	4.77596	4.89252	4.67958	4.70285	5.23858	4.85432
GATA6-AS1	4.93814	5.33252	4.88176	4.57482	4.79798	4.81951	4.94121	5.29534	4.91586	4.90918	5.1083	5.25078
NAP1L1P2	6.88806	7.09946	7.05193	7.21621	7.02978	6.89449	6.65319	7.05546	7.06687	7.16172	6.94921	6.80461
RPL7L1P9	4.48038	5.38105	4.85942	5.33079	5.14594	4.6736	4.82226	4.83599	5.24916	4.85078	5.3279	4.67423
NPM1P4	4.11787	3.98798	3.98057	4.41309	4.25868	4.26497	4.20988	3.956	4.27155	4.28201	4.24844	4.34636
LINC01960	4.73112	5.44653	5.32188	4.75178	5.17358	4.83614	5.2337	5.83436	5.14699	5.32198	5.34539	5.45155
LMLN2	4.83618	5.24414	4.90633	4.70289	5.05773	4.79539	5.08704	5.1553	4.97862	4.97101	5.139	5.1698
PCNPP2	3.96831	4.09577	4.17948	4.17927	4.13254	4.25816	4.33895	4.07643	4.24306	4.14605	4.14978	4.32599
RPS21P4	6.90346	7.13636	7.49961	7.86421	7.755	7.6318	7.31879	7.69039	7.77343	7.3082	7.32647	7.36584
RPS6P16	3.32265	3.42164	3.69515	3.03669	3.38578	3.23695	3.15723	3.53743	3.15513	3.50779	3.26768	3.25171
LOC100128926	4.11299	4.06523	4.35567	3.96164	4.40083	4.31881	3.52485	4.19915	3.70906	3.88401	4.97538	4.29684
ZBTB42	6.82655	7.08799	6.7655	6.3795	6.56743	6.71878	6.93039	6.95307	6.7108	7.04782	7.18702	7.23952
SDCBPP1	2.99748	3.10486	3.14969	3.41009	3.15447	3.17747	3.097	3.09237	3.10321	3.17724	3.27843	3.20056
RPL10AP6	9.11536	9.09973	9.63021	9.74011	9.80243	10.1544	9.56636	9.40367	9.76366	9.90736	9.77137	9.83577
LOC100128948	3.39257	3.58958	3.51337	3.21027	3.26051	3.20862	3.41867	3.41336	3.32893	3.18995	3.35319	3.53232
GAPDHP62	7.06112	7.17722	7.0696	7.15826	7.06512	7.0658	7.48582	7.41512	7.41438	7.47066	7.70391	7.78122
RPL3P9	5.49146	5.93504	5.95448	5.96835	5.57743	6.20103	6.10032	6.01284	6.06668	6.21024	6.11724	5.96731
LOC100128966	3.62328	3.63353	4.13802	4.10489	3.66564	3.40008	3.35505	3.48308	3.3626	3.44125	3.43364	3.62318
RBM17P4	5.77267	5.75345	5.55207	5.80052	5.96674	5.7763	5.91962	5.86886	5.86202	5.80427	5.72544	5.87771
MAPT-AS1	4.59543	4.71353	5.04944	4.66402	4.42659	4.22584	4.96809	4.76224	4.35481	4.66942	5.09187	4.86838
KATNBL1P4	3.15575	3.11881	3.21156	3.14139	3.03019	3.28279	3.22771	3.35285	3.46458	2.90246	2.80817	3.03142
RPL35AP7	4.43823	3.69425	4.61254	4.68405	4.85699	4.50588	4.12859	3.89014	4.63864	4.26813	4.05874	4.11984
NPM1P38	3.19272	3.78109	3.36522	3.23952	3.28286	3.17717	3.48637	3.29084	3.54481	3.90502	3.37018	3.7054
LOC100128988	3.88721	4.27213	3.62649	3.72171	4.11682	3.86662	4.03438	3.92655	3.87604	4.05476	3.90261	4.26727
LOC100128993	4.46759	4.5733	4.18837	3.99585	4.14066	4.0893	4.2758	4.2932	4.11197	4.26157	4.47024	4.40653
C20orf181	6.27676	6.15273	5.96477	5.72834	5.66955	5.87066	6.62739	6.65974	5.94992	6.0706	7.04819	6.6278
LOC100129001	3.30123	3.82609	3.4301	3.36387	3.72658	3.15388	3.31612	3.33043	3.35798	3.12411	3.33684	3.32851
RPL3P10	4.73283	4.80995	4.95051	4.86164	4.81782	4.73096	4.89148	4.74517	4.95526	4.98483	5.06785	4.99742
DCAF13P1	3.80064	4.00255	3.99138	4.0343	3.80263	3.70444	3.82267	3.97738	4.13019	4.04875	4.06798	4.00695
RPL24P5	4.8109	5.04873	4.95867	4.90894	4.86786	3.97313	5.2253	5.38049	4.97245	4.6039	5.14216	5.38649
ARF4P4	3.76991	3.61739	3.92598	3.77453	3.63336	3.57532	3.5979	3.61533	3.81456	3.72969	3.73261	3.93139
LOC100129027	4.85132	4.91616	4.02278	3.98739	4.40757	4.37484	4.5854	4.95156	4.20512	4.37293	4.61486	4.99303
RPLP1P4	9.53603	10.0136	10.426	10.7444	10.2124	10.515	10.7158	10.7944	10.2415	10.7927	10.9179	10.7442
PKP4-AS1	3.96363	4.12426	3.97357	3.91265	4.16122	3.8864	4.31718	4.01863	4.0015	4.37255	4.18334	4.42731
GLYATL1P1	4.06608	3.78224	3.91639	3.80311	3.97538	3.75636	4.12337	3.69756	3.95678	3.87682	4.14662	3.76927
LOC100129034	8.00026	7.22695	8.27213	6.9018	8.06619	8.22238	6.09326	6.3348	7.43814	7.94325	8.08313	7.706
EIF3KP2	4.20882	4.41636	4.82305	4.55127	4.50168	3.95761	4.95857	3.82585	4.04718	4.33748	5.53494	4.94712
LOC100129046	5.17456	5.50634	6.24502	5.44116	5.87579	5.32241	5.86687	5.55064	5.29324	5.6206	6.06435	5.47131
CICP20	5.64929	6.3165	5.81787	5.18928	5.65226	5.38418	6.25004	5.91795	5.68698	6.11923	5.81867	6.17943
LOC100129052	3.91833	4.11412	4.36845	3.98359	4.37867	4.02025	4.62213	4.49629	3.81189	4.2018	4.35463	4.4369
KDM4F	5.21809	5.218	5.00383	4.90482	5.03134	5.06929	5.37873	4.86272	5.30641	4.86019	5.21102	5.61586
LOC100129055	3.23334	3.23624	3.55851	3.24874	3.41591	3.35567	3.32166	3.38939	3.33785	3.20901	3.45106	3.46341
SEMA3F-AS1	5.09997	5.5325	5.57715	5.0975	5.62049	5.34642	5.7977	5.85774	5.37849	5.93933	5.8264	5.89557
RPL7P25	3.80595	4.10306	4.26319	4.50279	4.10607	4.16337	4.17693	4.19587	4.46351	4.57135	4.48383	4.45438
UNQ6494	4.0427	4.22543	4.08808	4.05422	4.05305	3.89421	4.44467	4.1558	3.98404	4.09019	4.2628	4.43124
NPM1P35	3.94902	4.13722	3.60326	4.51258	4.40067	4.10212	3.91445	3.51572	3.8656	3.51707	3.74365	4.14569
KTN1-AS1	6.35883	7.11203	6.82094	6.94432	6.6737	6.92387	6.643	7.32844	6.97107	7.14204	7.64016	7.35141
LOC100129083	3.68736	3.68371	3.25332	3.52594	3.74232	4.07449	3.46625	3.78696	3.23512	3.77864	3.89015	3.75583
SELENOKP1	4.24817	3.45233	3.18521	3.6077	4.05174	3.47052	3.45579	3.69031	3.26414	3.82096	3.96356	3.75521
HIGD1AP1	4.2358	4.08486	4.22374	4.57433	4.36829	4.61153	4.60683	4.85894	5.0078	4.21579	4.13353	4.4991
RPS5P4	6.24209	6.58723	6.64861	6.54273	6.33387	6.02829	6.74506	6.81665	5.98005	6.48069	6.27361	6.67953
BTNL10	4.73154	5.14091	5.00515	4.96618	4.94513	4.82029	5.10466	5.35065	4.88332	4.93709	4.6925	5.20135
LOC100129098	6.21321	6.6859	6.42316	6.07439	6.10416	6.15593	6.48342	6.77201	6.25619	6.43256	6.443	6.71003
LOC100129100	6.55658	6.87059	6.56369	6.36236	6.0596	6.64903	5.99489	6.12583	6.80339	6.3212	6.14436	6.38488
TVP23BP1	5.19622	4.76217	4.72729	3.69632	5.05523	4.46351	4.24871	5.04895	4.53178	3.84839	4.76332	4.81128
KHDC1L	5.21206	6.01186	5.68227	6.06389	5.58213	5.23281	5.53965	6.39044	5.28795	5.71886	6.19126	6.15458
LOC100129129	6.80552	7.20198	6.72486	6.31869	6.48024	6.13652	7.15901	6.94433	6.66503	6.74008	6.51109	7.1515
LOC100129138	5.25415	6.7507	5.54782	5.4964	4.88265	6.46115	5.03681	4.61693	5.14774	4.9309	4.50625	4.59174
LOC100129140	5.92091	6.18386	6.24445	6.32515	6.06209	6.18772	6.09108	6.29672	6.06479	6.3193	6.08012	6.11566
RPL21P37	6.07388	4.39178	6.98716	6.61401	6.09204	6.95505	6.49667	5.97996	7.0388	7.36699	6.92313	6.63946
LOC100129148	5.06951	4.89678	4.64271	5.3857	4.77705	5.49235	5.12275	5.23457	4.86346	5.55137	5.04068	4.66612
LOC100129155	6.37972	7.09292	6.62787	6.94397	6.61751	6.43422	7.00556	7.28525	6.56695	6.74512	7.10041	7.2459
RBBP6P1	4.21489	4.10301	4.12973	3.92332	4.09742	3.84964	4.14088	3.94503	3.93717	4.31193	4.21412	4.0858
RFESDP1	2.91219	2.67744	2.61498	2.6788	2.79209	2.78171	2.75424	2.65199	2.96483	2.6777	2.86752	2.5941
LOC100129175	4.63523	5.14729	5.10799	4.74146	4.65074	4.61667	5.05036	5.14314	4.38565	4.34659	4.94656	5.01837
RPL9P5	4.54793	5.14003	5.01805	4.806	4.93794	4.62335	5.01638	4.83872	5.20187	4.73476	4.91778	5.35542
MICC	4.46617	4.04442	4.16487	3.82001	4.14287	3.84713	4.28348	4.2017	4.05999	3.64048	3.96145	4.07478
ZSCAN16-AS1	4.32694	4.51072	4.53932	4.74956	4.3651	4.40609	4.13207	4.26702	4.25486	4.50204	4.60071	4.10518
MATN1-AS1	5.63962	5.44984	5.45032	5.07987	5.22026	5.41097	5.50704	5.84725	6.14685	5.62283	5.68428	5.70487
RPS3AP40	3.25634	3.0016	3.03724	2.81193	2.78083	2.86088	2.70965	2.76497	3.08903	2.94725	3.17502	3.00489
LOC100129202	4.26844	3.94669	4.22404	4.02227	4.40336	3.99092	4.37328	4.34137	4.01439	4.15953	4.49983	4.41651
LOC100129203	3.32894	3.30091	3.24759	3.07916	3.36637	3.38222	3.50808	3.52385	3.09237	3.52265	3.53911	3.68402
SLC39A12-AS1	3.72832	3.54156	3.46421	3.59141	3.76182	3.43821	3.86147	3.70923	3.77618	3.49203	3.76396	3.96861
THCAT155	4.52743	4.61624	4.15748	4.00774	4.11017	4.21214	4.75462	4.05819	4.26464	4.17772	4.37296	4.39833
RPS6P22	4.84019	5.1029	4.87868	4.86625	5.37245	4.84767	5.18573	5.08822	5.29693	4.8303	5.14401	5.0637
HSPA8P20	3.94608	3.91955	4.11628	4.18972	3.80731	4.13457	4.566	4.00257	4.28896	4.361	3.90281	4.1228
RPL27P7	4.98949	5.20503	5.40064	5.59678	5.09236	5.52517	5.24674	5.38225	5.0172	5.12486	5.23158	5.5843
NPM1P21	5.16699	5.30687	5.38441	5.5527	5.58707	5.36871	5.59993	5.51168	5.66946	5.67878	5.3201	5.5317
LOC100129245	3.75578	4.36736	4.48667	3.86508	3.88348	3.88268	3.77786	4.00246	4.19497	3.76048	4.11657	4.05378
PDSS1P1	4.39588	4.62832	4.43104	4.67001	4.5331	4.50642	4.42363	4.68435	4.49966	4.34061	4.58193	4.39949
SMIM27	5.03193	5.30778	5.15447	5.11239	4.94753	5.16361	4.93277	5.3027	4.86712	4.88981	5.11412	5.03808
BRD7P5	3.78817	3.71805	3.55196	3.53541	3.66672	3.59417	3.54489	3.49635	3.53138	3.65419	3.60319	3.66411
RPL7L1P1	4.08349	3.95882	3.78613	3.98929	3.82063	3.86483	3.79271	3.77381	3.88691	4.00837	4.24738	3.86296
LINC01160	4.46369	4.70534	4.70048	4.70782	4.64755	4.57426	4.68266	4.96888	4.54253	4.68779	4.70711	4.71295
C1orf68	5.28407	5.84037	5.53266	5.30701	5.52727	5.30182	5.69152	5.62603	5.10708	5.28792	5.6862	5.78249
TOMM20P4	3.78761	3.38168	3.46871	3.31948	3.48277	3.58251	3.58741	3.63606	3.95423	3.35413	3.67464	3.56079
LOC100129274	3.62968	4.02172	4.41116	5.43578	4.92394	4.76361	4.68767	4.70538	5.54166	5.15878	4.71002	4.69835
TPMTP3	3.95572	3.43097	3.83784	4.4622	4.25747	4.66074	4.40802	4.16771	4.10018	4.45039	4.42875	4.52578
TDRD15	3.0785	3.30764	3.44201	3.3366	3.10269	3.19314	3.16577	3.2155	3.31293	3.28541	3.53598	3.28072
RPS27P14	3.02892	3.16258	3.68577	3.2925	3.52018	3.38027	3.37965	3.35589	3.14967	3.65692	3.4607	3.5037
RPS15AP39	2.95316	3.64518	3.39262	2.98664	2.84228	3.09611	3.50657	2.91627	3.27583	3.57404	4.50759	3.29718
LOC100129291	6.35032	6.7326	6.56401	6.37854	6.72478	6.65837	6.9413	6.7351	6.30016	6.83833	6.89444	6.99994
LOC100129293	7.16533	7.5731	7.36341	6.78953	7.01361	6.78315	7.43999	7.23096	6.98755	7.10641	7.30985	7.38631
RPL22P24	4.63706	4.61993	5.08671	4.15279	3.91864	4.11741	4.23837	4.97217	3.99023	4.24263	4.52041	4.32707
CD200R1L-AS1	3.09586	3.12996	3.15457	2.91319	2.8892	3.93786	3.08091	2.8752	2.85276	2.86688	3.22697	2.98704
TPMTP4	3.02446	3.0459	3.18733	3.55383	3.32958	3.12831	3.05547	3.21421	3.09216	3.19187	3.8677	2.99122
LOC100129307	5.59645	6.12571	5.56177	6.10251	5.60836	5.72828	5.62935	5.86496	5.43552	5.40647	5.90311	5.85203
DNAJA1P1	3.4321	3.44237	3.38312	3.68681	3.59651	3.29052	3.61172	3.53582	3.28984	3.47476	3.34867	3.56989
RPL31P14	2.76635	3.21668	3.13697	3.13204	3.42044	3.00246	3.44093	3.18405	3.47125	2.97853	3.19093	3.16302
LOC100129316	4.42764	4.35762	4.19053	3.87306	4.4514	4.03302	4.21877	4.62817	4.09991	4.13893	4.54683	4.2801
HMGB3P10	2.94935	3.11543	3.01064	3.24982	3.29003	3.10267	3.20969	2.99703	3.02921	3.11211	3.10254	3.10629
HNRNPA1P64	4.50783	4.57688	4.98979	5.08334	4.74567	4.6353	4.84993	4.55253	4.81958	4.87894	4.81497	4.80037
SNRPEP3	3.93337	3.79285	3.38813	3.77659	3.49606	3.51534	3.93349	3.89332	3.43583	3.71478	3.67622	4.02465
RPL29P20	5.73532	5.19369	4.76657	5.04033	5.43043	4.90912	5.24714	5.0834	4.49584	4.81403	5.18875	4.84161
EIF4BP2	4.58618	4.83926	4.54687	4.58083	4.51759	4.44902	4.5431	4.67421	4.367	4.4206	4.73904	4.81791
LOC100129340	3.50464	3.3727	3.40991	3.17133	3.09918	3.08712	3.17818	3.44667	3.28825	3.11804	3.34944	3.41343
LINC02291	3.73217	3.65666	3.93347	3.38891	3.56885	3.65607	3.6467	3.55348	3.7336	3.65804	4.04071	3.67564
LINC00484	3.60447	4.10619	3.75273	3.47667	3.78649	3.63355	3.55236	4.04691	3.76294	3.29639	3.85574	3.72746
CDCA4P2	7.17962	6.86812	6.97805	7.59391	7.03658	7.06049	7.09238	7.42946	7.02708	7.51949	7.60929	7.41571
AGGF1P4	3.37595	3.24487	3.37426	3.23449	3.45099	3.2073	3.30092	3.30821	2.91765	3.01774	3.48531	3.46093
NRADDP	5.92604	6.04217	5.88322	5.73416	6.26628	5.9378	6.69051	6.63402	5.91104	6.06568	5.96814	6.43148
LOC100129358	3.98991	3.78165	3.87532	3.72469	4.10206	3.75817	3.77447	3.92231	3.89294	3.55573	4.0312	3.77634
SMIM10L1	5.42084	5.77363	5.83899	6.07322	6.17753	6.30671	6.0232	5.54009	6.13005	6.29369	6.36539	5.64208
RPL18P3	4.30932	4.70937	4.84224	5.32876	4.62127	4.58319	4.62187	5.49799	5.16143	5.04849	4.95689	5.55065
RPS29P17	6.52307	6.18692	6.93709	6.80335	6.39213	7.34375	6.82224	6.76263	6.93743	7.51646	6.8347	7.54659
LOC100129381	4.94253	6.10074	4.83738	6.40897	6.50468	4.9684	5.38605	5.38345	5.57476	5.41679	6.33089	6.18704
THAP12P4	3.10103	3.06484	3.07948	3.01862	3.0913	3.04304	2.99313	3.13824	3.18145	3.12671	3.08205	3.02828
C9orf92	3.52571	3.3591	3.3722	3.46839	3.46214	3.1491	3.44718	3.27906	3.31105	3.01545	3.64508	3.52815
GABPB1-AS1	6.99213	7.21049	7.03104	6.96736	6.88088	7.27208	7.03594	7.6206	7.75475	7.56792	7.28901	6.86169
LOC100129391	4.41796	5.30216	4.74733	4.40494	4.50648	4.89538	4.79204	4.74113	4.47471	4.39182	5.06975	4.7704
RPL12P42	7.61994	7.70348	7.68916	7.42243	7.49156	7.53213	7.39769	7.74807	7.57399	7.56644	7.8204	7.83905
HAUS4P1	3.72117	4.31651	4.16079	3.94043	3.8217	3.50071	4.35073	4.15742	3.9068	3.88183	4.32517	4.38173
EEF1GP4	4.17336	4.02034	4.94501	4.48743	4.53979	4.1748	4.57805	4.14535	4.60313	4.68128	4.48116	4.74561
MSTO2P	8.02471	8.07229	7.71228	8.5851	9.19856	8.04444	7.82044	7.93525	8.20178	7.10121	6.99211	7.62232
RPL31P16	4.13382	4.32444	3.97725	5.03181	4.82884	4.4781	4.48575	5.00382	4.85929	5.05443	5.00736	5.15169
EI24P1	4.87251	5.1118	5.40525	5.65735	4.67051	5.07702	5.8325	5.19207	5.37726	5.55745	5.14892	5.49557
RPL19P12	5.69987	5.3022	5.40656	6.4358	5.71897	6.27354	6.08424	5.72532	5.73533	5.776	5.98048	5.95618
DDC-AS1	5.76962	6.15011	5.95994	6.08115	5.6277	5.55516	6.04741	6.0776	5.80902	5.74659	5.78067	6.05459
RANP5	4.47194	4.63054	4.64434	5.32049	5.21412	4.94211	4.76189	4.68295	4.91516	4.76189	4.91226	4.90988
LOC100129434	5.40321	6.24742	4.75052	3.93203	4.09882	3.94564	6.10881	5.23981	3.95592	5.05714	5.17254	5.22265
SNRPEP1	5.79417	6.29315	5.25259	6.26839	5.15689	6.2578	6.54895	4.60121	6.63761	5.98606	5.68588	5.50761
LOC100129455	4.09993	4.03957	3.77372	4.6364	3.81751	3.98652	3.81041	4.0469	3.4857	4.71927	3.47914	3.79776
LOC100129456	3.65208	3.90255	3.7221	4.1557	3.82429	3.7465	3.79721	3.74623	3.69217	3.88101	3.77836	3.79201
PWWP2AP1	3.39708	3.33294	3.16768	3.23029	3.56321	3.14659	3.01856	3.41774	3.05772	3.26116	3.19151	3.42323
DPY19L1P1	4.48169	4.38858	4.68345	4.65354	4.54248	4.22776	4.45026	4.80933	4.74586	4.63452	4.60865	4.30549
LYRM4-AS1	5.515	6.07262	5.67312	5.51879	5.66466	5.57711	5.72506	5.88847	5.62251	5.76295	5.70746	5.89342
LINC01546	5.01249	5.17985	4.62238	4.53239	4.69287	4.66799	5.0937	5.27959	5.4795	5.44618	5.98894	5.6858
BOD1P1	6.48777	7.1641	6.45076	6.54496	6.12962	6.30066	7.36385	6.62465	6.54468	6.1472	7.21056	6.95553
MKRN2OS	3.77115	3.9059	4.34721	3.98544	4.30212	5.0113	4.61568	4.49414	3.76579	5.06777	4.50045	4.75592
ZNF37BP	6.62763	7.15755	6.85285	7.0508	7.05124	6.15429	6.06899	6.24555	6.63242	5.81348	5.81666	5.61554
LOC100129483	4.629	5.30009	4.68355	4.38478	5.03999	4.64811	4.49722	4.97411	4.9771	4.05164	4.32627	4.77642
LOC100129484	6.51715	7.08894	7.1305	6.65257	6.60826	6.54307	7.18322	7.01571	6.59847	6.87758	7.10895	7.14669
RPL24P9	3.87446	4.10909	3.90389	3.67111	3.35848	3.74135	3.66916	3.45561	3.38438	3.38018	4.43342	3.82912
LOC100129492	4.47115	4.93901	4.68659	5.56536	4.63316	4.97701	5.05518	4.69122	4.84117	4.54968	4.5181	4.69351
LOC100129497	3.68853	4.08194	3.80473	3.74865	4.18839	3.75968	4.06414	4.02362	3.96416	3.8658	3.9533	4.12173
LOC100129503	4.72536	5.42368	6.11166	5.37399	5.80223	4.76689	5.91114	5.50664	4.62708	6.20061	6.11467	5.98805
MAN1A2P1	3.91113	3.9636	3.87401	3.81565	3.97012	3.74164	4.13181	4.1329	3.98739	3.70101	4.06991	4.14001
ETDB	4.43583	4.51888	5.25305	4.61368	3.77295	4.67855	4.19915	4.22468	4.60535	4.13087	4.02452	4.56432
LINC02012	5.60361	6.5468	6.60258	6.02544	5.99076	5.97699	6.59968	6.56096	6.08195	6.10685	6.45103	6.5017
RPL26P23	4.47636	3.98612	4.86245	5.17812	4.2491	4.60567	4.65884	4.55372	4.61577	5.28856	4.5066	4.62168
SOD2-OT1	4.52514	5.32677	4.288	4.87447	5.16466	3.80635	4.85784	5.47683	4.7007	4.66318	4.26437	4.7646
TEX13C	4.94411	5.83531	4.53814	4.45412	4.43394	4.4414	4.58453	4.76162	4.43768	4.51982	4.67635	4.9971
LOC100129527	4.7004	4.68039	5.39417	5.39486	3.78453	4.9097	4.61744	5.29747	4.92179	4.87185	6.10315	5.02065
MUC8	7.38825	7.61105	7.27096	7.0872	7.49849	7.30249	7.57015	7.80309	7.20638	7.17279	7.64495	7.58986
LOC100129534	5.59479	5.87635	5.71028	5.76995	5.47228	5.79099	5.73015	5.79256	6.19331	5.92863	6.16767	6.03361
LOC100129540	5.08807	5.67461	5.00724	5.22769	5.54105	4.6705	5.05646	4.92834	5.25173	5.05543	5.04735	5.29312
ZNF730	5.30142	5.37552	5.33042	6.23406	4.08446	3.93584	5.23613	4.37611	4.15715	3.90738	4.26954	4.13866
LINC02035	4.80092	4.67933	4.73694	4.99452	5.06754	5.43939	5.43053	5.6374	5.80175	5.28543	5.34179	4.98959
RPS26P38	4.61113	3.55675	3.8483	4.75546	4.14957	4.27173	4.39808	4.09872	4.73451	3.94274	4.42089	4.22185
LOC100129554	3.50085	3.3555	3.61487	3.75884	3.88533	3.22711	3.73487	3.44369	3.56626	3.36429	3.30818	3.74122
HMGN1P7	7.16254	7.59567	7.28722	6.55044	6.87179	6.34285	7.49084	7.46602	6.67473	6.91374	7.53679	7.33429
RPS10P27	5.83438	6.08501	6.00016	5.79583	5.87013	6.3199	6.31757	6.21966	6.02381	6.45068	6.26734	6.4354
MYL6P3	6.15821	5.42196	5.70772	6.76486	5.56311	6.15426	5.41679	5.1477	5.91194	6.36477	5.83269	5.87421
SNRPCP2	5.68063	6.09224	5.99027	6.06751	6.67131	5.91858	5.91771	6.12961	5.74217	6.04841	6.19025	5.97191
PEBP1P3	4.11725	4.07057	4.1417	3.99358	3.89225	3.96893	4.50839	4.45912	4.00621	4.1417	4.33249	4.34725
LOC100129577	6.84166	6.70969	6.77113	7.06728	7.1191	6.90513	6.67147	6.65653	6.53336	6.77267	7.63664	6.70349
FAM47E	3.29205	3.50345	3.42892	3.5304	3.54314	3.37389	3.42577	3.97712	3.39943	3.32673	3.51787	3.40219
RPL17P44	3.03742	2.95644	2.86809	3.20788	3.06066	3.10285	3.36345	2.95477	2.96034	3.27637	3.17598	3.12088
RPL29P24	6.48251	7.01443	7.01991	7.23081	6.94937	7.43257	7.63217	6.92415	6.87645	7.28582	7.17051	7.41672
FAM8A3P	5.60483	5.70389	5.73496	5.63323	5.76155	5.52087	5.69735	5.65762	5.74938	5.48231	6.17502	5.89518
PRUNEP1	4.93866	5.03149	4.52603	4.54767	4.83974	4.57275	4.61471	4.6262	4.71793	4.7247	4.62848	5.02158
LINC00462	4.48284	4.60562	4.46872	4.27206	4.6066	4.45381	4.54767	4.42472	4.60071	4.39054	4.83424	4.57031
LOC100129603	6.98936	7.66935	6.87273	6.72985	6.70173	6.60219	7.15417	7.04522	7.19254	6.79273	7.23738	7.27261
PABPC1P12	3.22982	5.39556	4.27023	4.61574	4.47711	3.30765	4.50628	5.102	3.38945	4.46442	5.13184	5.29844
LOC100129617	7.88819	6.94058	9.20348	8.65604	8.18877	8.1176	8.39185	8.76743	8.06882	8.21093	8.37177	8.21077
LOC100129620	4.24572	4.03487	4.159	4.26038	4.56783	3.99678	4.13768	4.45652	4.35725	4.87655	4.1042	4.37575
EIF2S2P6	3.36914	3.03285	2.92541	3.15931	2.82862	3.00115	3.15612	3.13264	2.925	3.32631	3.47662	3.32464
RPL9P19	3.19153	3.2657	3.41365	2.87904	2.84862	2.87073	2.9417	3.169	3.09816	2.95296	3.30949	3.21548
LOC100129636	5.24777	6.06594	6.17853	5.81834	5.33865	5.32686	5.87591	6.01449	5.28201	5.32375	5.49247	5.76013
DDX55P1	3.9129	3.71928	3.74193	3.73998	3.88749	3.68815	4.00777	4.06362	3.98447	4.15421	4.42428	4.06567
RPL5P35	4.71438	5.11216	4.25308	3.87375	4.34806	3.80088	4.07336	4.16773	4.39666	4.80663	4.39261	4.72887
PGDP2	3.86638	4.05761	4.07761	4.19797	4.1961	4.16746	4.27122	4.12578	4.05078	4.40733	4.38078	4.20929
RPS26P55	4.84394	5.20872	4.7586	5.33999	4.979	4.76648	5.36238	5.35414	4.97717	4.63913	4.99693	5.11836
TCF24	6.0278	6.36415	6.05143	5.78922	5.92405	5.82632	6.1441	6.21841	5.91055	6.05729	6.37065	6.39832
RPL17P18	6.60691	7.03315	7.71362	9.08914	7.73634	8.35627	7.84225	7.55048	7.81406	8.60375	8.15218	8.088
LOC100129661	5.05338	5.27084	5.01321	5.21125	5.17995	5.0063	5.09309	5.1746	5.19403	4.98412	5.13648	5.23665
FGF13-AS1	3.95345	4.18694	4.23414	4.01566	4.01114	4.22859	4.19684	4.65715	4.37736	4.43879	4.60383	4.09818
IZUMO3	3.41121	3.40166	3.71939	3.35626	3.49032	3.29359	3.3818	3.33777	3.29897	3.26583	3.33704	3.38162
LOC100129682	3.84369	4.33972	4.42926	3.6767	3.82577	3.79323	4.1609	4.00195	3.92062	3.31935	3.49034	4.45211
RPL21P125	5.97507	6.01185	6.17699	6.47701	6.38824	6.88869	7.35855	6.74346	6.94546	6.6456	6.7658	6.75542
RAD1P2	3.23833	4.34443	2.80342	4.17657	3.37346	2.75033	3.23906	3.06784	3.44723	4.07229	3.55526	3.1872
EIF4BP9	4.70104	4.95143	4.9166	4.8157	4.58108	4.79338	4.71071	5.03062	4.9522	4.73568	5.10678	4.98746
R3HDM2P2	4.88527	5.28914	5.04695	4.85736	4.88229	4.72086	5.14674	5.26154	5.06742	5.08531	5.04399	5.16547
LOC100129697	6.95642	7.16364	6.81269	6.76314	6.90015	6.80774	7.5929	7.2679	6.71643	7.09478	7.04536	7.23658
LOC100129707	2.94146	3.25037	3.1139	3.02247	2.88489	3.15119	3.28235	3.13887	3.26978	3.24001	3.21014	2.90674
ARRDC3-AS1	4.47227	4.54708	4.56785	4.51428	4.68575	4.21354	4.28038	4.57805	4.67691	4.65796	4.61178	4.62109
RPS13P3	3.89346	3.22807	4.95737	3.95656	3.93588	3.65948	4.37634	3.93153	3.67882	4.42863	4.22769	3.9487
STPG3-AS1	5.25143	5.36194	5.23589	5.04526	5.20646	5.24491	5.8168	4.95688	4.94427	4.693	6.21653	5.86674
LOC100129724	4.40276	4.84334	4.22333	4.54991	4.69524	4.27116	4.9583	4.81181	4.39529	4.832	4.69093	4.74144
LINC01126	4.4225	4.86099	5.11151	4.69357	5.37108	4.98923	4.9859	5.47418	4.72355	5.22649	5.3101	5.22541
TMED10P2	5.95624	6.52593	5.89145	6.5267	5.64764	6.97938	6.02077	6.93724	7.1895	7.35121	7.39094	7.53553
LOC100129728	5.28612	5.23362	5.25896	4.99966	5.20723	4.97441	5.3632	5.3044	5.12055	5.17067	5.37859	5.47
LOC100129734	5.01758	4.23663	4.57206	4.73705	4.52958	5.31227	4.40431	4.10506	4.67266	6.05506	4.50497	4.34918
CDV3P1	5.03752	5.07689	5.0554	5.22958	5.10616	5.12094	5.00368	4.99456	5.2823	4.9145	4.93546	4.91241
RPS3AP13	3.6517	4.2031	4.10293	3.94182	4.15703	3.68666	4.54758	4.1145	3.82569	4.51863	3.94031	3.92187
AMD1P4	3.60188	3.87316	3.85841	3.75615	3.73594	3.55283	4.25889	4.14063	3.97841	4.13019	4.1298	3.96861
AKR1B1P6	4.3822	4.68546	4.7332	4.70166	4.60435	4.36104	4.80403	4.84793	4.4218	4.90409	4.79331	4.87411
TMPOP1	9.25281	9.87216	9.31014	9.6548	9.38212	8.78631	9.66223	9.75503	9.32201	8.84863	9.61306	9.66589
LOC100129774	3.38397	4.03211	3.37025	3.32533	3.16104	3.85395	3.28863	3.47717	3.5878	3.59546	3.23888	3.30719
MIR193BHG	7.76157	7.43772	7.383	6.64209	6.69992	6.75326	6.40014	8.27829	7.24076	7.91884	7.83467	8.44977
RPL17P26	4.04942	4.16076	4.28148	5.07053	4.64804	3.69242	4.06351	3.7163	4.9453	4.61445	4.16066	4.23185
CCDC152	3.06266	4.5289	3.30278	3.22849	3.37856	3.14205	3.17169	3.11226	3.11085	3.11807	3.11089	3.1588
TLK1P1	3.39901	3.08738	3.69387	3.86019	3.41155	3.40794	3.34779	3.39667	3.54941	3.53777	3.60006	3.53676
SLC25A21-AS1	5.79808	6.52303	6.12295	6.21609	5.95596	6.23131	5.64742	6.42075	6.45662	6.35617	5.86569	6.16115
NPM1P50	3.38648	3.40533	3.24658	3.27618	4.09395	3.42735	3.0779	3.34696	3.15648	3.15533	3.50199	3.1805
ZNF807	2.98704	3.30062	3.12058	3.3231	3.20401	3.11105	3.39548	3.21328	3.17708	3.0708	3.005	3.13045
RPL12P37	7.21021	7.26883	6.75286	7.04441	6.84955	6.85865	7.09089	6.89926	6.97681	7.28719	7.49897	7.45388
RPL24P6	4.88618	4.87664	4.78466	5.01979	5.13568	5.08799	5.41648	5.12388	5.28079	5.13512	5.19651	5.09125
LOC100129818	4.02641	4.25838	4.0981	4.47344	4.25417	4.15693	4.27439	4.24701	4.24715	4.12065	4.13302	4.23147
MRVI1-AS1	5.01575	5.4961	4.97198	4.58127	4.82106	4.85172	5.12962	5.379	4.7823	5.03358	5.23808	5.23493
COL4A2-AS2	5.51047	6.15186	5.66715	5.33632	5.67806	5.32524	6.12922	5.79178	5.62066	5.39917	5.61491	5.94423
ZNF737	4.74392	3.95696	4.4252	4.62339	3.60532	3.66316	5.27917	3.67875	4.03335	3.53416	3.54449	4.00726
LOC100129844	3.48926	3.15778	2.93912	3.49072	3.42285	3.07653	3.66019	3.21639	3.25784	3.27705	3.34397	3.237
PCOLCE-AS1	5.37051	5.93706	5.54961	5.25807	5.43498	5.26679	5.85134	5.87736	5.46049	5.31122	5.68026	5.81837
DNAJC19P1	2.80296	2.72508	2.80055	3.18983	2.84762	3.11276	3.02256	2.64161	3.10221	2.69636	3.40648	2.912
RPL37AP5	3.40829	3.65316	4.26893	4.1501	3.42301	3.5536	4.04345	3.72549	3.86564	3.75931	3.9906	3.64228
SCOC-AS1	4.24195	4.63224	4.85055	4.38517	4.14915	4.15967	4.52988	4.58716	4.34403	4.27491	4.48777	4.95231
RSL24D1P7	2.80451	2.79242	3.05702	2.99779	2.84347	2.83395	2.70415	2.78087	2.91295	2.95398	2.85483	2.74448
SUCLA2P2	3.11258	3.11505	3.51998	3.23276	3.28388	3.31018	3.15282	3.10255	3.10132	3.13381	3.29347	3.06232
EI24P2	3.90891	3.81253	4.01574	4.36014	3.73434	3.72218	4.13852	4.32815	4.59368	4.50908	4.26403	3.97541
RPL30P14	2.79927	2.87521	2.6967	3.03354	2.60396	2.68485	3.0052	2.96915	2.93717	3.30927	3.47179	2.98997
GRPEL2P3	6.56477	7.13742	6.10608	5.99252	5.74518	6.08001	6.5338	6.82905	6.31778	6.12493	6.55519	6.46822
LOC100129878	5.00509	5.2056	5.2854	5.05955	4.7488	4.79013	4.84478	4.83626	4.94241	5.07935	5.21293	5.37456
RPL31P49	3.23537	2.90237	3.04418	3.04593	3.33122	2.93216	2.79726	3.01798	2.63489	2.83712	2.93252	2.98605
RPS29P11	3.67751	3.52194	4.60054	4.24954	4.65995	4.25814	4.25877	4.32576	4.7694	4.74513	4.33179	5.19244
RPS27P19	5.19498	4.93497	5.45468	5.16549	5.55684	5.70589	5.82983	5.38871	5.31445	5.90787	4.56296	5.59409
LOC100129917	8.93028	10.148	9.88611	9.26408	9.33375	9.04963	9.8957	9.59812	9.17928	9.43222	9.80597	10.098
HNRNPA1P40	5.97094	5.53713	5.41033	6.23909	5.96789	5.69101	6.23613	5.4263	5.90947	5.06018	6.20571	5.97677
RPL15P4	3.51723	3.89823	3.86994	4.06107	3.70339	3.59078	3.60936	4.09367	3.7919	3.59878	3.94366	3.90365
TMEM269	4.7092	5.08391	5.14785	4.92995	5.00846	4.74978	5.30129	5.01449	5.11812	4.9681	5.48394	5.24449
RPL12P13	4.89716	4.88352	5.24906	5.26341	5.07963	5.13242	4.58751	4.92409	5.15509	5.31871	5.37822	5.17661
NUP210P2	7.52323	8.16745	7.33731	7.44065	7.41732	7.47804	7.5157	7.74066	7.67467	7.59937	7.81118	7.94892
RPL10P10	4.44614	4.89077	4.5326	4.61518	5.08116	4.13263	4.94174	4.36587	4.66316	4.65206	4.11222	4.47454
LOC100129931	5.20349	5.34315	5.47328	5.01772	5.35214	5.06344	5.48699	5.51091	5.28048	4.79633	5.38853	5.32113
GLYATL1P2	5.01229	5.30885	5.26924	4.59066	5.03443	4.78709	5.13867	4.85541	4.96085	4.73318	5.27606	5.3578
RPL34P14	3.92429	3.35688	3.17019	3.45708	3.04213	3.44606	3.74866	3.59362	3.33613	3.70754	4.04694	3.75514
LOC100129935	4.0115	4.48816	4.15685	3.86929	4.1003	4.03381	4.26065	4.13149	4.1064	4.15992	4.27702	4.09721
KNOP1P1	4.41461	4.6038	4.17772	4.28904	4.4504	4.36923	4.93582	4.76868	4.39353	4.30928	4.25187	4.95287
RPS10P31	6.45181	6.69959	5.98672	5.6209	6.08097	6.01495	6.48255	6.55226	5.94848	5.78007	6.66736	6.42883
LOC100129940	3.85183	4.0277	5.0072	4.30291	4.31711	4.84961	4.16316	4.0265	4.04774	3.82896	4.27806	4.11367
LOC100129942	4.17229	4.10325	4.1667	4.04312	3.83724	3.92986	4.09235	4.06672	4.06628	3.98014	3.97848	4.20943
LOC100129955	4.02745	3.97461	3.92511	3.91975	4.07314	3.77254	4.02264	4.16738	3.9901	4.07627	4.15447	3.81924
KRT8P44	6.67701	6.41944	6.80898	7.30604	6.6466	6.73894	7.25274	7.09314	6.88001	7.44371	7.32872	7.32226
CCNT2-AS1	6.04712	6.33234	6.19499	6.28977	6.4538	5.98148	6.53488	6.34623	6.07976	6.53732	6.45203	6.46887
FAM205C	4.04007	4.09987	4.22213	4.05725	4.14024	4.05937	4.03468	4.10533	4.15405	4.04371	4.14784	4.19781
NPM1P47	3.45814	3.75239	4.03107	3.82957	3.79838	3.5491	3.76938	3.88364	4.08118	3.80683	3.73825	3.98765
CERNA1	5.59668	5.83187	5.82976	5.57036	5.41141	5.74227	5.99584	5.83557	5.58811	5.60066	5.63531	6.03581
RPL10P15	6.22759	5.6003	5.84068	7.03904	5.83094	6.05118	5.84939	6.01827	5.78798	5.94456	6.24352	5.99931
RPL12P19	4.83021	4.86581	4.97228	5.13	4.71573	5.10322	4.41865	4.97485	5.14524	5.28124	5.04499	5.11062
UBE2CP3	3.58154	3.89162	4.21649	4.31885	3.90269	3.70683	4.04797	4.10074	4.04467	3.68688	3.9717	3.8163
RPL38P2	5.38607	5.36092	6.02836	5.16903	5.11223	5.16096	5.26554	6.07649	5.09925	5.31082	5.94614	5.66157
GRPEL2P2	5.35202	4.96973	5.44002	5.73785	5.25091	5.31896	5.33933	5.20698	6.26914	5.42756	5.20719	4.99315
LINC01460	3.94277	3.85783	4.10452	3.88054	4.28109	3.73217	4.00136	4.57737	4.47264	3.66861	4.15983	4.36954
LOC100129996	3.05207	3.42815	3.29362	3.26112	3.70585	3.24279	3.56173	3.74013	3.17751	3.16857	3.59521	3.49201
LOC100129997	3.29577	3.02758	3.18884	3.06058	3.30804	3.19543	3.14977	3.37565	3.67841	3.25378	3.10516	3.24948
RPL5P27	3.99104	4.23232	4.27259	4.10858	4.31445	3.91263	4.1301	4.30512	4.34465	4.14645	4.25931	4.23585
LOC100130001	4.21408	3.90356	3.92506	3.8539	3.61487	3.57938	3.86264	3.54111	3.96299	4.04115	4.30284	4.24981
HNRNPA1P23	5.03639	5.56416	5.74468	5.65162	5.48134	5.28794	5.34083	5.27308	5.47178	5.44621	5.61928	5.61699
SNRPGP2	3.61546	3.72029	4.36272	3.92127	3.83836	3.81418	4.04428	3.3858	3.75591	3.70353	3.51334	3.83552
HMGA1P8	7.10784	7.41696	7.58117	7.23362	7.38478	7.4155	7.14404	7.41179	7.27375	7.09549	7.34179	7.45742
URAHP	5.959	6.20617	5.70312	5.54084	5.55182	5.65431	5.97968	5.90154	5.59073	5.71745	6.17331	6.18117
FTLP10	7.96924	8.59602	8.34886	7.83577	7.73585	7.88777	8.1716	8.08104	7.94609	8.41057	8.21483	8.28811
LOC100130018	3.64981	4.14004	3.82105	4.11132	3.75068	3.47264	4.086	3.95883	3.83008	4.4599	3.80551	4.17101
LOC100130027	5.72708	6.6629	6.09082	5.69055	5.57656	6.30124	5.69322	6.46323	6.33452	6.25421	5.95728	6.22606
HMGA1P6	5.77669	6.58779	6.48533	5.61447	5.97929	6.55531	6.33718	6.50155	6.23679	5.86532	6.2151	6.49564
LOC100130035	3.75966	3.49117	4.0455	3.66563	3.379	3.54476	3.77782	4.36393	3.67112	3.76731	3.78795	4.0283
OSBPL9P2	3.94301	3.75184	3.89813	3.72197	3.93321	3.84222	3.77174	3.80922	3.78606	3.91886	3.92394	4.23742
LOC100130044	3.04643	3.12909	3.30689	3.24621	3.1822	3.04062	2.84735	3.39378	3.03449	3.06395	3.28693	3.07567
LOC100130048	6.64911	7.06874	7.38687	6.85598	7.27745	6.92154	7.12453	7.02054	6.77842	7.25245	7.4645	7.28024
GNPATP	3.47989	4.00452	3.78588	3.45353	3.63603	3.91703	3.60252	3.99415	3.68063	3.60343	3.58382	3.89605
EIF4BP4	4.14789	4.0809	4.23107	4.25184	4.31277	4.1418	4.28281	4.36531	4.22415	4.10684	4.38027	4.23271
RPL9P22	3.71848	3.64915	3.3874	3.42477	3.25862	3.08163	3.43381	3.41198	3.81674	3.02556	3.48443	3.55442
RPS27P13	4.96657	5.05104	5.29069	5.35744	4.94497	5.30462	5.14261	5.04623	5.20952	5.47159	5.04558	5.08562
LOC100130075	7.7032	7.87704	7.92322	7.48257	7.21169	7.43772	7.11091	7.91704	7.51147	7.7586	7.9152	7.87579
LOC100130088	3.73208	4.11121	4.19043	3.91846	3.59296	3.46482	4.49003	4.3488	3.86424	4.03799	4.24325	4.20954
SFR1P1	3.61918	3.28087	3.44368	3.32494	3.25658	3.27308	3.71766	3.40537	3.75644	3.47805	3.34017	3.30137
LOC100130102	4.57317	4.95906	4.8662	4.74503	5.32973	4.49746	4.68744	5.00788	4.66162	4.82107	4.86974	4.97312
TRIM51CP	3.6164	4.06476	3.94866	3.38781	3.50937	3.52688	3.64168	3.59929	3.50774	3.59233	4.36751	3.77421
SNRPEP4	8.79234	9.61982	8.7311	8.89126	9.04365	9.47026	9.26098	9.24996	9.18034	8.83341	9.42342	9.34276
LOC100130111	6.23281	6.86505	6.36697	6.20242	6.31362	6.44174	6.70247	6.70417	6.09799	6.56167	6.84677	6.8602
LOC100130114	4.30445	5.51891	4.03963	4.47709	4.22325	4.11554	4.12981	4.38085	4.81182	4.42178	4.57524	4.23816
DDX6P2	3.64313	3.86792	4.10259	3.7872	3.73687	3.72972	3.91183	3.99224	3.84756	3.59477	3.82854	3.95698
LOC100130134	4.26935	4.63571	4.67859	4.71874	4.47295	4.72008	4.81672	4.31392	4.93696	4.66344	4.94911	4.74541
UBE2D3P2	4.74681	5.62977	5.25886	4.68224	5.04186	4.87454	5.26165	4.98638	5.08412	4.98854	5.46141	5.38594
MAPT-IT1	4.71268	4.29258	4.21471	3.97075	3.81786	4.11252	3.69025	4.78556	4.05418	4.1337	3.95679	4.37379
MIR124-2HG	3.51961	3.80267	3.72582	3.38819	3.66937	3.50424	3.82402	3.64552	3.54122	3.51423	3.65442	3.7602
KNOP1P5	5.67322	6.32341	5.95085	5.80747	5.87135	6.11425	6.03753	6.06409	6.04279	5.96818	6.17299	6.10387
NUS1P4	3.65718	3.42797	3.47311	3.67615	3.6888	3.42974	3.4961	3.40209	3.60379	3.49481	3.56211	3.64755
LOC100130170	4.32063	4.61018	4.03577	4.12502	3.84877	4.15895	4.69333	4.23681	4.08004	4.06783	4.00781	4.51328
LOC100130171	5.99281	6.4378	6.40788	5.8163	5.92481	5.59516	6.20737	6.55601	5.81576	5.77515	5.83755	6.35015
LOC100130172	4.72072	5.26577	5.08719	4.73245	5.0895	4.83969	4.93686	5.03011	4.82162	4.81842	5.08473	5.02764
LSM3P4	3.23501	3.73102	3.79321	3.72859	4.63152	4.36032	3.4272	3.59977	4.02938	3.92729	4.0336	3.87034
LOC100130180	6.39276	6.78028	6.35102	6.54283	6.45909	6.36507	6.82182	6.60263	6.46936	6.6385	6.89132	6.71902
RPS24P19	3.49467	3.69797	3.78326	3.72354	3.45026	3.7054	3.66876	3.63631	4.13216	4.21302	3.80433	3.74498
SRRM1P3	5.95943	5.73462	6.02763	6.28396	6.41124	6.17647	6.19633	5.87685	5.96178	6.46653	5.96319	5.84764
HNRNPCP9	3.83789	4.92417	4.48138	4.18813	4.33945	4.08988	4.87976	4.6976	4.19726	4.25924	4.63311	4.61851
EFCAB14-AS1	3.11061	3.36065	3.3617	3.88026	3.88729	3.71094	3.36367	3.88909	3.47946	3.83923	3.32702	3.14252
LOC100130203	3.01209	2.91922	2.89998	2.99211	3.40985	2.71802	2.8081	3.05045	2.71513	3.16559	2.98762	3.09525
NIPA2P2	3.88302	3.7264	4.37471	4.06708	4.3192	3.85883	3.90694	3.98953	3.85203	3.73701	3.86392	4.2511
LOC100130207	5.15109	5.2957	5.29557	4.68122	5.20541	4.9783	5.43163	5.40251	4.81014	4.99642	5.08813	5.27774
LOC100130210	4.6067	4.71117	5.0997	4.92252	3.82031	4.65917	4.86389	4.41658	4.8455	4.94729	5.04155	4.96713
LINC00861	4.48018	4.51514	4.44598	4.1454	4.58838	4.2725	4.61393	4.79695	4.68342	4.19742	4.94821	4.65192
NPM1P8	3.32712	3.85163	3.8244	3.96574	3.73519	3.63735	3.71626	3.64978	3.92684	3.76648	3.81957	3.73578
KATNBL1P2	2.64459	2.82595	3.5351	2.86502	2.90738	3.06314	2.96124	3.04472	3.15891	2.96573	2.93276	3.23742
UBA52P6	7.66583	7.19546	6.56404	6.6541	8.42478	5.76289	5.29386	5.04958	5.36571	5.12245	5.64368	5.59414
RPS5P2	5.62568	5.78506	5.88869	6.05634	6.26964	6.03208	6.17696	5.93968	5.94641	5.9242	6.09612	6.2719
PP2672	4.12718	4.71505	4.61748	4.32367	4.47076	4.27882	4.70334	4.4605	4.35736	4.7404	4.87043	4.71365
NXNP1	3.14001	3.77516	4.01705	3.5768	3.51525	3.13993	3.37022	4.22528	3.03665	3.55971	3.8515	3.38636
LOC100130256	3.63916	3.84158	4.0105	3.78693	3.79205	3.75528	3.83196	3.9729	3.78965	3.82767	3.87795	3.88603
SALL4P2	3.6569	4.03901	3.71617	3.20758	3.72069	3.54202	4.14771	3.73369	3.56301	3.46101	4.0048	4.08384
LOC100130264	4.00992	4.20007	3.85831	3.94375	4.02002	3.87395	3.98426	4.08544	3.88283	3.8168	4.01253	4.19656
ARL2BPP4	3.39385	3.45882	4.66852	4.22661	3.32571	3.72893	3.44185	3.97862	3.4614	3.53484	3.85124	4.09227
LOC100130268	3.30093	3.06213	3.4189	3.06818	3.21705	3.23601	3.13408	3.08867	3.11566	3.34971	3.27049	3.35796
LOC100130270	4.53164	4.40478	4.90218	4.18451	4.57588	4.12575	4.78281	4.56368	4.34745	4.30419	4.42317	4.55633
CCDC166	6.51591	6.82024	6.19321	6.07825	6.16061	6.14582	6.69035	6.82023	6.64442	6.5868	6.72959	6.65741
TFAP2A-AS1	5.47237	6.16015	5.72389	6.36776	6.65573	5.23633	5.4901	5.90006	5.51917	5.7106	5.67925	5.52252
CDC27P2	3.70373	3.80698	3.68697	3.79276	3.99395	3.77081	3.79789	3.68595	3.88601	3.78585	3.76295	3.87969
LOC100130283	6.77645	6.14399	6.681	6.32691	8.5362	6.40667	6.40898	6.73975	7.14258	6.28634	6.67566	6.4188
RPL34P11	7.99674	7.17859	8.64327	8.14548	7.84628	8.03594	8.01582	8.1495	7.95664	8.36322	8.42249	8.4217
SNRPGP10	3.45455	4.03018	4.53517	4.40063	4.48736	4.08645	4.2982	4.19006	4.27729	4.19909	3.48337	4.17511
LOC100130298	4.58121	4.72444	4.51701	4.18298	4.31513	4.40767	4.80053	4.99373	3.99301	4.2669	4.5466	4.57147
LOC100130299	3.27978	3.67272	3.81391	3.4131	3.9767	3.39545	3.52298	3.3473	3.53929	3.05904	3.73185	3.88096
C8orf89	3.76694	3.95334	3.76678	3.70187	3.91089	3.662	3.93136	3.832	3.84041	3.76945	4.0156	3.94132
SUPT20HL1	4.68939	5.43273	4.94563	4.49138	4.8535	4.77004	4.92144	5.05699	4.77925	4.97774	5.01779	4.98369
MSANTD2P1	4.62883	4.83546	4.94373	4.63943	4.68123	4.64275	4.91162	4.63611	4.78664	4.92969	4.76669	4.74424
C17orf107	5.72498	5.7411	6.19109	5.57462	5.82851	5.52241	6.27674	6.31125	5.29919	5.47567	5.95239	6.16727
LOC100130326	3.74384	3.64078	4.27728	3.73517	3.52634	4.1689	3.70036	3.60793	3.29215	3.28985	3.92584	3.33065
NDUFA5P5	4.05	4.19065	3.90291	4.30498	4.46542	3.98084	4.32513	4.01065	4.03269	4.12067	3.88639	4.48713
LOC100130331	4.60459	4.94121	4.7683	4.72863	4.67717	4.46809	4.82925	4.80353	4.57587	4.63022	4.76729	5.0191
NAP1L1P3	3.86231	4.63228	3.84675	4.79064	4.09302	3.95786	4.08508	4.2371	4.05428	4.59472	3.98811	4.08135
SCGB2B3P	3.95762	4.28257	3.64187	3.45243	4.44431	3.58068	4.70768	3.8132	3.59329	4.68714	4.11117	3.69883
LOC100130345	3.00057	3.45605	3.27013	3.22572	3.4576	3.04631	3.38273	3.46231	3.29788	3.14893	3.35319	3.38396
RPS6P5	3.26737	3.13325	2.97061	3.35059	2.71179	2.8434	3.10897	2.97732	3.14383	3.04931	3.32562	2.76744
TMEM262	5.70528	6.15529	5.96199	5.95816	5.57891	5.64514	6.30875	6.32246	6.07424	5.70197	6.39856	6.20049
LOC100130357	4.43861	5.08018	4.56948	4.52475	5.19432	4.41753	5.08848	4.62063	4.24673	4.40438	4.67205	4.63657
MED28P4	5.61372	4.70432	5.51856	5.77708	6.26874	5.78278	5.6405	4.87981	6.23752	5.51541	5.427	5.32264
SNRPGP4	2.99683	3.40221	3.84899	3.12464	3.24265	3.83549	3.01605	3.01228	3.79111	3.63683	3.2283	3.06346
LOC100130370	6.04533	6.0402	5.88728	5.41812	5.46416	5.56909	5.94056	6.10681	5.78023	5.7624	5.97696	6.07809
LOC100130373	4.39256	4.48752	3.83514	3.87066	4.08013	3.9435	4.46414	3.85804	3.76195	3.87445	3.92313	4.02103
MTRF1LP2	5.95646	6.37804	6.50057	6.31425	5.90753	6.15271	6.38467	6.45145	6.39966	6.56457	6.469	6.59207
HIGD1AP12	7.69101	7.55356	7.55621	7.97114	7.44848	7.61577	8.58328	8.02109	8.10035	7.70848	7.46797	8.15065
EEF1E1P1	7.93362	7.81197	7.26301	7.56467	7.08339	7.57584	7.85533	8.01652	7.32565	6.95974	7.90724	7.80822
RPL9P20	4.74964	4.77058	4.51442	4.36316	4.46512	4.43304	4.0318	4.28673	4.77497	4.01436	4.26257	4.18932
ATP5MGP4	2.68304	2.89531	2.96231	3.08598	3.07116	2.748	2.92498	3.17113	2.79249	2.9506	2.8992	3.04902
RPL21P92	4.61681	4.64359	4.87997	4.77929	5.18802	4.5505	4.78464	5.05408	4.81405	4.7829	4.69595	4.88034
B3GALNT2P1	3.43178	5.51636	3.43167	4.35898	3.8076	3.8313	4.90523	4.46803	4.22436	3.70355	3.68434	4.16723
LOC100130403	3.36567	3.30354	3.48061	3.54469	3.95636	3.49405	3.46289	3.72422	3.44469	3.55853	3.80656	3.69273
HMGB3P26	2.98321	2.93962	3.40603	3.00124	3.41431	2.86373	3.05274	3.12439	3.27694	3.36403	2.97968	3.14714
LINC02593	4.69731	5.60382	4.92326	4.62075	4.59055	4.52641	4.27242	4.90878	4.93213	4.62101	5.50996	5.06246
CECR7	6.04738	6.50383	5.43023	5.07058	6.30044	5.9914	5.12775	6.2812	5.89578	5.5669	5.82608	5.98105
RPS7P13	3.78927	3.89696	4.06302	4.42423	4.20653	3.81076	3.64152	3.89219	3.96704	4.0564	4.25419	4.23976
RPS27AP12	4.61159	4.03183	4.30013	4.60582	4.39587	4.41533	4.41904	4.30779	4.48856	3.79237	4.21995	4.24892
LOC100130449	6.3868	6.77873	6.47016	6.14066	6.45943	5.97033	7.99644	6.69271	7.00288	7.05119	6.76009	7.16013
RPL3P5	5.25353	5.45045	5.45916	5.47854	5.41201	5.35281	5.32171	5.43395	5.69972	5.47816	5.80592	5.6238
LOC100130451	3.61977	3.86274	3.90344	3.59402	3.50789	3.55073	3.84669	3.4317	3.63484	3.21185	4.02477	3.60853
LOC100130452	3.52599	3.54507	3.53886	3.51909	3.66655	3.51188	4.01988	3.96622	3.52118	3.5551	3.90732	3.68744
LOC100130459	8.84152	9.45219	8.9511	8.74897	8.88735	8.65139	9.40102	9.30321	8.85302	9.00788	9.44809	9.29227
CAND1.11	3.85432	4.69231	4.46163	4.13665	4.11048	3.84807	4.0952	4.45633	4.26975	4.80641	5.03866	5.09469
CBX1P4	3.31835	3.24992	3.65453	3.11159	3.16576	3.29081	3.0366	3.47463	3.27831	3.09662	3.17103	3.08685
HNF4GP1	3.46595	3.2552	3.35487	3.3086	3.30615	3.26456	3.23688	3.17487	3.17331	3.60841	3.30576	3.50324
NUCKS1P1	3.28352	3.65565	3.78956	3.87051	3.38834	3.37573	3.49949	3.30108	3.58108	3.78589	4.00665	3.61444
LOC100130476	4.85275	5.26287	5.50252	4.9361	5.15268	5.23541	4.91888	4.98842	4.97858	5.0557	5.10907	5.11964
LINC01387	4.66533	4.54327	4.72641	4.19964	4.63539	4.45546	4.1051	4.40968	4.70612	4.41629	4.63161	4.79959
CCT6P4	4.21788	4.34942	4.40973	4.05347	4.20319	4.03805	4.69665	4.43706	4.2951	4.19645	4.40535	4.43465
RPS12P26	5.80722	5.58728	8.22358	6.31163	5.61762	7.84271	8.06399	7.53185	7.25327	6.89254	7.87887	7.66489
LOC100130497	2.78572	3.03459	2.81143	3.0775	3.1048	2.76638	2.87681	3.09038	3.03879	3.13649	3.15181	2.87847
LOC100130500	3.72771	3.73283	3.93918	3.26247	3.73439	3.79137	3.86866	3.91166	3.94671	3.57228	3.79469	3.72771
TMEM221	6.85307	7.54346	7.34177	6.86498	7.06508	7.22977	7.32761	7.68044	7.15335	7.52742	7.95827	7.81556
CD300H	3.06351	3.48854	3.33675	3.2494	3.63015	3.19313	3.23047	3.46273	3.42357	3.02212	3.38605	3.45892
PARD6G-AS1	5.79124	5.97582	5.47316	5.41163	6.64654	6.21577	6.63795	6.27116	5.99105	6.01119	6.00249	6.3918
RPL5P8	3.19078	3.24161	3.52336	3.53698	3.73265	3.10352	3.40853	3.39562	3.3666	3.24486	3.56572	3.37937
RPL6P23	3.70026	3.74779	3.61744	3.85354	3.44933	3.68566	3.81117	3.65716	3.80969	3.60074	3.79582	3.80861
SUCLG2P4	3.89332	5.38682	3.81539	4.18229	3.78085	4.4027	3.98361	3.51713	3.79472	3.97813	3.81948	3.98291
LOC100130531	4.52085	4.74374	5.00532	5.42121	5.01318	5.06831	5.06212	4.13131	4.77458	5.20279	4.61975	4.77924
RPL31P26	4.06191	4.24165	5.02011	4.63337	4.52796	4.51402	4.66626	4.25237	4.95098	5.00738	4.73567	5.14596
LOC100130548	6.06079	6.13227	5.8644	5.81786	5.91171	5.78114	6.39309	6.17197	5.77992	5.84158	6.06098	6.16614
ISCA1P6	3.85478	4.81034	4.7029	5.00972	4.33288	4.37377	3.44579	4.0955	4.07351	4.03999	3.41644	3.50602
LOC100130550	3.70887	3.33679	3.69765	3.92816	3.30407	3.53543	3.48302	3.77898	3.52132	3.65593	3.33466	3.3967
NFYC-AS1	5.29764	6.39519	6.32988	6.2281	6.05348	5.62807	5.87986	6.04096	6.35101	5.62935	6.07838	5.96034
HMGB1P10	6.24545	6.99939	6.90833	7.2827	7.02349	7.05918	7.11874	7.41224	7.88372	7.22581	7.51292	7.12929
RPS2P5	11.5563	11.7097	11.6269	11.6171	11.7814	11.7619	11.2768	11.7757	11.6417	11.6877	12.0969	11.943
RAD23BP2	3.77525	3.59397	4.00481	3.8276	3.79187	3.64691	3.74787	3.81658	3.48559	3.74783	3.75033	3.83172
PHBP20	4.45164	4.93991	4.61407	4.5457	3.88094	4.88189	5.0548	4.874	5.0082	4.65894	5.18701	4.95012
LINC00910	5.45612	5.74837	5.06973	4.86349	5.26354	5.2524	5.2264	5.89513	5.24637	5.19965	5.21423	5.31802
LOC100130582	4.60844	5.13363	4.44819	4.72378	4.36279	4.78942	4.71624	4.5949	4.44709	4.70717	5.08132	4.69176
LOC100130587	5.8874	6.03957	5.29303	5.41469	5.74741	5.33234	6.09759	5.7784	5.60722	5.62215	6.23774	6.15855
CICP14	6.39807	6.4817	6.19977	5.39839	6.78339	5.24415	6.73165	6.5228	5.57934	5.78753	5.53348	6.45825
LOC100130602	5.3913	5.63405	4.8802	4.73591	5.03155	4.70387	5.36555	5.24426	5.00329	5.1955	5.17094	5.37803
RBM22P13	3.23786	3.0481	3.14172	3.49896	3.46976	3.29127	3.3006	3.11783	3.42672	3.40882	3.10928	3.05834
NPM1P51	3.24884	3.6378	3.91499	4.48328	3.82929	3.90474	4.02799	4.43021	3.94879	4.08186	4.0224	4.20488
LOC100130607	3.68938	3.40992	3.40435	3.61004	3.32792	3.42006	3.17842	3.50535	3.93537	3.71176	3.31159	3.55407
PRR32	4.18084	4.65815	4.83441	4.53173	4.32994	4.09167	4.46235	4.46983	4.06439	4.24545	4.33653	4.66455
LOC100130618	3.66321	3.82049	3.70679	3.65549	3.28079	3.30576	3.5054	3.95666	3.68006	3.37392	3.5712	3.43941
RANP4	3.24419	3.48953	3.80116	3.0506	3.23307	3.34532	3.11799	3.27892	3.74154	3.15872	3.27433	3.07706
RPL15P22	5.30593	5.40125	6.45782	6.47753	6.01073	6.25594	6.30604	6.0999	6.20564	6.48596	6.18153	6.58056
LOC100130639	6.51037	6.48559	6.26968	6.20251	6.73842	5.93178	6.81978	6.47925	6.19782	6.91833	6.65971	6.96938
YWHAZP7	5.5409	5.54513	5.44924	5.23618	5.20256	5.64618	5.85288	5.22924	5.86173	5.71284	5.45763	5.4103
HNRNPA1P45	4.67978	4.90627	4.82832	4.79429	4.56171	4.82123	4.72377	4.93543	4.79407	4.93304	4.97013	4.76419
IFNWP9	3.77646	3.62428	3.40374	4.33675	3.97615	3.26617	3.89018	4.30885	3.85149	3.52157	5.05169	4.39681
LOC100130673	4.18232	4.5345	4.25136	4.26147	4.03117	4.10229	4.85263	4.71943	4.23858	3.99522	4.35143	4.32155
LOC100130674	4.74384	5.05264	4.82394	4.84228	5.02055	4.56925	5.05285	5.15679	4.93759	4.98453	5.38874	4.90092
RPSAP38	3.82742	3.90415	3.9116	3.8811	4.05841	3.82642	4.0146	3.89547	3.8487	4.14849	4.01375	3.87987
LOC100130683	3.46391	3.65878	3.7377	3.68508	3.77188	3.57508	3.53155	3.64377	3.72099	3.51931	3.71967	3.56692
LOC100130684	3.33689	3.01172	3.15996	3.4474	3.2074	3.22476	3.09963	3.09152	3.29183	3.32036	3.49572	3.20131
LOC100130691	4.86817	4.82899	4.7614	4.43202	4.7108	4.91509	4.66602	4.83081	5.24803	4.66905	4.68244	4.66622
ARHGAP42P2	3.99324	3.5756	3.12016	3.45355	3.33089	3.33019	3.71813	3.29505	3.51944	3.86008	3.49867	3.67789
LOC100130698	5.5479	6.50119	5.91243	5.16057	5.37866	5.36734	5.69456	5.98999	5.41199	5.04536	5.6059	5.84485
TP53TG3HP	4.41785	4.21077	4.49337	4.16896	4.1801	4.03265	4.32102	4.51683	4.12267	4.47784	4.6915	4.48499
LOC100130701	4.06211	4.30869	4.66836	4.20858	4.08745	4.10729	4.01812	4.25079	4.03156	4.00491	4.47556	4.61516
LOC100130704	6.1301	6.37994	6.21657	6.96585	6.26766	6.39211	6.11666	6.17652	6.29255	6.07491	6.31832	6.12583
ATP6V1FNB	5.042	5.38448	5.10966	5.40682	5.01261	4.89092	5.4109	5.73767	5.00556	5.317	5.40138	5.44674
HDHD5-AS1	4.65041	4.81351	4.58553	4.51652	4.41342	4.56567	4.71663	4.84765	4.56571	4.60166	4.39328	4.96318
RPL34P26	4.8529	4.46231	5.06445	4.54919	4.04315	4.52573	4.58657	4.44192	4.45262	4.86566	4.80626	4.68729
LOC100130724	6.40652	6.4145	6.2433	6.29388	6.12227	6.10225	6.30692	6.59071	6.1817	6.86808	6.42081	6.63791
LRRC70	3.60592	3.52932	3.87907	3.73582	3.95474	3.56069	3.60592	3.57977	3.55782	3.60592	3.66625	3.55584
LRRC69	4.31719	4.3474	4.34484	4.40933	4.59874	4.44341	4.24527	4.41123	4.26968	4.35048	4.37065	4.16254
LOC100130746	7.56185	7.61091	7.43085	7.51013	7.11753	7.63693	7.73178	7.88092	7.86228	7.73886	7.48468	7.64902
LOC100130748	3.31331	3.27143	3.56179	3.59498	3.50515	3.44524	3.62098	3.46195	3.40333	3.3196	3.67203	3.55453
RPS8P9	4.80502	5.27471	5.17825	5.31895	5.43468	5.32259	5.32797	5.00348	5.38057	5.44383	5.38633	5.17429
METTL15P1	3.37253	3.80269	3.89218	5.07246	3.64199	3.98296	3.16816	3.66891	3.91496	4.11548	3.27185	3.65114
LOC100130766	3.58434	3.75404	4.18086	3.72338	3.94581	3.88241	3.69426	3.83456	3.73042	3.74127	3.84414	3.58988
EFCAB10	3.632	3.54965	3.81866	3.69977	3.70278	3.5234	3.5519	3.48429	3.41638	3.497	3.64267	3.54919
RPS27P23	2.76794	2.56908	2.77925	2.92294	2.77702	3.3779	2.81971	2.76351	2.85117	2.75197	3.25162	3.14091
AGAP2-AS1	5.13113	5.81042	6.24518	7.19878	7.37318	6.2084	5.53434	6.31195	5.92272	5.64955	5.45778	5.35387
LOC100130783	2.71632	2.59526	3.40187	2.81256	2.9168	2.94432	2.7919	2.89513	3.1935	2.7158	3.00101	2.88396
SALL4P5	6.11178	6.70033	6.55007	6.03882	6.48079	6.10988	6.51097	6.70565	6.10081	6.2636	6.67522	6.60047
RPS3AP22	3.02026	3.04716	3.0311	3.15053	2.98584	3.1117	2.98231	3.20427	2.92333	3.19245	3.0967	3.07001
RPL29P27	4.40906	3.97161	3.72107	4.65017	4.23601	4.56723	4.08477	4.41027	4.08154	4.6914	4.22302	4.4317
NDUFS5P7	3.40508	3.75883	3.54152	3.51341	3.28112	3.74718	3.70237	4.3444	4.64507	3.56752	4.29668	4.29722
SRSF10P1	3.48865	3.0752	3.08529	2.98878	3.12249	2.88137	3.22808	2.73086	2.9852	2.94555	3.08104	3.14935
LOC100130801	3.00738	3.3958	3.18663	3.31757	3.24184	3.4899	3.62003	3.27683	3.60058	3.48914	3.03057	3.27689
RPL39P13	4.57539	5.5025	5.2511	5.19667	4.52497	5.03642	4.90214	4.9173	4.59491	5.03798	5.84974	4.55587
SBK3	6.79834	7.22775	6.70376	6.42734	6.76878	6.66419	7.30183	6.93615	6.64104	6.80664	7.18443	7.23658
USP3-AS1	4.89706	4.83343	4.88504	4.65134	4.92798	5.35896	5.19668	5.14784	4.92023	4.92384	4.80079	4.77335
LOC100130861	2.75488	2.56679	2.86317	2.72912	2.99656	2.62138	2.76546	2.84442	2.7625	2.9665	3.03317	2.92891
LOC100130872	4.10059	4.49152	4.34647	3.91384	4.06358	4.04258	4.11012	4.44906	4.02946	4.02766	4.38553	4.44292
LOC100130880	4.7359	5.10005	4.92131	4.63809	4.46819	4.4745	4.87956	4.78719	4.70496	4.7359	4.59331	4.71145
ATE1-AS1	4.6095	5.02165	4.11832	4.33465	4.66504	4.22552	4.70829	5.10172	4.60714	4.93702	4.48193	5.02229
PSORS1C3	2.73278	3.00921	4.73628	3.39255	3.19184	3.3326	4.40352	3.03864	2.94715	3.97583	3.56797	3.63653
TSTD3	4.91858	5.30882	5.66325	6.34463	5.79622	5.20869	5.28063	5.51484	5.25189	5.56609	5.78819	5.71899
RPL7P32	5.24339	5.68208	6.0955	6.42696	6.01353	6.00661	6.42961	6.0114	6.49493	6.75306	6.3314	6.65041
VAC14-AS1	6.62804	6.79709	6.597	6.40606	6.31817	6.51474	7.16203	6.88741	6.5841	6.63556	6.86463	6.99377
FLYWCH1P1	6.70632	7.42736	7.16347	6.89893	7.05552	6.84707	7.29464	7.54832	6.92643	7.0695	7.3937	7.39108
LOC100130899	5.36862	4.75346	4.94439	4.56546	4.35349	7.6389	8.36984	6.71212	6.68581	6.77344	6.60431	6.48539
LOC100130909	3.59208	4.30071	4.06721	4.34811	3.67004	3.74167	4.02819	4.41066	4.12406	3.71397	4.08692	4.27337
PSMA2P1	2.87605	3.67183	3.49553	2.9886	3.05485	3.24273	3.66045	3.35927	3.21587	2.80969	4.18355	2.79273
RPL5P33	2.9029	3.05262	3.02511	3.16518	3.5161	2.99022	3.15188	3.23489	2.8733	2.95876	3.63478	3.04416
SNRPGP15	4.10479	3.99955	4.26119	4.09265	3.83864	4.23057	4.85831	4.18072	4.37167	4.55777	4.1338	4.23858
SMIM6	5.26991	5.66718	5.17743	5.23703	5.24485	4.90378	5.3817	5.83543	5.38275	5.37814	5.47203	5.91424
ZNF663P	3.03895	3.26506	3.27811	2.98465	3.0149	3.00204	3.00728	3.13015	3.25925	3.20958	3.39572	3.16887
CSAG4	4.87311	5.4281	5.11808	4.19011	4.51736	4.26383	4.26218	4.44179	3.96424	4.63513	5.01597	4.97633
LOC100130950	4.99838	5.44269	5.38434	4.57552	4.98465	5.04727	4.63438	5.01538	5.04807	4.93206	5.12456	5.1901
LINC01502	4.05089	4.57323	4.22681	4.29699	4.30733	4.19445	4.28568	4.27152	4.44919	4.72281	4.41947	4.6348
SYCE1L	6.01047	6.43578	5.98348	5.66616	5.73188	5.75532	6.00215	6.1593	5.9291	6.2216	6.33221	6.30008
ATP5MC1P7	7.70581	7.62289	7.742	8.41752	7.63795	8.47548	8.39043	8.16442	8.01259	8.01465	8.29	8.47072
RPL38P4	7.37628	7.91359	6.52117	6.30349	6.61446	6.13836	6.67964	6.21265	6.32064	6.70517	6.60513	6.82182
LOC100130964	3.0978	3.23553	3.22235	3.34074	3.20068	3.105	3.17571	3.22418	3.14905	3.49848	3.27498	3.23291
C6orf99	4.59036	4.8865	4.85592	4.91623	4.85671	4.8149	4.88754	5.11684	4.8901	4.61365	4.93123	4.97349
RPL7L1P4	4.23356	3.99314	4.16261	4.60615	4.14009	4.30603	3.96765	3.95793	4.34009	3.91228	4.10326	3.96349
CTBP2P2	4.98145	4.77944	4.66276	4.71363	4.65551	4.56514	5.02354	4.67767	4.93539	4.74331	4.84557	4.87656
PPP1R2P6	3.47649	3.28706	3.23932	3.40064	3.44173	3.34625	3.30204	3.36957	3.6438	3.16039	3.33546	3.61676
RPS2P35	7.24242	7.67194	7.68752	7.35024	7.29946	7.33365	7.35026	7.62489	7.5108	7.53166	7.902	8.0022
RPL26P28	3.43527	3.76741	3.78302	3.58057	3.72464	3.36463	3.46601	3.4896	3.343	3.50047	3.78358	3.52681
LOC100130987	7.18732	7.24145	7.16301	6.47223	6.55291	7.46907	7.1142	7.18663	7.16854	7.26356	7.66201	7.6121
SPATA48	3.17752	3.41184	3.4778	3.21356	3.60462	3.17919	3.25314	3.26534	3.30344	3.21371	3.39195	3.31323
LOC100130992	4.71293	4.89905	4.7415	4.27233	4.5656	4.53274	4.62884	4.67947	4.36595	4.70877	4.56137	4.94496
UQCRFS1P3	4.31889	4.65623	4.23317	4.77677	4.71095	4.2222	4.68687	4.30108	4.2596	4.33616	4.45116	4.53004
ZNF969P	3.9107	3.89808	4.22827	4.19383	3.69232	4.03708	4.34891	4.03259	3.97214	3.96684	3.9574	3.76465
YPEL5P1	2.83564	3.28316	3.30417	3.4364	3.4508	2.75746	3.09576	3.42942	2.84899	3.11894	3.1203	3.05685
LOC100131013	3.81325	3.72674	3.60305	4.17634	3.85387	3.56344	3.83844	3.91535	3.68101	3.91085	3.78752	3.88029
ZNF316	7.7124	8.24079	7.76941	7.61807	7.73217	7.66404	8.05912	8.07557	7.64177	7.89533	7.90703	8.03789
SLC25A5P4	4.77539	4.54171	4.76551	4.91973	5.05765	4.82499	4.96515	5.29703	5.13755	4.54838	4.98254	5.01071
PPIGP1	3.27183	3.35426	3.2353	3.36851	3.5905	3.12941	3.3119	3.52008	3.44989	3.55254	3.24256	3.40256
HMGB3P28	3.58635	3.47145	3.80378	3.40047	3.85691	3.43933	3.527	3.74412	3.70855	3.49105	4.02374	3.82702
SALL4P3	4.89984	5.27947	4.89814	4.5603	5.05456	4.88134	5.2038	5.17528	4.81351	5.09978	5.11516	5.19719
LOC100131047	3.87074	4.21105	4.12307	3.80188	3.90626	3.74763	3.76686	3.66745	3.67912	3.88981	4.05958	3.89591
LINC01135	5.49487	5.64583	5.87835	5.23242	4.89254	5.23854	5.38054	5.68698	5.46188	5.29695	5.9736	5.57038
CKMT2-AS1	6.25647	7.18296	6.46813	6.22275	6.45749	5.97544	6.00191	6.76199	6.33027	5.86496	6.12774	6.19192
LOC100131080	5.98629	6.5009	6.57846	5.96555	6.29246	5.96719	6.61266	6.06078	5.77094	6.29001	6.67101	6.51445
RPS8P5	5.20195	5.54509	6.02522	5.27603	5.48902	5.12572	5.67133	5.60611	5.51255	5.70001	5.84584	5.66747
DNM1P17	7.01381	8.26608	7.62883	6.80103	7.55426	7.11603	7.89838	7.75487	6.81484	7.58966	7.65131	7.72378
RPL7P12	3.02227	3.15691	2.95188	3.13375	2.87089	2.95342	3.02289	2.67169	3.41951	3.20802	3.13436	3.19181
SRP14-AS1	4.94736	5.13127	4.62128	4.51351	4.18083	4.70943	4.4372	5.29967	4.54924	4.38496	4.73761	4.78743
ISCA1P3	3.89753	4.54858	3.86546	4.10375	4.03525	3.89953	4.63696	4.65191	4.52664	4.51423	5.00989	4.05772
DPP9-AS1	4.92187	5.1434	5.23177	4.89168	5.20038	4.90786	4.80061	5.45975	4.82328	5.15293	4.75973	5.34084
TNRC6C-AS1	4.75164	4.77328	5.32931	4.8692	4.42302	5.44566	5.38743	6.62315	6.23852	5.32411	5.02573	5.04949
LOC100131107	4.55852	4.6023	4.4547	4.35643	4.36767	4.44921	4.82444	5.20573	4.40905	4.66275	4.84022	4.67668
ZBTB20-AS1	3.78305	4.09727	4.1273	3.92373	3.84223	3.86177	3.94782	4.03966	3.98067	4.00605	4.05533	4.03449
LOC100131124	4.14629	4.22238	4.55958	5.99807	4.30898	4.72949	4.41952	4.58724	5.40225	5.42718	5.22927	4.62878
HNRNPA1P13	4.0519	4.24725	4.21111	4.44203	4.01061	3.95639	4.08126	3.88454	4.07917	4.10193	4.01835	4.53588
BSPH1	3.11951	3.39254	3.18246	2.85578	3.30185	3.23567	3.19769	3.15124	3.22527	3.40992	3.17715	3.26844
LINC01405	3.81149	4.15659	3.73983	3.84557	3.82299	3.6311	4.2376	4.01783	3.74312	3.64846	3.9723	3.93649
LOC100131146	3.56862	3.59177	3.56108	4.05837	4.01147	3.45534	3.68114	3.39019	3.49548	3.94087	3.70078	3.5678
RPLP0P8	5.5245	5.65405	6.37863	6.21164	5.85906	5.94489	6.66347	5.80176	6.25188	6.26718	5.94664	6.70764
RPSAP39	3.43624	3.35605	3.8077	3.59916	3.54705	3.29463	3.13496	3.60243	3.54014	3.77355	3.49565	3.69754
RPS29P12	4.01943	3.99329	4.04298	3.18589	3.87425	3.43113	4.16078	4.02775	3.63234	4.39033	4.05425	4.39194
WDR86-AS1	5.48473	5.57693	5.63201	5.42264	5.52192	5.35844	5.99891	5.88235	5.56634	5.48319	5.55005	5.88053
HMGN2P30	6.90623	7.16865	7.0242	6.87429	7.25791	6.76004	7.04221	7.50582	6.5969	7.08447	7.19023	6.81055
TSTD1	7.03819	7.05875	7.23145	5.76294	6.91849	7.46424	7.06435	6.43084	5.83912	7.4696	7.26019	7.17826
CCDC183-AS1	6.21572	6.01249	6.19613	7.06707	5.65968	5.72559	6.12804	6.19567	5.88738	5.78775	5.7695	5.95334
RPS25P8	3.99957	4.17807	4.21825	4.1137	3.53765	4.18068	3.79519	3.79388	4.99644	4.42053	4.18838	3.95013
LOC100131200	3.96927	4.16828	4.03664	3.907	3.79461	3.58879	4.11313	3.72929	4.29509	3.48513	3.96442	3.93398
RPL29P16	6.09281	6.57896	6.2349	7.32757	6.96286	6.63838	6.87019	6.58984	6.33446	7.04468	6.57677	6.98356
DNAJA1P2	3.36791	3.46416	3.15362	3.52657	3.15264	3.14138	3.23379	3.66171	3.35056	3.24978	3.4466	3.20232
SNAP25-AS1	5.25287	5.18639	4.42016	4.54958	4.58353	4.45165	4.81285	4.63931	4.90975	4.46431	4.71322	4.83632
NEMP2	6.1445	6.46676	6.22348	7.23384	7.71425	7.38338	6.23542	6.34576	6.51744	7.1219	7.01706	6.51062
ZNF503-AS2	7.53883	7.74549	6.75859	6.87376	6.70305	6.9446	7.19871	7.30284	7.02906	7.04588	7.48134	7.4208
LOC100131223	4.9475	4.58611	5.1381	4.78597	5.0653	4.52423	5.32899	4.47231	5.05627	4.35395	5.24932	4.6416
RPL30P4	5.52594	6.05272	6.49186	6.42737	6.1487	6.44274	6.13774	6.78314	7.22188	7.01765	6.5136	7.45775
MIR181A1HG	5.45776	6.44323	5.83786	5.26001	4.41959	5.78826	4.85114	5.49154	4.81108	6.63213	6.06993	6.29745
ANKRD63	7.21306	7.85956	7.63595	7.10706	7.16843	7.10463	7.84679	7.70811	7.08005	7.34345	7.81608	7.94348
RPL9P27	3.90529	3.8472	4.13721	4.11526	4.13029	4.4998	4.03674	4.14011	4.73486	4.42248	4.02007	4.1209
SPCS2P1	3.30885	3.88005	4.41882	4.38761	3.35882	3.31127	3.6307	3.36055	3.95668	4.68311	4.17487	4.64209
PRXL2AP2	6.76863	7.46433	7.55848	6.31431	6.83268	6.71361	7.8257	7.4224	6.96636	7.73415	7.37747	7.54109
LOC100131254	3.67533	3.96956	3.87666	4.33732	4.01832	3.69171	3.9296	3.71457	4.28064	4.0386	3.88343	3.87304
LOC100131257	3.32844	3.3162	3.24818	3.33872	3.31273	3.17901	3.09335	3.24838	3.42956	3.27825	3.15469	3.25266
C2orf69P3	6.23588	7.58112	6.60539	6.3313	6.53513	6.28967	7.28063	7.04679	6.3839	6.61753	7.43532	7.43326
LOC100131280	5.65729	6.84758	6.32325	5.80121	6.37332	5.75479	6.65637	6.42697	5.54789	5.58864	6.24893	6.5612
LOC100131284	3.61957	3.51807	3.37128	3.36365	3.95105	3.86024	3.61047	3.70542	3.45804	3.42065	3.87426	3.71574
LOC100131289	5.91574	6.32758	5.09569	5.26986	5.78858	5.59448	6.03623	6.18566	5.42759	6.02205	5.67917	6.27436
DPEP2NB	4.62982	4.39549	4.29127	4.35512	4.44323	4.26241	4.50099	4.54952	4.45621	4.66309	4.93989	4.62121
THAP12P9	3.53894	4.24836	4.44216	3.58482	4.3471	3.61056	3.41078	4.0215	3.75571	3.83778	4.16032	4.02387
LOC100131315	7.53109	7.9376	7.8793	7.52197	7.59108	7.37987	7.74976	7.60224	7.61402	7.90699	8.13175	7.98516
RAB6C-AS1	3.67245	4.12779	3.3952	3.9965	3.31758	3.27723	4.39565	4.0973	4.38339	3.91926	4.06582	4.24875
UQCRC2P1	3.02982	3.38995	3.24139	2.91316	3.2625	3.03837	3.21114	3.0254	3.23348	3.16581	3.22261	3.4208
FAM210CP	8.10554	8.68703	8.48318	8.11701	8.1591	7.98218	8.76029	8.42909	7.76982	8.13637	8.59961	8.57243
RPL15P13	8.97837	8.88245	9.69459	9.70415	9.53746	9.96017	9.48683	9.7144	9.94197	9.95619	9.59839	9.73053
RDM1P5	4.75761	4.56045	4.51569	4.7075	4.3895	4.81649	4.70203	5.33817	4.79473	4.89138	4.97507	4.85413
LOC100131348	3.33501	3.43251	3.73494	3.71716	3.70144	3.76777	3.38416	3.57844	3.48902	3.57235	3.78581	3.40214
RPL3P12	4.95843	5.28996	5.00739	4.7473	5.09166	5.07082	4.64203	4.7867	5.31534	5.08918	5.19142	5.27989
LINC00605	3.90208	3.85531	3.7646	3.55996	4.07165	3.71595	4.03041	4.08739	3.78953	3.62728	4.14066	3.97956
DDX18P6	3.26167	3.49478	3.39791	3.56041	3.48467	3.45527	3.44851	3.50392	3.55739	3.21784	3.41023	3.48796
C11orf91	6.8301	7.24251	7.201	6.74744	7.08973	6.94798	7.07113	7.09053	6.78984	7.11034	6.93029	7.35938
RPL39P32	3.04358	2.88027	3.62525	3.09143	3.31149	3.20335	2.89844	2.66401	2.96553	2.92254	3.35596	3.12268
NDUFA3P1	5.70456	5.68364	5.3942	4.7183	5.39779	5.00524	5.0359	5.12033	5.67023	5.73592	5.22755	5.54367
SP9	7.71556	8.30317	8.24843	7.92025	7.73337	7.70838	8.18576	8.41969	7.61639	8.00844	8.48696	8.31754
UBQLN4P2	3.7887	3.78512	4.08713	4.05397	3.87381	3.91633	3.94614	4.1536	3.79564	3.81269	4.00168	4.00182
LOC100131395	5.16804	5.63336	4.6331	5.33366	5.34302	5.51783	5.59158	5.81833	4.79033	5.50201	5.71284	4.94131
LOC100131429	4.86291	5.41969	4.98468	5.31051	4.72514	4.74307	4.79104	5.43668	5.0262	4.79181	4.93892	5.50285
LINC00893	4.67913	5.23979	5.18019	4.40736	4.60927	4.63172	4.4044	5.36964	4.93425	5.12975	4.84998	5.01257
CD300LD	4.1015	4.41962	3.71786	3.7157	3.64482	3.80987	3.96523	4.22252	3.85684	4.14482	3.99026	4.11589
LOC100131448	3.12074	2.59475	2.72939	2.9308	2.96043	2.93828	2.52398	2.95389	2.80855	2.89246	3.31199	2.79845
DBIL5P	5.29868	5.58665	5.56205	5.16298	5.09035	5.1441	5.32662	5.51946	5.27728	5.3995	5.6339	5.62997
SLC25A1P1	5.62595	6.15559	5.86245	5.84091	5.6607	5.81405	6.33901	6.06645	5.89674	5.99352	6.14471	6.25519
RPS6P9	4.75399	3.84437	5.00517	4.98034	5.15892	4.46965	5.45418	4.48913	4.91037	4.68287	4.2441	4.38384
LOC100131471	6.09555	6.41108	6.38963	6.04541	6.41288	6.5553	6.55678	6.12213	6.362	6.70574	6.67846	6.56913
LOC100131472	3.71808	4.2822	3.67566	4.04121	3.58458	3.53702	3.72373	3.64283	3.75884	4.07	3.67172	4.16135
NPM1P33	5.47304	5.37877	5.54397	5.82692	5.27089	5.4629	6.10445	5.50313	6.06174	5.9023	5.70998	5.73211
RPL21P38	3.53587	3.54745	3.91178	3.55569	3.46013	3.60219	3.24271	3.56301	3.37533	3.64451	3.50511	3.88811
LOC100131482	4.05353	3.83888	4.39502	4.20926	4.19004	4.22572	4.3148	3.97192	3.89585	3.62817	4.6547	4.08488
ZIK1P1	4.43487	4.70681	4.2654	4.20494	4.41487	4.35391	4.18036	4.61747	4.16987	4.39817	4.52909	4.51023
LOC100131495	4.89562	5.51243	4.87596	5.67585	4.8813	5.07386	5.28756	5.88589	4.93831	5.53107	5.05382	5.39602
LOC100131496	4.58549	5.10006	4.27694	4.02843	4.57643	4.25008	4.80099	4.36195	4.47622	4.51222	4.73685	4.87924
LOC100131520	3.47976	3.8682	3.68684	3.89488	3.76085	3.42545	3.65827	3.50682	3.58763	3.42174	3.57001	3.88133
RPL26P6	4.68588	4.29256	5.27088	5.01562	5.66352	5.22211	4.42835	4.42361	4.85825	4.16588	4.617	4.54202
APOOP3	4.00791	4.61258	4.01503	3.79726	4.02421	3.91674	4.56692	4.61564	4.61762	4.35119	4.37184	4.83865
LOC100131529	3.37039	3.5212	4.39483	4.69501	3.69066	4.14455	4.2688	4.09678	4.42181	3.50748	3.96718	3.84909
DPY19L4P1	3.42647	3.40053	3.56645	3.72771	3.33541	3.41042	3.96119	3.69472	3.64392	3.46579	3.7007	3.74833
LOC100131536	3.83526	3.96539	3.71931	3.82187	3.3494	3.66168	3.75941	4.43597	4.02299	3.71662	4.01741	4.06087
ZNF705E	5.10358	5.54119	5.20446	5.26972	5.07805	4.95742	5.35597	5.01381	5.07354	4.97851	5.86	5.39797
ECEL1P1	5.46988	5.86755	5.82086	5.77607	5.72749	5.53264	5.94451	6.00336	5.59999	5.70553	6.10397	6.06915
CNN2P12	5.49503	5.36135	5.57359	5.23277	5.6755	5.64867	5.46991	5.41626	5.17328	5.80695	5.76961	5.45623
LINC00887	4.33582	4.36764	4.39177	4.04827	3.96229	3.97438	4.00859	4.31401	4.02624	5.3236	4.65731	4.82048
LOC100131556	5.14352	5.7688	5.13314	5.14853	5.42286	4.82046	5.54841	5.22809	4.62092	4.9013	5.32254	5.52604
FKSG29	5.39876	5.15722	6.06231	4.7895	5.81914	6.22223	6.35316	4.99152	6.03685	5.97311	6.0377	5.7628
CCDC18-AS1	5.322	5.86091	6.35587	4.57919	5.38115	5.99197	4.94036	6.59603	6.64027	5.86192	6.40473	5.93
EIF4EP5	3.71141	3.49037	3.36011	3.38516	3.69388	3.44584	3.60369	3.60708	3.90882	3.38524	3.67491	3.3907
RPS27P9	4.3176	3.58799	4.14354	4.55872	4.50484	4.29928	4.08309	4.23434	4.28586	4.189	3.80098	4.36386
BMS1P19	4.89227	5.0111	4.88802	4.77656	4.79797	4.69345	4.96784	5.13523	4.75149	4.89832	5.09435	4.96787
LOC100131593	3.69822	3.59036	4.16093	3.49194	3.55809	3.72517	4.27003	3.68202	3.37535	3.75624	3.94339	3.94282
LOC100131604	4.01637	3.76	3.27651	3.291	3.66668	3.45146	3.23129	3.3706	3.08802	3.47898	3.43473	3.11181
HNRNPA1P2	7.30441	7.72494	7.68955	8.25015	7.77327	7.26965	7.77573	7.35025	7.68979	7.82737	7.57087	7.96379
RPS4XP22	4.55238	4.52988	4.13781	4.37296	4.66964	4.43875	4.62233	4.44139	4.67389	4.82792	4.21386	4.47136
CASP3P1	4.21841	4.78893	4.66715	4.27514	4.58327	4.46317	5.01027	5.01158	4.36537	4.59797	4.55833	4.98589
NUTF2P6	5.2495	5.53716	5.02976	5.22839	5.30409	5.13898	5.26862	5.48017	5.38451	5.3661	5.07417	5.36499
LOC100131626	3.28336	3.12545	3.33656	3.30168	3.15714	3.07008	3.31172	3.19157	3.46766	3.08152	3.42468	3.15015
ARL2BPP7	3.14123	2.76937	3.04507	3.05937	3.08127	3.03186	3.20484	3.06869	2.96507	2.9835	3.17321	3.05206
LOC100131635	2.95428	3.26171	3.39592	3.05977	3.21214	2.98552	3.15016	3.10294	3.44349	3.11695	3.35745	3.14011
ZNF236-DT	6.79579	6.73383	6.32704	6.25489	6.46743	6.47414	6.87354	7.07833	6.46299	6.4219	7.02573	7.14478
SDCBPP3	3.12679	2.93601	3.47471	3.7917	3.21078	3.13375	3.14329	3.46333	3.0747	3.05988	3.16486	3.05019
FTLP5	6.22438	6.99886	6.17072	6.41584	6.4775	6.42223	6.64369	6.88858	6.21152	7.27791	7.55437	7.45105
SEC13P1	3.87836	4.21261	4.25033	4.18868	4.5617	3.95073	4.22574	4.33729	4.0831	3.80619	3.79861	4.72907
RPL21P87	8.21112	7.61362	9.48272	8.78716	8.58367	9.31516	8.52392	8.57731	9.05956	9.36837	8.68448	8.88927
LOC100131676	6.51469	6.23413	5.97125	6.05495	5.68233	5.86662	6.16027	6.15581	6.17442	5.88673	6.39359	5.92174
LOC100131680	3.0446	3.09293	3.00227	3.0596	3.16416	2.87459	2.96053	3.70277	3.13002	3.34782	3.08597	3.03501
LOC100131685	4.41383	4.83058	4.33175	4.12076	4.26162	4.2018	4.62696	4.71959	4.2187	4.41819	4.81046	4.56866
LOC100131689	3.82203	3.80333	3.54507	3.63773	3.80548	3.57541	3.84535	3.83758	3.63501	3.66405	3.43615	3.80668
MZF1-AS1	5.2424	5.41158	5.43096	5.11003	5.20166	5.49524	5.2903	5.49345	5.19647	5.91065	5.98662	5.64586
RNF11P1	6.40799	6.51526	6.51122	7.12794	6.8134	5.98435	5.93436	5.78602	6.18882	6.15923	6.48915	6.49203
RFC3P1	3.17273	2.89598	3.24	3.074	3.11759	2.92228	3.48808	3.62425	3.46991	3.06322	3.43458	3.65491
RPL29P11	8.25743	8.12535	8.4069	8.80884	8.68225	8.66355	8.66647	8.33949	8.42461	8.61462	8.31245	8.84628
LOC100131725	5.18543	4.92286	4.54884	4.56049	4.76971	4.66634	4.70851	4.78871	4.68282	4.69406	4.648	4.99654
FAM83A-AS1	5.13905	5.15767	4.70539	4.81714	4.82458	4.82778	5.35294	5.23928	4.8075	5.71408	5.33628	5.37797
RPL37AP7	3.63787	3.57173	3.02631	3.60286	3.73851	3.49121	3.75319	3.13222	3.96557	3.94846	3.69282	3.64857
USP30-AS1	4.76878	5.19489	5.16871	4.74492	4.83387	4.88064	4.79178	5.03711	5.12461	5.01234	4.9873	4.91185
LOC100131736	3.42119	3.2367	3.26719	3.64175	3.82672	3.33499	3.38582	3.66523	3.36217	3.41571	3.61181	3.62212
CIR1P1	2.78628	3.1412	3.015	3.14452	2.99082	2.86184	3.22771	2.84692	3.06778	2.94493	2.84363	3.08375
GAPDHP40	5.37057	5.67064	6.0354	5.82945	5.34536	5.41598	5.74632	5.8493	5.5388	5.85331	5.83978	5.95589
ARMCX4	4.86936	5.01209	4.4125	4.31964	4.83485	4.47467	4.59608	4.40435	4.10054	4.2786	4.38321	4.5183
RPL19P3	6.04588	6.32803	6.2201	6.63234	5.84722	6.59434	6.58158	6.18021	6.5578	6.62468	6.35022	6.53567
DPPA2P4	3.4963	3.25894	3.13158	3.34124	3.42461	3.11489	3.57649	3.32717	3.17278	3.39183	3.12375	3.18274
ARL2BPP8	5.64616	5.74232	5.60569	4.64872	4.49322	4.98538	5.4583	4.6238	6.10497	5.02554	5.68568	5.63907
LOC100131785	4.94095	4.19308	5.88476	6.36475	5.57637	6.27448	5.43869	5.60768	5.79669	5.77194	5.6385	5.81489
RPS27P7	4.65273	4.83991	4.62286	4.51907	5.00006	4.33636	4.60533	4.55909	4.54065	4.93643	5.1816	4.65724
RPL15P19	5.53207	6.00578	6.50003	6.19985	6.11493	6.61866	6.4917	5.87154	6.51864	6.72297	6.28155	6.59183
UBE2D3P4	4.7379	3.59846	3.23659	3.85204	3.74132	4.92866	3.33426	3.3089	3.40113	3.92091	3.35784	3.4147
PET100	5.12455	6.38613	5.73485	5.70416	6.03747	6.04125	6.15345	6.53454	5.87407	5.55318	6.23352	6.24927
RPL6P18	3.48884	3.24652	3.51794	3.4717	3.57625	3.32742	3.57987	3.55797	3.43346	3.66696	4.04873	3.45349
ADH5P3	4.55697	4.75735	5.07072	5.59388	5.39644	4.74715	4.68597	4.65053	4.83608	4.7528	4.87064	5.01707
LINC00271	4.56303	4.74063	4.60893	4.5522	4.70904	4.52984	4.82555	4.62148	4.3804	4.34727	4.73593	4.74222
UBE2DNL	5.85118	6.36355	6.15769	5.76084	5.93028	5.87252	6.16231	6.35459	5.90301	6.09342	6.25214	6.30169
CADM3-AS1	5.13347	5.64673	6.04624	5.2024	5.5257	4.86	5.32638	5.21713	5.21863	5.06974	5.65638	5.67354
ZNF717	5.92716	6.64181	6.78184	6.97336	6.85372	6.53041	6.35257	5.98271	6.51063	6.27132	6.50712	6.52505
CIR1P2	3.04762	3.163	3.42413	3.32934	3.23263	3.06118	3.27166	3.09335	3.20216	2.986	3.24631	3.26748
LOC100131849	3.96267	4.14202	4.37963	4.14339	4.14152	4.17926	4.06558	4.57578	4.37863	4.44651	4.52419	4.35752
C2orf27AP2	6.30139	6.86038	6.47412	6.11864	5.80578	5.9213	6.24955	7.1541	5.98222	5.92882	6.37367	6.3913
LOC100131859	3.35196	3.91965	4.09195	3.54947	3.64329	3.36465	3.36431	3.85091	3.27375	3.41279	3.495	3.62478
RPS18P5	8.01355	8.58451	9.08753	9.42356	9.5023	10.1117	8.98776	8.73475	9.69797	9.6563	9.38142	9.10618
RPS2P9	5.38261	5.88538	6.34289	6.07656	5.8819	5.82059	6.08336	6.1045	5.95095	6.19853	6.157	6.7174
CFL1P3	7.25659	7.17009	7.57582	7.10356	6.88257	6.90287	7.24769	6.61421	6.68504	6.62638	7.60601	7.5708
EI24P3	3.27742	3.79968	3.81899	3.75723	3.51219	3.72823	4.05374	3.88887	3.73428	3.8184	4.15463	4.03322
RPL3P11	3.83424	3.80308	3.88284	3.5146	4.07809	3.77359	3.56382	4.06891	4.07584	3.8604	3.98803	4.03554
INSYN2B	5.75322	5.40878	7.35574	7.92013	9.05544	4.49465	4.35311	4.60569	4.52562	4.57413	4.72741	5.42632
E2F4P1	5.82489	6.28128	5.85109	5.67183	5.64009	5.57698	6.01998	5.90772	5.58901	6.21387	6.06164	5.99417
RPS27P21	4.6535	3.35224	3.38192	3.49421	2.88755	3.5126	3.25852	3.24336	3.49019	3.27469	4.14173	3.48216
RPL5P20	3.556	3.80772	4.02785	4.24864	3.91608	3.51974	3.61275	3.6248	3.83745	4.27926	3.83173	3.9564
BLOC1S2P1	3.75395	3.71983	5.3721	4.33079	3.69731	4.44008	4.16224	4.48489	4.63791	4.71348	4.60763	4.8822
LETM1P2	6.84472	6.87711	6.64299	6.6115	6.87219	6.51802	7.32793	6.86606	6.82842	6.86805	6.88229	7.1639
GAPDHP41	3.58402	3.79924	3.99002	3.87828	3.81369	3.60949	3.77731	4.12887	3.63126	3.91738	3.8926	4.13979
LOC100131943	3.5852	3.86999	3.44412	3.55903	3.58551	3.35201	3.41409	3.58153	3.52314	3.71601	3.67793	3.60882
LOC100131950	4.36381	4.25733	4.8045	5.04569	4.79782	4.67727	4.83434	5.28646	5.61338	5.53507	5.1635	5.02405
ST13P19	3.9385	4.50006	4.48138	4.35329	4.31929	4.14779	4.23537	4.80218	4.48482	4.25997	4.71269	4.19537
RPL7L1P3	5.33032	5.38273	4.65235	5.16432	4.96528	5.03903	5.4284	5.80709	5.42628	5.48182	5.44834	5.01029
RPS26P54	4.13432	4.58803	3.4741	4.61126	4.50295	4.24256	4.24869	5.04827	4.08522	3.99819	4.0974	4.23436
LOC100131977	2.84966	3.39994	3.15941	3.10752	3.48289	3.06754	3.12734	2.8553	3.27235	3.44239	3.41726	3.3456
ZNF705G	3.81346	2.93824	3.34396	3.12288	2.96503	2.81928	3.23977	3.54714	3.21167	2.91921	3.61159	3.36729
HNRNPA1P25	4.99485	5.09616	5.12224	5.23383	4.87928	4.96619	4.89152	4.94937	5.00533	5.28201	5.04849	5.04551
RRN3P3	7.20938	6.9877	6.62606	6.37947	6.42377	6.28568	7.09062	6.97823	6.90554	6.49295	7.01555	6.86492
TEX13D	5.84931	6.06803	5.83232	6.00036	5.81955	5.7834	6.15245	5.957	5.72885	5.86714	6.01052	6.01727
NDUFB4P2	4.74067	5.2016	4.47717	4.59495	3.8604	3.89007	4.89233	4.75884	3.66326	4.59533	4.56324	4.88395
DHFRP5	3.24172	3.16253	3.24172	3.6493	3.15679	3.09856	3.17005	2.90234	3.5147	3.32837	3.6802	3.16607
LOC100132057	3.925	4.14973	4.03001	3.77124	4.54749	3.98074	4.2347	4.16274	3.85869	3.89966	4.0002	4.19901
GPS2P2	5.67935	6.28286	6.32471	6.20056	6.28739	5.9562	6.42033	6.18825	6.14857	6.50177	6.53277	6.53085
RPL9P14	3.12403	3.13463	3.32499	3.51828	3.45525	3.2409	3.07323	3.16341	3.25265	3.43377	3.1732	3.1612
CCNB2P1	3.69842	3.5912	4.10494	3.63509	3.79439	3.65071	3.62942	3.54424	3.77677	4.03411	3.67279	3.58871
FOXO6	6.55733	6.99456	6.72252	6.2914	6.25506	6.4264	7.0716	6.92485	6.478	6.79836	6.87694	7.0656
LOC100132076	2.91377	3.29489	3.71019	2.89726	2.88981	2.88072	3.07663	2.8841	2.63011	3.03991	3.23293	2.83476
LOC100132077	8.88804	9.22133	8.78968	8.07597	9.44694	8.19143	8.19133	7.7681	8.67058	8.0176	8.19373	8.83017
LOC100132078	3.62053	4.10785	4.65202	3.70937	3.92657	3.71322	3.84794	4.18587	3.5279	3.83078	4.15044	3.95246
AK6P1	3.1393	2.76695	3.18169	3.08492	2.88239	3.15299	3.39019	2.96898	3.03285	3.15165	2.77148	2.77126
LOC100132108	3.28796	3.52345	3.20095	3.52086	3.34652	3.40874	3.47977	3.79335	3.43174	3.29327	3.30723	3.44733
C2CD4D-AS1	4.4338	4.51245	4.41209	3.79336	4.98105	5.92565	4.43276	4.60398	4.31215	4.12282	4.01847	4.70497
ACTA2-AS1	5.80697	5.97265	4.69008	4.53067	4.57553	5.17021	5.21976	5.10649	5.01137	5.2263	5.04084	5.32844
ETF1P3	4.91589	4.58168	4.41743	4.25918	4.3455	4.11624	4.3802	4.52098	4.9758	4.64179	4.75011	4.81215
RPL35AP5	3.3136	2.90137	3.18476	2.76434	2.7723	2.95553	2.86227	2.96025	2.98652	3.45338	3.63787	3.01202
RPS3AP4	3.53285	3.99742	3.53388	3.38774	3.14303	3.38639	3.70013	3.1909	3.93233	3.58374	3.62416	4.04614
FAM240A	3.73413	4.26946	4.04466	3.95813	4.04779	3.69567	4.124	4.7684	3.83114	3.78259	4.09944	3.89907
TUBB2BP1	6.49656	6.23505	5.92708	6.38326	6.3452	5.72632	5.83876	6.11754	5.51594	5.37461	5.73812	6.05478
CALML3-AS1	4.66864	3.95769	4.51944	3.83857	4.03957	7.77969	4.60377	4.76935	4.76095	4.2788	4.06125	4.73653
PHKA2-AS1	6.21341	6.35021	5.70307	5.73782	6.04516	5.97763	6.36364	6.02101	5.84638	6.23394	6.13247	6.19039
IL9RP4	6.46407	7.09089	7.17082	6.38087	6.89481	6.58579	6.51975	6.76883	6.3087	6.21061	6.77073	6.48593
LINC01987	3.92214	4.73548	4.30808	3.93104	4.44705	3.96175	4.20082	4.37032	4.38241	4.60032	4.43697	4.17684
LOC100132179	3.27384	4.10978	4.21979	4.03223	3.49416	3.14487	3.61102	4.05789	4.00107	3.02582	3.70409	3.8475
LOC100132215	4.57919	4.61707	4.96081	5.16495	4.8412	4.95955	5.0204	5.6539	5.10877	5.26072	4.97602	5.35591
LOC100132223	6.05416	6.23914	5.90451	5.84835	5.33891	5.20919	5.56684	5.5956	5.64632	5.6916	5.69345	6.05901
LINC00543	3.37321	5.21417	3.51704	3.36076	3.49889	3.32587	3.60144	3.77726	3.58153	3.32413	3.62141	3.57692
FKBP4P6	3.9252	4.12759	3.95747	4.17341	4.12083	3.92657	4.43002	4.3346	4.19545	3.908	4.11203	4.08835
NDUFA6-DT	5.31919	5.77094	5.56794	5.52764	5.71871	5.66915	5.94352	6.03242	5.77717	5.32433	5.90006	5.80144
TEKT4P2	7.69106	7.98007	8.22544	7.92231	7.36792	7.38304	7.1626	7.75469	8.07393	7.61334	7.66775	7.64901
RPS27P29	4.3804	4.59673	4.28119	4.60697	4.41156	4.73707	4.50793	4.43807	4.80477	5.08134	4.75813	4.21904
SLC29A4P2	7.07652	7.79414	8.34533	7.42514	7.42654	6.71919	7.66192	7.3032	6.93157	7.41196	7.40195	7.67384
SAR1AP4	4.26713	4.29655	4.15094	3.98182	4.34555	4.25575	4.65333	4.01043	4.18946	4.12707	4.14535	3.95299
CNOT7P2	3.25932	3.40004	3.30941	3.3219	3.22482	3.12273	3.43895	3.2114	3.41884	3.3402	3.3146	3.49851
CLUHP3	6.36729	6.05679	6.55001	6.07154	5.78242	6.98978	6.86553	6.81753	6.38217	6.35029	6.2658	6.23523
HSPE1P7	2.97388	2.90764	2.86041	3.35263	3.03292	3.37523	3.34794	3.06938	3.34304	3.28508	3.31405	3.20707
FRG1HP	7.66368	8.55175	7.48074	7.28477	7.93297	7.12615	7.83711	7.72633	7.44573	7.61295	8.2801	7.95726
LINC01512	4.48437	5.45336	5.02285	5.31424	4.75187	4.81636	5.0116	4.88697	4.92051	5.12586	5.0112	5.44722
LOC100132356	6.62044	5.71695	6.03124	6.32039	7.04645	5.20093	5.11498	5.93955	4.83163	4.38777	5.11945	5.1228
RPS10P28	5.92724	6.19118	5.92591	6.11219	6.23052	6.71162	6.28099	6.02593	6.37987	6.28586	6.33813	6.44116
RPS29P8	6.28908	6.11073	6.16944	5.95736	5.92271	6.17289	6.09848	5.5687	5.98043	5.48404	6.78695	6.68922
AGGF1P1	2.86116	3.13997	3.31613	2.9459	2.8906	2.85823	3.14404	3.25789	2.85523	2.94147	3.1412	3.23845
KRTAP4-9	5.48475	6.32845	5.6705	5.32973	5.34473	5.91696	5.98559	6.15009	5.96735	6.17012	5.96465	6.00259
ZNF705B	3.37732	4.83672	3.88261	3.73274	3.77738	3.2861	4.01922	3.90872	3.45097	3.61561	4.22535	4.04855
RPS15AP28	3.52831	3.33758	3.35799	3.59218	3.70373	3.38622	3.38217	3.39585	3.56139	3.57773	4.25663	3.58249
PGGT1BP2	3.88163	3.95416	3.78711	3.62775	3.63581	3.68785	3.94579	3.86425	3.66803	3.56104	4.0095	4.08146
NBPF10	9.54818	9.9396	10.4882	9.64254	9.82425	9.81475	9.68124	9.39001	9.11678	9.62217	9.07302	9.05355
ANKRD36P1	3.71744	3.52712	3.98437	3.63341	3.95824	3.7785	3.62401	3.77183	3.78788	3.49589	3.73515	3.76696
GXYLT1P4	2.98264	2.59295	3.24822	2.81704	2.69049	3.22313	2.59405	2.87355	2.6463	2.58746	2.55613	2.69643
CLDN24	3.92383	4.29108	4.37386	3.92622	3.71667	3.59735	4.43314	4.44407	3.74605	3.8657	3.81316	4.03581
KRTAP4-7	6.4542	8.13938	7.85363	7.84353	7.2269	7.3855	7.42361	8.41877	7.26408	7.86981	8.00325	8.2339
RPS27P6	3.44445	3.51986	3.39807	4.15855	4.56718	4.31761	3.7065	3.69561	3.43893	3.89375	4.4046	4.05483
RPS29P16	7.7285	7.57641	6.27123	6.97915	7.35868	6.69508	6.95534	7.81684	7.00402	7.47014	7.34629	6.95353
LINC01415	4.02359	4.15558	4.32206	4.43404	4.19611	3.98412	3.98053	4.06796	4.07175	4.22093	4.47372	4.32094
ZNF114P1	2.76108	2.86837	2.9455	2.62033	2.88797	2.72549	3.07075	2.63211	2.71469	2.8771	2.85669	2.82303
GLRXP3	3.73325	3.90614	3.89555	4.20525	3.89638	3.69636	4.08328	4.18236	3.53614	4.52744	4.24589	4.13916
MTRF1LP1	3.79854	4.17985	3.31259	3.56372	3.95399	3.70533	3.97002	3.68456	3.72908	3.27448	4.1557	3.55981
FGD5P1	6.06485	6.25165	6.27608	5.9296	6.0673	5.74482	6.4924	6.32458	5.73982	5.91118	6.49145	6.33924
TAT-AS1	3.90441	3.61659	3.71018	3.60551	4.00364	3.69903	4.00795	3.6355	4.18964	3.67125	3.76627	3.97159
DOCK11P1	3.50489	3.27699	3.28528	3.2923	3.25054	3.1581	3.1537	3.14834	3.17306	3.16203	3.33607	3.24898
RPL26P33	7.28687	9.12645	7.93039	7.09321	7.56509	7.37067	8.34613	8.27571	7.35072	8.14893	8.35152	8.34452
LOC100132570	5.69366	6.21072	5.77531	5.93388	5.84753	5.82485	5.75785	5.72262	5.90205	5.95375	6.04413	6.03262
RBMXP4	4.6992	5.21851	5.4234	6.12125	5.10088	5.07231	5.36381	4.99956	5.33927	5.1798	5.25144	4.99382
PGAM1P5	5.6198	5.74112	5.58026	5.43386	5.55491	5.5298	5.85521	5.72588	5.39543	5.5424	6.03815	6.12845
XGY2	3.77036	3.8965	3.86574	3.46198	4.24691	3.70962	4.93986	3.57091	3.96944	5.59403	6.01789	5.04377
GAPDHP68	6.30422	6.40047	6.74144	6.5294	6.50611	6.27428	6.74357	6.28856	6.23019	6.87418	6.72975	6.72869
AGGF1P7	2.83559	3.37201	2.8324	3.13041	2.68318	2.59118	2.76367	2.99007	3.00928	2.72305	3.00389	2.94539
LINC02312	4.12963	4.72985	4.75006	4.51545	4.44559	4.19045	4.47962	4.7593	4.4955	4.18206	4.40958	4.7347
LOC100132615	4.43214	5.25287	5.11028	4.97911	5.02981	4.51419	5.10657	4.99537	5.05046	4.86265	5.28561	5.18328
ZRANB2-AS1	4.90837	4.54481	4.45686	4.67112	5.00286	4.56127	4.99931	4.48678	4.29537	4.93031	4.73282	4.2941
LOC100132626	3.66608	3.50626	3.3704	3.97096	3.71209	3.401	3.81826	3.83806	3.79937	4.03853	3.90472	3.80257
CICP3	4.80667	5.51022	5.03236	4.80131	5.73522	4.65476	4.93043	5.05381	5.22727	4.87181	5.20867	5.58198
RPL17P41	2.76251	3.31645	2.97635	3.05511	3.12886	3.19388	3.03904	3.1442	3.4491	2.81428	3.07814	3.19743
FKBP4P1	5.32642	5.81908	5.628	5.57962	5.23584	5.19437	5.60777	5.74018	5.3977	5.46395	5.71355	5.81876
LOC100132658	4.58746	3.92378	4.11201	4.72607	4.28346	4.94112	4.30807	4.81107	4.74538	4.4393	3.97662	4.53951
LOC100132659	3.49657	3.28291	3.67736	3.08837	3.44624	3.70643	3.62225	3.67484	3.20072	4.30148	3.41017	3.61579
GXYLT1P6	3.51099	3.65259	3.82149	3.43429	3.61558	3.8215	3.64422	3.61315	3.63864	4.0276	3.75548	3.55725
RPS2P28	6.33233	6.89375	6.97491	7.3766	6.77687	7.0436	7.20808	7.17127	6.94925	7.31526	7.29816	7.45059
BSN-DT	4.52449	4.75984	4.93282	5.00483	4.61037	4.33097	4.50011	4.51356	4.68529	4.24374	4.97649	4.87518
NFU1P1	4.0922	3.97859	4.29143	4.60716	4.56253	4.17363	4.15004	4.39113	4.05519	3.9854	4.80259	4.30647
PDCL3P3	4.50311	4.42621	4.41683	4.98745	4.6498	4.82417	4.53506	4.53384	4.54582	5.19047	4.58304	4.60079
LOC100132686	3.57278	3.77579	4.30923	3.32817	3.29524	3.56454	3.50456	3.78417	3.36118	3.30537	3.25227	3.64094
PAXIP1-AS2	6.6854	6.44779	6.52372	6.9671	5.35564	6.54175	6.48098	6.418	6.23763	6.83485	6.69765	6.78192
RPL15P21	7.60293	8.18055	7.3411	7.28048	7.05166	7.0859	7.28592	8.02049	7.27318	6.66604	7.82866	7.73054
DCAF13P3	3.33595	3.17815	3.71561	3.4416	3.23533	3.40169	3.35499	3.07675	3.33332	3.29764	3.2457	3.19874
FILNC1	3.59602	3.79609	3.44441	3.61094	3.62371	3.31881	3.77828	3.58499	3.41939	3.56151	3.70925	3.61679
LOC100132736	4.90841	5.34026	5.16243	4.67435	5.41316	4.84833	5.03052	5.1212	4.87171	5.08157	5.20099	5.13923
LOC100132762	3.56148	3.09927	3.63105	3.05877	3.44195	2.99563	3.12044	3.20608	3.09267	3.13479	3.11408	3.05629
KDM4A-AS1	5.58967	5.73449	5.66179	5.8283	6.49656	5.48686	5.67662	5.74027	5.44759	5.21692	5.64079	5.61959
LOC100132781	3.78031	3.54961	3.09767	3.10769	3.06409	3.0357	3.13517	2.97444	2.98721	3.17255	3.58382	3.12361
RPL12P32	5.8856	6.22066	6.56246	6.22318	5.71524	6.47862	6.0134	6.34061	6.6215	6.22017	6.21064	6.6669
NIFKP6	5.30164	4.24161	4.69043	6.31828	5.60646	5.98404	4.86762	3.73005	6.02902	5.00175	5.35063	4.59561
LOC100132797	3.59635	3.84501	4.29881	3.75481	3.97315	4.18164	3.82479	3.89768	3.56101	3.79982	3.84761	3.56273
RBMX2P2	3.93512	4.00493	4.01483	3.95398	4.20028	3.86098	3.85033	3.97786	3.87332	3.64878	4.07056	4.01153
NACAP10	3.03439	3.57058	3.48891	3.22951	3.544	3.04028	3.26193	3.22412	3.29283	3.13695	3.26097	3.38122
LOC100132813	6.1926	6.4615	6.29297	5.93747	6.42902	6.2416	5.96552	6.61326	6.29866	6.22715	6.34462	6.4785
IPO5P1	7.10048	7.05516	6.57454	7.44309	5.90738	4.8622	8.15891	5.92021	6.58227	6.22838	6.91344	6.72168
LOC100132831	6.2431	6.58803	6.29707	6.03304	6.41765	6.19379	6.701	6.80757	6.3574	6.33914	6.84181	6.76371
PMS2P9	7.42112	5.49605	6.42238	7.02636	5.90479	4.73061	8.40736	6.07609	6.4379	8.09962	7.46678	7.15709
LOC100132849	3.33801	3.5089	3.63393	3.61719	3.72523	3.51213	3.41583	3.53487	3.48674	3.67648	3.58163	3.58212
LOC100132857	4.58508	4.68858	4.40067	4.45752	4.37109	4.45501	4.55766	4.72108	4.5367	4.52006	4.83768	4.6549
HMGB1P37	4.07339	4.59431	4.66192	4.35584	3.93897	4.37502	4.35588	4.65073	4.218	4.32919	4.54658	4.9291
MSC-AS1	7.87906	8.67722	5.49102	5.64057	5.91586	6.24618	6.03629	6.61356	5.55051	6.80881	8.90948	7.23382
DPH3P1	5.47866	5.39692	5.55688	5.25087	5.59224	4.91909	5.63064	5.44532	5.3464	5.17747	5.31035	5.3544
SHISAL2B	4.00335	4.15246	3.90099	3.75277	4.13225	3.78666	4.29436	4.14937	3.84141	3.80587	4.00831	3.9825
EIF4EP3	2.8623	2.89082	3.2009	3.54294	3.3947	3.03113	2.95983	3.68077	3.17444	3.3909	3.10324	3.43746
FAM66D	3.43775	3.70916	4.05858	4.17036	4.2168	4.3555	4.42573	4.94252	4.42163	4.48549	4.02126	3.91375
RPS21P2	4.29961	4.3428	3.95185	3.89935	3.9132	3.53527	3.62045	4.24188	3.727	4.6353	3.98208	4.1624
SMIM9	3.88112	3.81209	4.1462	3.80395	3.87172	3.72248	4.0968	3.79182	3.77766	3.59032	4.11075	3.78141
GYG1P1	4.87973	4.75439	5.09111	5.68999	5.61926	5.35377	5.27233	5.19308	5.70082	5.19688	5.28578	5.14852
SYPL1P2	3.13247	3.85793	4.09443	4.56251	4.76943	4.25599	3.38979	3.96989	4.68302	3.61147	3.17523	3.24055
ELOCP29	5.7081	5.45467	5.02961	5.58285	5.5148	5.27266	5.61822	5.42096	5.62229	5.47426	5.61052	5.52364
ATP6V0CP1	3.95925	4.40946	4.24519	4.25108	4.10548	4.29155	4.11365	4.51094	3.95057	4.15799	3.75296	4.01442
GOLGA8DP	5.71868	5.63921	5.64136	5.56829	5.69452	5.69616	5.81731	5.85019	5.72984	5.64233	5.76691	6.0509
LINC00856	4.1911	4.62632	4.03999	4.1938	4.18941	4.0047	4.04381	4.35369	4.33399	4.38436	4.37721	4.35475
HMGN1P30	4.26828	4.56594	4.45112	4.59947	4.75785	4.84559	4.35807	4.49751	4.78286	4.83758	4.88592	4.80629
RPS21P3	4.74162	4.39415	5.10207	4.65507	4.76279	4.49534	4.62859	4.7491	4.29168	5.37701	4.97717	5.35229
RPS8P3	4.42552	4.65345	4.55586	4.44737	4.5529	4.45276	4.73567	4.69647	4.75788	4.62681	4.75132	5.13765
RASA4DP	2.77442	3.0154	2.87214	2.91795	2.80888	2.8601	2.89512	3.13909	2.75857	2.90088	3.05097	2.827
LOC100133007	3.70462	4.1007	3.84268	3.50456	3.70307	3.96626	3.94742	4.08591	3.99966	3.40964	4.2395	3.79209
RPL7P4	3.70565	3.36453	3.50073	3.79397	3.43674	3.39536	3.4408	3.6537	3.76402	3.85041	3.78696	3.83776
RPL18AP7	6.76759	7.37799	7.18428	7.71087	6.83678	7.01721	7.71858	7.25091	7.03844	7.56795	7.16697	7.52889
FAM217AP1	3.12638	3.08299	3.19741	3.35053	3.00716	3.18218	3.28523	3.51512	3.14762	3.16979	3.16999	3.50247
PPP1R26P2	5.52928	5.91997	6.23517	5.4258	5.61895	5.37192	6.28072	6.21472	6.29145	7.24436	6.35712	6.14021
LOC100133073	9.23924	9.18207	9.91116	9.41039	9.81608	9.1943	9.73772	9.1421	9.35016	9.46295	9.4583	9.63826
LOC100133077	6.0363	6.25905	6.15284	5.70033	5.97734	5.85434	6.40475	6.14026	6.04871	6.39967	6.30066	6.42102
LOC100133091	6.63541	7.25538	7.79295	7.13894	7.65577	7.30466	7.80042	7.32605	7.58419	7.30197	7.71881	7.92784
LOC100133092	3.00318	3.33993	4.00877	3.64084	3.2303	3.18996	3.64885	3.7373	3.35312	3.04786	3.79285	3.10643
RPL7L1P13	5.05722	5.63256	4.856	5.16112	5.78845	4.74786	6.92931	5.98017	5.22634	5.84702	5.21968	6.38441
LINC01203	2.88545	3.20919	2.83345	3.0555	3.15463	2.80418	2.95516	3.00987	2.83665	3.03327	2.92656	3.00461
RPL12P41	2.70242	2.65275	2.80375	2.88548	2.74215	3.05034	2.83799	3.03755	2.93111	3.10441	2.94615	2.64114
FAM66A	3.20431	3.35253	3.6843	2.85093	2.908	2.8132	2.88268	3.84329	3.09075	3.01593	3.52592	2.98422
C9orf147	5.83638	6.03377	5.57533	5.27093	5.61938	5.42991	5.80341	5.71718	5.45096	5.3825	5.76483	5.61756
LINC00240	3.51528	3.60576	3.52307	3.44353	3.77613	3.73635	3.66214	3.52437	3.66863	3.27192	3.56782	3.70193
RBM22P5	4.16091	4.05302	3.88083	3.94822	3.94883	3.87949	3.99867	3.93504	4.17398	4.2134	4.20504	4.34152
LOC100133211	5.3201	5.54197	5.8027	6.27511	4.77831	5.0402	5.65289	6.03322	4.99515	5.37581	5.81133	5.70866
SBF1P1	6.48905	6.64497	6.4699	6.22862	6.34254	6.21926	6.62746	6.62176	6.36783	6.42827	6.60791	6.70308
LOC100133252	4.16947	4.43715	4.65275	4.60245	4.36122	4.20052	4.35676	4.40675	4.17844	4.01704	4.42104	4.26591
CBX1P5	4.89644	5.6379	4.92173	4.70765	4.95488	4.7081	5.08832	5.5834	4.8463	4.89569	5.03727	5.16893
LOC100133261	3.01461	3.37493	3.6264	3.16071	3.13811	3.10579	3.5317	3.32862	3.25629	2.85098	3.21627	3.69902
HAUS6P2	3.54127	3.51008	3.08871	3.09174	3.21698	3.63092	3.27562	3.12971	3.28366	3.28337	3.19936	3.29021
LOC100133286	5.05599	4.98373	5.07714	4.8849	5.24884	4.89463	4.86959	4.56139	4.82819	5.15012	5.40623	5.23818
RPL34P16	3.37342	4.00043	3.39363	4.11736	4.27414	3.83573	3.73791	3.2372	3.7808	3.56688	3.61362	3.93799
RSU1P2	4.07842	4.436	3.82427	4.16473	4.08533	3.99225	3.83871	3.95202	4.01574	4.14201	4.06593	3.91768
HMGB1P28	4.81171	4.43672	4.48885	4.42293	5.495	4.85094	5.01511	4.67953	4.55004	5.06213	4.93636	5.22782
HOXA-AS3	4.75186	4.98978	5.09965	4.89301	4.44405	4.45997	4.56558	4.9127	4.51339	5.05595	5.1296	5.05691
LOC100133315	6.9687	7.80591	7.42959	7.43761	7.19116	7.20497	6.44275	7.91076	7.75818	7.311	7.88257	7.28161
PRO1804	4.81478	5.19287	5.90889	4.71932	5.64964	4.74365	5.08934	5.79976	5.77437	4.93748	4.65637	5.22453
KLF17P1	3.97928	4.20725	3.60408	4.15558	3.94774	4.06595	3.56441	4.32784	3.78551	4.74477	4.84969	4.05296
LOC100133331	3.86829	5.27665	6.76711	5.98059	6.37788	4.70707	5.90534	5.92004	5.81266	5.82316	4.89518	4.75744
LINC02171	4.77843	5.03287	5.06187	4.87005	4.6704	4.77456	5.21455	5.31433	4.97492	5.01343	5.22715	5.12712
MRPL23-AS1	6.24137	6.56123	6.26909	5.98746	6.5971	6.14491	6.6613	6.60962	6.25314	6.37983	6.58759	6.76483
LINC01134	5.55059	5.85765	6.00725	5.89538	5.88314	5.88742	6.3454	6.25066	5.96759	5.68868	6.43372	6.30429
RPS27P24	5.01578	5.4972	5.13594	5.16412	5.11282	5.22907	5.68818	5.12925	5.21609	4.86735	5.41254	5.39818
LY6E-DT	4.07101	5.58086	4.15329	3.96094	4.03261	4.37122	4.70546	5.04805	5.02052	4.94913	4.93991	5.37972
LINC01816	4.37953	5.36892	5.2538	4.8338	3.61346	4.59044	5.10283	5.32003	4.8746	4.89796	4.95237	5.2768
MAP3K14-AS1	6.61893	7.03366	6.37312	6.08974	6.12867	6.64276	6.56713	7.21289	6.41659	6.4007	6.40313	6.76632
UBOX5-AS1	4.78871	5.48208	5.04501	4.53591	5.2076	4.84299	5.34043	5.08518	4.69114	4.90855	5.55212	5.23481
KDM7A-DT	5.96972	6.31076	6.25542	5.994	6.34485	6.98987	6.45943	6.74651	6.68523	6.3463	5.99355	6.25856
LINC01119	4.63868	4.60211	5.50581	4.47774	4.54061	4.16266	4.06926	4.98395	4.75572	4.89919	4.62178	4.8599
LOC100134368	6.03847	6.13865	6.04697	5.26039	5.29364	5.56207	5.75097	6.19917	5.46448	5.85358	6.01228	6.03695
LOC100134391	6.07562	5.94997	6.59909	5.48662	6.06934	5.60528	6.09819	5.64886	5.90195	5.62444	5.97522	6.31761
LOC100134507	3.4481	3.18722	3.28374	3.5428	3.23467	3.4034	3.41693	3.33751	3.35555	3.22345	3.35763	3.64447
NDUFB2-AS1	5.72646	6.52022	5.97591	6.17857	6.13763	5.98008	6.49153	6.35998	5.92742	6.08968	6.02811	6.54901
UBE2Q2P2	5.04723	3.80362	4.94845	4.36324	4.58014	5.50125	4.87105	4.38854	6.07519	5.13527	4.95511	4.55179
JMJD7	7.86026	7.90716	8.74874	7.7072	8.50223	8.86976	9.84972	9.33445	9.35424	9.16634	9.17394	8.99667
HDAC6	7.3575	7.41113	7.66785	7.70974	7.41079	6.9732	6.74835	7.87238	7.99145	7.29	7.3626	7.48381
C17orf99	6.57982	7.21275	6.5	6.42941	6.66935	6.36436	6.95723	7.20866	6.44683	6.6765	6.95472	6.9405
VTRNA3-1P	6.43856	7.3798	7.12252	6.7279	6.61709	6.55505	7.35304	6.65452	6.88533	7.3877	7.41754	7.32289
KDELC1P1	4.23865	4.89498	5.11489	5.16567	4.63071	4.39574	4.72165	4.19493	4.30602	4.35873	4.65414	4.66492
LOC100144595	3.46999	3.71505	3.79753	3.40144	3.47244	3.34384	3.37225	3.82545	3.32503	3.65068	3.35684	3.75253
LINC00029	5.86694	6.10332	5.87653	5.40958	5.51354	5.65557	6.0216	6.20379	5.59007	5.84524	5.80594	6.20826
LINC01056	4.9202	5.68424	4.98672	4.88683	5.20553	4.83095	5.39238	5.80609	5.11759	5.01737	5.2438	5.25778
EPHA5-AS1	4.43334	4.63439	4.4239	4.06658	4.51839	4.19178	4.19503	4.6029	4.01299	4.63801	4.63548	4.47303
CHKB-DT	6.09083	6.39173	5.91196	6.11971	5.84247	5.83911	6.26566	6.16048	6.11971	6.03841	6.45613	6.34206
LINC00930	4.70128	4.18734	4.14456	4.10526	4.1248	4.30783	4.65599	4.74222	4.36422	4.51418	4.52641	4.70475
KLLN	5.58405	6.2731	5.65814	5.48213	5.60936	6.23487	5.89015	5.76833	5.74066	6.35175	6.50815	5.8743
TMCO1-AS1	3.72027	4.97404	4.51725	4.43135	4.32699	4.19984	4.79792	4.49031	4.34125	4.56617	4.38797	4.30182
CBX1P2	3.77558	4.34389	3.89786	3.87837	4.34876	3.80543	4.31807	4.24783	4.23885	4.82259	4.9726	4.63864
HDAC5	7.89432	7.78319	7.76199	7.30335	8.00397	7.45906	7.05102	8.10372	7.36943	7.25727	7.52284	7.76624
PHKG1P4	3.90932	4.69223	4.22007	4.20175	5.03195	5.03709	5.58514	3.60748	4.55353	3.70183	4.18687	4.14363
KRTAP20-4	5.4957	5.82467	4.4968	4.76503	4.52622	5.64241	4.55997	4.49126	5.15813	4.57677	4.78204	4.88088
LETM1P3	6.17877	6.68463	6.55458	6.57142	6.40244	6.2045	6.67095	6.9147	6.58423	6.57676	6.75644	6.88216
RNU4ATAC	3.71882	4.31064	5.7305	5.67258	5.92683	5.33532	4.30213	3.92556	4.11151	4.52892	4.08212	4.49449
RNU6ATAC3P	3.1467	3.66054	3.9064	3.25172	4.10926	3.81967	4.00966	3.87411	3.53305	3.80286	4.48019	4.34832
RNU6ATAC4P	3.83833	3.93249	3.07992	3.62404	4.31031	3.34638	3.39178	3.83638	3.44458	3.54478	4.43055	3.84863
SCARNA9L	4.8456	4.54642	6.28089	8.17957	6.9163	5.65157	5.8967	7.99637	8.09192	4.14531	4.59894	4.71791
PDCD6IP	8.94045	8.94657	8.94955	9.22326	9.20061	9.32814	8.99502	9.59814	9.30365	9.61859	9.34934	9.27359
TEX36-AS1	4.03976	4.24621	4.19036	4.12079	4.17633	4.01957	4.39108	4.18285	3.99617	3.91935	4.24718	4.16384
PATE3	3.27789	3.35113	3.3818	3.29824	3.49107	3.3057	3.50828	3.32168	3.58618	3.28383	3.25434	3.32348
PEG3-AS1	3.45724	3.90855	3.87083	3.62204	4.20016	3.61304	3.71826	3.69534	3.83065	2.98278	3.16631	4.0297
DBIL5P2	4.36661	4.63315	4.33602	4.23961	4.09265	3.98108	4.93137	4.59616	3.9431	4.28117	4.67432	4.52894
PDCD6	9.08099	9.10356	8.48602	9.21013	9.12576	9.22837	8.768	8.56912	8.73344	8.85961	8.8527	8.81129
SRRM5	5.45431	5.66811	5.28293	5.26849	5.51157	5.13947	5.89558	5.42806	5.11149	5.3176	5.50901	5.54492
ERICH4	5.91333	6.50494	6.00302	6.27739	5.84148	5.74824	6.17355	6.09017	6.1123	6.17364	6.43699	6.42749
EPOP	6.48327	6.56254	6.84826	7.01852	6.76516	6.81094	6.30878	7.01482	6.89201	6.75519	6.86243	6.90492
TRIM59-IFT80	5.33174	5.87282	6.16959	5.47413	5.56892	4.98029	4.5766	5.29234	5.35129	5.42836	5.0209	4.99248
LOC100174950	2.7091	3.05932	2.79747	2.63447	3.04362	2.9894	3.01929	3.1064	2.76244	2.88757	3.11334	2.81358
BCL2L10	6.31687	6.33725	5.71585	5.7969	5.79263	6.51723	6.02204	5.65389	5.71532	5.9278	6.10515	6.15567
MIR1225	8.00639	8.8507	7.82224	7.44477	7.87288	7.60298	8.45967	8.63195	7.54772	7.79277	8.58746	8.53428
TOMM6	8.69261	9.10682	8.34045	8.95745	8.54277	9.34599	8.96899	9.34389	9.1768	8.81469	8.65546	8.80282
HECTD2-AS1	3.86085	3.83552	3.67218	3.41897	3.51472	3.44322	5.75916	3.86943	5.26245	3.80307	4.06681	4.37389
LINC00426	3.8476	4.32148	4.02735	3.70806	4.15996	3.80121	4.05649	4.52903	4.15464	3.77971	4.23361	4.37856
LINC00092	5.39131	5.96022	5.81923	5.27826	5.13681	5.13788	6.21488	5.95241	5.77151	5.7894	6.08041	5.92787
DNMBP-AS1	5.10578	4.67567	5.02256	4.70144	4.90151	5.05913	4.44296	4.54472	4.45852	4.66354	4.71767	4.61629
TRQ-CTG7-1	3.86709	4.5814	3.51785	3.4082	3.4283	3.82849	3.72765	4.16478	3.64814	4.10103	4.36305	4.1617
TRV-AAC5-1	3.29975	3.10351	4.32401	3.45906	2.97527	3.18638	3.1482	3.01939	3.30789	3.60968	3.64765	3.79141
TRP-AGG1-1	5.37687	6.26069	5.16412	4.89464	5.45743	5.51933	5.86943	5.70316	5.77399	5.42341	5.11664	5.77382
TRA-CGC3-1	5.45391	4.77451	5.16089	4.81647	5.17861	5.68398	5.21977	5.37679	4.34796	4.91364	5.58955	5.47542
TRR-TCG6-1	4.17824	4.50877	4.68636	4.20869	3.67661	5.09817	4.59634	4.88852	4.83549	3.22838	3.9104	4.23935
TRL-TAG3-1	6.36382	6.40035	7.22426	5.55826	6.74147	7.14265	5.85019	6.74665	5.89245	6.14871	6.89327	6.80204
TRA-CGC4-1	6.38897	6.56911	7.57673	6.12999	7.46285	8.55801	7.3324	6.9328	7.33624	7.75231	7.87265	7.48605
TRG-CCC5-1	4.40165	4.71002	5.26709	3.98019	4.23071	4.85042	5.24796	5.64702	4.23635	4.36245	5.50101	5.23454
TRA-AGC4-1	5.32446	6.03461	6.23976	4.33917	5.53233	5.4339	5.59556	5.18695	5.18344	5.61211	6.27223	5.86474
TRL-TAA4-1	5.19519	5.8289	5.53695	5.57987	5.49082	8.30934	6.14487	6.58315	7.69165	6.36116	6.72373	6.26713
TRS-AGA4-1	3.13896	3.19226	4.06397	3.3079	3.35419	3.34467	3.36135	3.39737	3.29711	3.18645	3.16077	3.24107
TRA-TGC6-1	7.57107	8.94887	8.6907	7.70553	8.1248	7.90258	8.694	8.48206	7.88898	8.28187	8.69994	8.43914
TRM-CAT7-1	5.16921	5.9129	4.74132	5.15885	4.7587	5.57166	4.95261	5.39825	5.61311	5.44933	5.04349	5.26029
TRK-TTT8-1	5.96194	7.18243	5.16427	6.41629	6.31257	5.99696	6.55157	6.80546	6.20544	5.89748	6.98889	6.59238
TRL-AAG4-1	3.22625	3.19712	2.7309	3.08448	3.15895	4.56365	3.01722	3.08045	3.92085	2.88275	3.30171	3.53939
TRK-CTT3-1	4.66818	3.55218	3.82224	3.64837	4.22418	3.95656	4.46562	4.3223	3.70395	4.06889	3.9972	4.52197
TRC-GCA16-1	2.8163	3.34341	3.15389	2.85507	3.36127	3.28434	3.40245	3.22326	2.83738	3.96367	2.72236	3.1545
TRS-CGA4-1	3.68886	4.31233	3.38354	3.70213	3.85502	3.96445	3.78333	4.23149	3.50324	4.12392	4.2815	3.79879
TRC-GCA5-1	4.97966	4.21458	5.7716	5.59834	4.2373	5.61752	6.08123	5.80081	5.95497	5.08772	5.84807	4.90526
TRL-TAA2-1	7.72398	8.65917	8.25442	7.19974	7.65741	7.51342	7.9016	8.52063	7.77653	8.15004	8.29393	8.23581
TRR-TCT4-1	4.33448	3.88459	4.72492	3.44987	4.12842	3.66553	3.89363	3.84762	3.65771	3.55263	4.72541	3.99046
TRW-CCA4-1	4.80648	4.30749	4.18776	4.70554	4.0395	4.36755	4.09241	4.34627	4.31637	3.65221	5.12474	4.62465
TRC-GCA19-1	4.01207	4.55314	5.65976	4.57117	5.79977	5.23077	4.69515	4.30413	3.95214	4.2702	4.35349	3.77591
TRV-AAC6-1	2.82434	2.65429	2.77265	2.87581	3.35389	2.79619	2.83193	3.07689	2.88744	3.1674	2.71472	2.78936
TRV-CAC9-1	3.20433	3.35586	3.41716	2.98934	3.58328	3.37597	3.7098	3.41783	3.6211	3.19001	3.45428	3.53742
TRD-GTC3-1	7.52499	8.3091	8.52523	7.33513	7.61941	7.72745	8.4504	8.32861	7.40813	8.49062	8.83507	8.31309
TRD-GTC1-1	6.40739	6.85644	7.03166	6.79537	6.39271	6.31444	6.70687	7.24691	6.40296	6.26331	7.09193	7.19829
TRG-GCC5-1	6.71382	6.41778	6.47213	6.43288	5.44697	6.03979	6.59843	6.21527	6.2753	6.46922	6.83926	6.73246
TRL-TAA3-1	3.12697	3.3043	3.19748	3.84778	3.92722	3.18187	3.16699	3.46013	3.83832	3.90179	3.31682	3.64521
TRR-TCG1-1	6.44514	7.06243	7.21563	6.9875	6.67819	7.02253	6.51597	6.98039	6.68817	6.61074	6.69748	7.03647
TRR-CCT5-1	4.19361	4.89993	3.77424	3.65665	4.85849	4.22424	3.74898	4.22648	4.77673	3.78056	4.18277	4.29687
TRG-GCC4-1	4.94064	5.41962	5.58511	4.97104	5.61209	4.66645	5.98784	5.77866	5.4376	4.84055	5.33583	5.83316
TRG-CCC3-1	6.15311	6.74437	5.75466	5.90712	4.94904	5.84063	5.9724	6.1475	5.40695	5.97618	5.58136	6.22778
TRS-TGA1-1	4.99743	6.03789	4.91811	5.33465	5.43908	4.8488	5.80636	5.33437	5.10187	4.91012	5.46894	5.18269
TRT-CGT5-1	4.75187	5.69424	5.56314	4.54961	5.24323	5.01178	5.02378	4.62229	5.02927	5.14513	5.46341	5.25606
TRL-TAA1-1	5.74743	5.71328	5.68371	4.34464	4.95607	5.97401	5.17715	5.87611	5.34776	5.53748	5.47304	5.90067
TRQ-CTG5-1	2.89732	2.96415	3.06846	3.37269	3.14303	4.37405	3.12002	2.97923	3.24524	3.431	3.21679	3.12355
TRK-TTT7-1	6.2558	6.60614	7.0766	6.62885	6.757	6.3562	6.60501	7.22907	6.85116	6.86687	6.96822	7.16788
TRT-CGT3-1	3.77522	4.40115	4.62467	4.60458	5.30518	4.35834	4.79905	4.93867	4.21751	4.35479	4.65699	4.54282
TRL-CAA5-1	3.43218	3.34267	3.29824	2.92204	3.1564	3.31385	3.70696	3.3063	3.43017	3.74422	3.7385	3.61163
TRT-TGT2-1	4.43983	4.90706	4.88587	4.35573	4.67769	4.59122	4.97351	4.52668	4.4375	4.51331	4.85606	4.99002
TRV-CAC3-1	5.24045	6.03447	5.26058	5.03052	6.44692	6.22822	5.70051	5.19475	6.34099	6.83821	6.09758	6.09697
TRS-AGA5-1	3.39626	2.80157	2.94891	2.90086	3.12907	2.73407	2.99706	3.10981	3.2319	3.07627	3.3524	2.86063
DCTN1-AS1	4.27365	4.72287	4.66373	4.65183	4.35812	4.36349	5.176	4.79425	4.42777	4.68852	5.34923	4.9131
BCL2L11	6.01022	6.79243	6.28081	6.32427	6.91472	6.41116	6.8392	6.32533	6.16776	6.20005	6.19517	6.24433
LDHAP2	5.06399	5.1832	5.7191	5.70105	5.04358	5.07486	5.18908	4.8022	5.134	5.48481	5.9357	5.57433
LDHAP7	5.92109	5.80141	6.81564	6.78687	5.62262	6.04124	6.14712	5.64093	5.90361	6.37679	6.51047	6.43921
RAMP2-AS1	5.52374	5.91226	5.24913	5.19872	5.2972	5.13899	5.29031	5.41791	5.13973	5.32647	5.29226	5.50256
TPT1-AS1	7.89839	7.83904	8.70418	8.02822	7.65306	7.80681	7.44408	7.96983	8.11595	8.38643	8.35117	8.47032
LINC02418	5.08697	5.36972	4.72974	4.74736	4.76096	4.73106	4.80833	5.02053	4.97065	4.78114	5.24883	5.27928
C5orf52	5.38258	5.56767	5.32371	5.10377	5.37922	5.30681	5.40513	5.82321	5.13807	5.22704	5.72118	5.56136
NDUFB1P1	3.65912	3.86849	3.72017	4.07664	3.46351	3.53666	4.04224	3.77058	3.52393	3.98157	3.82018	3.78399
FDPSP10	6.11021	6.19767	6.33092	6.54113	6.31079	5.90935	6.48048	6.11298	6.29647	6.65124	6.40338	6.51079
C2CD4D	6.9151	7.4517	7.20481	6.67456	6.75992	6.82756	7.38761	7.19573	6.70865	6.88595	7.25204	7.34527
PPIAP30	7.46928	7.21328	6.61265	7.28037	7.6731	6.56771	7.23302	7.18447	6.80446	6.11763	7.05175	7.32953
ZFHX4-AS1	4.41302	4.73776	4.75558	5.81079	5.5429	4.2973	4.32723	4.52235	4.25162	4.48434	4.22425	4.80448
PP12613	4.71339	4.32181	3.99817	3.82337	4.21941	4.29141	4.37293	4.45901	5.02016	4.4407	4.19117	4.79346
FLJ16779	4.48442	4.78774	4.49258	4.51161	4.63426	4.58498	4.7409	4.32848	4.53904	4.99114	4.93526	4.83748
LINC01634	3.88743	3.71577	3.81239	4.09838	3.7	3.63408	3.76907	3.78856	4.10606	3.84805	3.86748	3.66377
LOC100192426	5.90062	6.45735	5.9377	6.12499	6.23323	5.87447	6.12417	6.21408	5.99943	6.40032	6.10895	6.6581
LOC100196944	6.37944	7.43034	6.56625	5.91562	6.76083	6.30784	7.03886	6.84382	6.32369	6.50311	6.66229	6.97879
SH2B3	8.15015	8.10814	8.15379	8.16919	7.95966	7.90647	7.17648	7.56133	7.77212	7.14645	7.30709	7.22816
CDH3	8.57412	8.08595	6.80574	4.98787	5.22036	11.6374	10.1722	11.22	9.847	10.1616	9.4573	9.896
GNE	8.57929	8.73923	7.93187	8.95884	8.78377	7.83671	9.27788	8.40973	8.01847	7.3921	7.65409	7.86611
MANCR	5.49164	5.8802	7.60099	6.32572	7.11247	7.22167	5.68633	6.12675	6.35449	5.23519	5.69164	5.91798
RPS24P8	6.0557	6.52186	7.01651	6.86005	6.68149	5.8095	6.53934	6.89987	6.74602	6.50449	6.54653	7.02794
RPS24P13	3.82395	4.0405	3.90063	3.87889	3.83695	3.25456	3.5673	3.61722	3.94269	3.65596	3.45291	4.01522
RPS24P6	4.1635	3.39287	3.93616	5.00058	4.15771	3.39468	3.60049	3.74262	4.10513	4.00474	4.22482	4.08419
RPS24P17	3.54191	4.99617	4.78441	4.35035	3.74539	4.24005	4.49129	4.44413	4.73428	4.45186	4.20523	4.67394
RPS24P7	4.15591	4.04857	5.10722	4.73507	4.8118	4.63645	3.85043	4.35484	4.48976	4.15427	4.39585	5.46396
LOC100216346	5.23105	5.69221	4.85379	5.48399	5.25246	4.92335	4.84704	5.51067	4.98821	5.77064	6.40652	5.87166
LOC100216355	3.84537	4.09801	4.44761	3.94447	4.40767	3.98932	4.76466	4.46341	4.06224	4.13633	4.01625	3.88736
FAR2P2	7.7964	7.69617	6.88742	6.67047	7.4226	6.71457	7.03777	7.29726	6.59921	6.8325	7.25827	7.33442
AKIRIN2P1	4.57907	3.36471	3.62985	3.89892	3.63825	3.47336	3.92278	3.8664	3.31208	3.45974	4.06847	3.71401
DNM1P37	5.90719	6.59602	5.69553	5.16827	6.34311	6.08152	6.80854	6.62865	6.5858	6.28501	6.11359	6.6086
DNM1P45	6.04348	6.35169	5.4639	4.97002	5.63031	5.72583	5.85854	5.58901	5.59256	5.88825	5.72906	6.0023
DNM1P47	6.49157	7.14685	6.51044	6.22297	6.52917	6.38954	6.85512	7.09532	6.52411	6.65841	7.28686	7.36381
KMT2E-AS1	6.26034	6.98792	6.77022	6.4658	6.3372	6.35901	7.0076	7.07561	6.49236	6.85626	7.2191	6.97251
LINC01004	5.01609	4.85438	6.11523	5.3124	4.88465	4.71481	5.38283	5.71323	5.34855	6.08827	6.37112	5.74458
LOC100217367	5.16979	6.38822	4.53591	4.56555	5.19203	4.78193	5.64691	4.95854	4.61066	4.61867	5.47776	5.37833
HCN4	6.06149	6.11063	5.77117	5.92177	5.9625	5.82623	6.04645	5.96836	5.84769	5.89317	6.22441	6.2369
INSL5	3.80277	3.77782	3.75183	3.42088	3.61581	3.37621	3.36712	3.6531	3.61171	3.6867	3.70392	3.55786
HINT1P2	2.97018	3.24514	2.86571	3.09011	3.23834	2.7388	2.80839	2.8996	2.60664	3.12055	2.94929	3.22206
TMX2P1	5.48712	5.00381	5.3373	5.64974	5.23756	5.33529	5.2828	5.38728	5.77625	5.75884	5.35573	5.46019
PCED1B-AS1	4.40093	5.32888	4.18173	3.9536	3.78588	3.88312	4.02533	4.2565	3.77163	3.86049	4.18535	4.57564
FRAT1	4.99349	5.18114	5.29417	5.16872	4.82269	4.71005	5.16341	5.02326	5.04682	5.11373	4.97305	4.96579
GAPDHP42	5.47618	5.76965	6.229	5.75454	5.74187	5.45126	5.86972	5.70194	5.67767	6.05123	5.81514	6.18236
GAPDHP43	5.21543	5.41395	5.23809	5.38818	5.36512	5.52477	5.66798	5.67844	4.8795	5.28108	5.59819	5.45367
GAPDHP45	7.80734	8.18758	8.55304	8.46559	8.37239	8.06863	8.7063	8.26913	8.09657	8.70579	8.64167	8.64163
GAPDHP46	5.31217	5.5139	5.99558	5.88686	5.48752	5.24878	5.89302	5.91529	5.43477	5.74626	5.85757	5.86575
GAPDHP47	4.90733	4.41924	4.60667	4.73461	4.56277	4.52786	4.57534	5.14678	4.88042	4.84604	4.9934	4.86665
GAPDHP48	3.07169	3.54112	3.45075	3.37035	2.96773	3.13372	3.29091	3.3833	3.6049	3.16974	3.2908	3.61983
LOC100240728	4.25728	3.78375	4.23519	4.89997	3.98844	3.93845	4.13915	3.9271	4.35069	4.01016	4.52237	4.13932
LOC100240735	7.38951	8.48578	7.41875	7.13411	7.35045	7.33134	7.82998	8.21921	7.30555	7.10991	8.34048	8.18138
TROAP	7.94655	8.21784	8.00394	8.29782	9.01533	7.49208	8.04254	8.47355	7.8855	7.37736	7.71696	7.49407
MED16	8.33698	8.1154	8.37323	8.66978	9.27293	8.61182	8.47784	8.52483	8.46248	9.07242	8.9535	8.7781
LOC100268168	5.08332	5.05154	5.24574	5.43882	6.15511	4.6515	5.01691	4.70787	4.67224	4.82876	5.03407	5.04953
PIGK	8.71781	8.71989	8.38982	9.28094	8.46833	8.25974	7.11843	6.18592	7.97174	7.12478	6.95597	7.20237
NIFKP3	4.08803	3.97694	3.93875	3.99518	4.20992	4.17272	4.05929	3.76885	4.27871	3.82586	3.53997	4.0039
LOC100270670	3.63741	4.37337	3.97045	3.32768	4.40432	3.558	4.94188	3.51703	3.67297	4.22587	3.64542	4.28644
FABP5P12	3.21241	3.74851	3.39965	3.69943	3.94991	3.56665	3.02842	3.10171	3.32626	3.50682	3.30221	3.66366
LINC01432	4.12803	4.55386	3.86515	4.15515	4.0148	4.09246	4.8942	4.05071	4.11778	4.10261	4.79091	4.42032
CASC11	3.66084	3.89812	4.07329	4.69434	3.97319	4.35578	3.65904	4.08762	4.77701	4.52175	4.06951	4.4446
FTH1P27	6.92784	6.92392	6.60372	6.70761	6.55791	5.83078	6.6887	6.4185	5.90365	6.72813	6.62025	7.25295
LOC100270746	5.16877	5.9081	5.55918	5.36038	5.92922	5.68558	5.64456	5.7317	5.47403	5.64399	5.32162	5.29085
RPL21P112	3.14451	3.30477	3.02831	2.99676	2.96602	3.20037	3.16336	2.93289	3.08631	3.38488	3.21259	3.26415
RPSAP63	5.25461	5.48572	5.42748	5.53858	5.44817	5.3723	5.49679	5.37904	4.95047	5.23615	5.84929	5.84274
GNL2P1	3.8754	3.98146	3.93504	4.1049	4.00029	3.71638	3.80674	3.85796	3.80566	3.89976	3.97684	3.84739
LOC100270804	4.67974	4.54842	5.197	4.75133	4.52456	4.63178	4.52244	4.51075	4.85092	4.57932	4.54522	4.39602
RPL37P9	4.68261	4.28361	4.29955	4.26091	4.30991	4.26679	4.36043	4.47992	4.32057	4.36305	4.25244	4.31657
RPL5P9	3.51935	3.41111	3.6528	3.50444	3.45432	3.40701	4.83368	3.55662	3.97695	3.78851	3.66069	3.63476
RPL5P12	4.31532	4.49477	4.67745	4.76416	4.64122	4.26384	4.71076	4.50344	4.41143	4.90585	4.66039	4.69933
RPL5P14	3.46999	3.35627	3.71202	3.78303	3.54949	3.31939	3.61185	3.19942	3.48042	3.8882	3.523	3.56643
RPL5P17	4.67646	4.69563	4.57624	4.49001	4.55621	4.3379	4.27361	4.01757	5.03206	5.02725	4.67973	4.94355
RPL5P23	3.5078	3.565	3.22261	3.46642	3.46397	3.26895	3.42578	3.38163	3.37361	3.60519	3.56058	3.45333
RPL5P24	3.85292	4.23351	3.86181	4.07203	3.83744	4.14562	4.07467	3.70662	3.89726	4.06548	4.0405	4.22673
RPL6P21	4.57415	5.05369	4.20256	4.03806	4.07051	4.18546	4.32469	4.7095	4.35625	4.27685	4.31983	4.58846
RPL6P7	3.6513	3.74144	3.58891	3.61998	3.63697	3.55097	3.84481	3.9827	3.67347	3.89471	3.77673	3.7076
RPL7P15	3.2795	2.94298	3.50179	3.29686	2.85562	3.03178	3.19336	3.70622	3.19592	3.4529	3.42585	3.36633
RPL7P18	3.31978	3.73513	3.7057	3.6959	3.74435	3.2968	3.77789	3.43083	3.7545	3.62543	3.75069	3.74617
RPL7P19	3.2272	3.28295	3.54124	3.44365	3.63053	3.5004	3.43093	3.50401	3.64769	3.73799	3.63612	3.59666
RPL8P3	8.01658	8.23147	8.43845	9.16112	8.55794	8.62401	8.80001	8.69125	8.89545	9.15533	8.95494	9.11105
RPL9P10	3.93641	4.25521	3.43497	3.93784	3.92538	3.44678	3.89047	3.63103	3.59486	3.9332	3.80833	3.9283
RPS2P16	6.12871	6.57052	6.72975	6.33857	6.07118	6.1468	6.33417	6.45056	6.18127	6.60015	6.59131	6.88832
RPS3P4	7.25976	7.99604	8.61587	8.64732	7.7975	7.54782	8.19704	8.22472	7.94415	8.85946	8.8019	8.79634
RPS6P10	4.49321	4.08688	4.16018	4.3593	4.31101	4.17708	4.29873	4.20361	4.51873	4.53246	4.40416	3.95328
RPS7P6	4.67544	3.95212	4.20487	4.70606	4.22144	4.11396	4.21028	4.56113	4.87212	4.15957	4.32218	4.19986
RPS7P7	3.97003	3.92203	3.76003	3.98654	3.53068	3.59149	3.95458	3.72466	3.83426	3.94764	4.14108	3.63052
RPSAP16	5.18953	6.39824	6.49094	6.37899	5.62913	5.79006	6.67089	6.0648	6.0506	6.16246	6.67597	6.2874
RPSAP17	7.10826	7.37367	7.5624	8.50514	7.34319	7.82643	7.29678	8.00729	7.5773	7.50095	7.68327	7.67413
RPSAP23	3.43634	3.6081	3.09004	3.38616	3.51511	3.21461	3.7711	3.51308	3.47393	3.32059	3.4272	3.43715
RPL21P21	3.14778	2.91106	2.79759	3.14837	3.15415	2.86776	2.98284	3.65484	3.14059	3.42248	3.11224	2.93317
RPL21P22	4.22672	3.81503	4.33979	4.31494	4.44523	4.01623	4.26489	4.44195	4.53725	4.65594	4.71284	4.36497
RPL21P24	6.11318	6.35269	6.0652	5.5941	5.56997	5.67862	6.15705	6.41706	5.95093	6.22971	6.30734	6.41302
RPL21P26	3.54325	3.10113	3.16562	3.11371	3.30876	3.09615	3.20441	3.21658	3.36952	3.17288	3.42139	3.18187
RPL26P10	4.42003	3.92957	4.93157	4.5484	3.92973	4.38132	4.28966	4.15093	4.54669	4.46568	3.94264	4.2212
RPL31P12	4.70351	4.5036	4.61278	5.02744	4.1757	4.42054	4.81907	4.7573	4.4838	4.09804	4.86946	4.7264
RPL39P7	3.304	3.89393	2.95951	3.32009	3.55241	3.36187	3.91999	3.70706	3.30712	3.90774	3.19543	3.6957
RPL39P8	3.3288	3.08929	3.48296	3.2555	3.802	3.34513	3.41628	3.66343	3.71143	2.94252	3.58779	3.26521
RPL39P9	3.18039	2.81418	3.39181	3.23541	3.3879	2.71479	2.9636	3.06572	3.0298	2.89329	3.0922	3.22628
RPL7AP15	5.37378	5.3062	4.6434	4.7885	5.31666	4.6395	4.46311	4.61407	4.72471	5.28509	5.93934	5.67158
RPL7AP16	3.539	3.7432	4.17543	3.78267	4.44451	3.84825	3.55232	3.75202	3.86065	3.70975	4.15972	3.9408
RPL7AP17	4.5428	4.84989	4.98798	4.54686	4.82223	4.66272	4.6256	5.19164	4.73107	4.85367	4.74817	4.83737
RPS20P6	4.14117	3.57565	4.46188	4.37334	3.62852	4.14167	4.18019	4.35856	4.77847	4.60679	4.32768	4.2434
RPS26P14	3.75251	4.12267	4.83951	4.89475	3.69085	4.29762	4.45999	4.21276	3.94224	4.20986	4.23833	4.7046
RPS3AP11	5.06867	4.49697	4.70714	4.63286	4.92993	4.23686	4.32563	4.21617	4.6737	4.34279	4.4247	4.50643
RPS3AP12	3.72655	3.46984	3.47062	3.59462	3.88479	3.69976	3.90311	3.33269	3.72781	3.80391	3.84901	3.58996
RPL6P12	4.89594	5.06883	5.32376	5.66557	5.12441	5.2503	5.42054	5.21537	5.20457	5.6027	5.11563	5.43172
RPS2P23	6.6846	7.00683	6.97447	7.08987	6.80419	6.81629	6.79499	7.00776	6.86683	7.09533	7.1319	7.236
RPS2P24	6.17309	6.82347	6.74372	5.97476	6.40985	6.0541	6.62325	6.65297	6.33588	6.57457	7.01123	6.60437
RPS7P12	3.91599	4.19127	3.95868	3.91051	3.74433	3.91987	3.85793	3.4913	4.00974	3.81602	3.75935	3.86313
RPSAP40	4.02873	4.27689	4.18024	4.21535	4.16191	4.07917	4.18486	4.65023	4.26883	4.27254	4.24186	4.53369
RPSAP41	4.37476	4.81148	4.49431	4.14598	5.76077	5.13832	3.56602	3.19495	3.40002	3.65077	3.80528	3.36977
RPL12P15	6.83281	7.03511	7.42571	7.40554	7.09867	6.95661	6.59015	7.19996	7.131	7.21699	7.323	7.6607
RPL12P21	7.0901	7.84657	7.53972	7.14916	7.19147	7.11585	7.2845	7.46325	7.34897	7.59421	7.81259	7.60436
RPL12P25	3.82946	3.67963	3.66041	3.93345	4.21782	3.85588	3.90104	4.16785	3.77549	3.83518	4.14384	3.88532
RPL14P2	3.16887	3.55809	3.37509	3.55499	3.79211	3.35671	3.41586	3.79054	3.13281	3.48996	3.38364	3.59608
RPL15P6	5.84966	5.85122	5.7986	6.22445	5.76943	5.89961	6.34097	6.02741	5.97157	6.2939	6.18157	6.11625
RPL15P8	5.59034	6.18588	6.38433	6.29247	6.18681	6.22862	6.25428	6.38837	6.42886	6.64808	6.38943	6.79938
RPL15P9	7.15618	7.45863	7.80194	8.29356	7.87923	7.82393	7.78184	7.89951	8.17327	8.25685	8.2287	8.26457
RPL17P10	6.63268	7.56406	6.4321	6.29974	6.95067	6.32347	7.13005	6.66172	6.69082	6.57401	6.93094	6.74461
RPL17P17	4.40132	4.84001	4.54871	4.44179	4.51969	4.09162	4.95627	4.43179	4.58291	4.37002	4.88739	4.89393
RPL18P5	5.85669	6.13574	6.36093	7.01969	6.49338	6.4819	6.47176	6.74601	6.55892	6.54186	6.59303	6.42343
RPL19P6	4.44373	4.88192	5.26509	5.69416	5.60789	5.42232	6.21517	5.43535	5.49748	5.73872	5.42029	5.9777
RPL19P10	6.14936	6.29806	6.48779	6.85188	6.19757	6.5507	6.44264	6.60859	6.5448	6.90091	6.56854	7.1565
RPL19P11	5.2114	5.39995	5.92408	5.71822	5.22884	5.05688	6.21423	5.92096	5.54948	5.29421	5.26902	5.63799
RPL19P14	4.84171	5.38054	5.33059	5.18053	4.93135	4.50163	5.74124	5.35643	5.0149	4.98948	4.71381	5.12418
RPL21P27	5.17395	5.42123	5.34052	5.57403	4.85926	4.45616	5.49816	4.89426	4.7569	4.58022	5.60805	5.43473
RPL21P33	4.15188	4.28228	4.62221	4.47038	4.42219	4.03324	4.40852	4.41434	4.71123	4.10145	4.4307	4.35165
RPL21P35	4.93317	4.96514	5.04937	5.04736	4.71703	4.65745	4.77665	4.48314	4.88224	4.81083	5.03118	4.8391
RPL21P36	3.1092	3.20916	3.27386	3.29495	3.14767	2.99565	2.98871	3.18608	3.43117	3.33875	3.34749	3.23427
RPL22P8	11.0493	11.1226	11.6177	11.6599	10.8326	11.4214	11.0623	11.4398	11.3347	11.6241	11.286	11.2599
RPL24P7	4.04593	4.16478	4.25996	4.22578	4.22778	3.86972	4.06733	4.12258	3.9908	3.82645	4.23621	4.05544
RPL26P15	3.16915	4.16818	3.92864	4.49625	3.97645	3.1569	3.3034	4.51197	4.09065	3.03301	4.61164	4.18953
RPL26P25	3.41279	4.44303	3.78285	3.88581	3.79261	3.518	3.98493	3.96351	3.77969	3.73758	3.76059	3.7856
RPL26P26	3.37666	3.45221	3.36291	3.54598	3.66292	3.28354	3.16692	3.17887	3.56205	3.15923	3.44679	3.34301
RPL26P18	3.92308	4.27434	3.79724	3.80618	3.88052	3.556	3.83881	4.00556	3.67321	3.79202	3.98479	3.97668
RPL29P7	5.30409	5.67049	5.73568	5.69826	5.6137	5.12864	5.59003	5.4265	5.6251	5.19244	5.26189	5.55957
RPL29P14	5.72352	6.11089	6.51355	6.33641	6.63932	5.33772	6.18775	5.92164	6.35089	5.77029	6.05955	6.13017
RPL30P3	4.61299	4.93222	4.62216	4.56112	5.09675	4.11691	4.66099	4.09887	4.79514	4.60439	4.85155	4.50445
RPL31P15	5.51327	6.0516	5.93296	5.62497	6.58737	5.81845	5.78689	6.25461	5.63729	6.1227	5.88393	6.05785
RPL31P19	3.79594	3.23637	4.70369	4.63096	3.53539	4.11041	3.72209	3.62259	3.83034	4.16753	3.99583	3.81446
RPL34P5	3.36795	3.6147	4.1883	5.02725	5.06558	4.02169	4.07763	3.91744	4.08819	4.28982	4.12405	4.50497
RPL34P6	4.23311	4.21621	4.95228	5.24828	5.17022	5.45945	4.81371	5.31217	5.00716	5.38547	5.22172	5.27832
RPL34P15	5.49569	5.50714	6.05397	5.89831	5.74326	6.45139	5.95811	6.0587	6.17062	6.69759	6.08201	6.25481
RPL34P18	4.17948	3.8556	4.29554	4.03013	4.27551	4.75592	4.42584	4.42077	4.17003	4.45895	4.42531	4.55285
RPL35P4	6.0746	6.14832	6.40607	6.4415	6.21116	6.02573	6.22549	6.18902	6.28736	6.30041	6.47102	6.66525
RPL35P6	4.40532	4.87427	5.23083	4.2079	4.23927	3.93129	4.1383	3.98011	3.7715	4.35255	4.80958	4.37716
RPL36P9	6.76923	7.63538	6.79231	6.81552	6.94095	6.73983	7.05285	7.4819	7.10798	7.09637	7.43122	7.36573
RPL36P12	8.02359	7.71105	8.26351	8.27511	7.73449	7.57621	7.88967	7.59611	7.68675	8.20462	8.27612	8.30185
RPL36P13	4.87171	6.28999	5.25029	5.08524	5.05128	5.07927	5.58767	5.70571	5.3094	5.28279	5.74803	5.51279
RPL39P17	5.29107	4.98789	5.89273	5.828	5.9555	6.2026	5.34007	5.10954	6.00868	5.98596	5.56087	5.61498
RPL39P18	4.28889	4.59863	5.06246	4.95259	4.62155	5.09676	4.50765	4.55182	4.76195	4.45883	4.38729	4.39159
UBA52P4	4.26193	3.82273	4.12068	4.58908	3.88296	3.98704	4.28531	3.61695	4.19558	3.93486	4.24615	4.17463
UBA52P5	7.30439	6.98598	7.54661	7.66594	7.44546	7.34274	7.68355	7.36589	7.42126	7.21503	7.49123	7.65289
RPL4P6	5.55298	5.52768	5.75563	5.38844	5.31107	5.36582	5.21549	5.27058	5.30071	5.11787	5.13421	4.95997
RPL6P24	4.50052	4.73174	4.78688	4.99286	4.69297	5.19457	4.97623	4.61772	5.32516	5.18579	4.90935	5.14519
RPL6P26	5.44137	5.8412	5.69538	5.81478	5.45594	5.85762	6.07432	5.9783	6.14725	5.90985	5.89465	6.06633
RPL7AP20	4.05463	3.77632	4.55675	3.50088	4.11739	4.14995	4.29971	4.06431	3.8649	4.15436	3.93897	4.16598
RPL7AP21	4.91041	5.17546	5.37003	4.69834	5.59124	5.44201	5.64198	5.65531	5.50024	5.52255	6.22324	5.67725
RPL7AP22	4.6376	4.89582	5.17346	5.32615	5.60286	4.71421	4.95752	4.88738	4.94821	5.52441	5.38897	4.88731
RPL7AP23	4.46205	5.16374	5.33527	4.91427	4.70953	4.6516	5.04617	4.8848	4.95831	4.56512	4.96784	4.84595
RPL7AP25	4.24325	4.94961	4.43052	4.58637	4.24114	4.32571	4.25986	4.52376	4.2239	4.69717	4.24754	4.51794
RPL7AP29	4.99231	5.05826	5.10281	5.2645	5.0059	5.08642	5.144	5.23102	4.91612	5.22191	5.21211	5.11845
RPLP0P7	3.62165	3.95939	4.04376	4.35404	4.18319	3.8304	3.95637	4.15586	4.23356	4.19017	4.03901	4.50364
RPS12P5	5.34177	5.33028	6.39272	5.30471	5.78186	4.83671	4.78783	4.77085	4.76978	5.09259	6.33544	5.64115
RPS12P14	4.33435	4.54095	4.80546	4.52153	4.62413	4.29831	5.32359	4.60417	4.45334	4.44907	4.81438	5.11841
RPS13P6	3.45463	3.77418	4.40742	4.47356	3.59287	3.87298	3.38794	3.70878	4.13519	4.09417	3.5454	4.28129
RPS14P1	5.21827	5.67	5.8966	5.79238	5.72183	5.59851	5.56577	5.41611	5.58133	5.79232	5.86652	5.69862
RPS14P2	6.84862	7.05057	7.07796	6.94378	7.04123	6.92225	7.59293	7.21881	7.12931	7.22608	7.31496	7.27552
RPS15P2	8.05494	7.84284	8.4611	9.38234	8.5997	8.55832	8.39834	8.31439	8.68402	9.01964	8.97168	9.03092
RPS17P10	3.81726	3.92093	4.08087	3.76128	3.90215	3.54143	3.68556	4.04865	4.11399	4.02672	3.5797	3.77004
RPS18P6	4.04917	4.88039	3.94754	3.98634	3.72887	4.18845	4.14741	5.17739	4.16638	4.70863	4.1616	4.3413
RPS18P11	4.09882	3.8222	3.5242	3.23383	3.29904	3.46369	3.67941	4.04434	3.93125	3.83726	3.78316	4.08301
RPS20P11	4.86566	5.49228	5.78106	5.76445	5.43392	5.56452	5.59392	5.87215	5.678	6.10004	5.95162	5.67147
RPS20P13	3.39394	3.37863	3.13428	3.29446	3.14372	3.29866	3.31618	3.21888	3.3863	3.57517	3.26478	3.47271
RPS24P5	4.20598	5.33423	4.60091	4.47511	3.939	4.43008	4.68703	5.25404	5.21825	5.09593	4.36269	4.62579
RPS25P2	3.45415	3.37297	3.87915	3.53239	3.33221	3.41595	3.74946	3.83395	3.90255	3.75117	3.4582	3.76619
RPS25P5	4.88964	4.95188	4.52755	4.40927	5.21782	4.52464	4.88696	4.68414	4.84784	4.55004	5.21614	4.83491
RPS25P7	3.65373	4.96015	4.52178	4.3964	4.22448	3.89982	4.28011	4.32164	4.41435	4.58436	4.3762	4.78172
RPS26P18	3.76397	3.61005	3.7885	4.26947	4.51679	3.72369	4.28128	3.98937	4.06104	4.02289	3.80551	3.80761
RPS27P12	4.25523	4.60466	4.78162	4.18923	4.40082	3.98775	4.50455	4.7113	4.71264	4.58507	4.77762	4.71949
RPS27P15	4.46881	4.18212	4.53683	5.10465	5.07432	4.78517	4.90964	4.81537	4.94015	5.33089	4.77936	4.81445
FAUP2	3.8352	3.80359	3.86995	4.44925	4.27949	3.95713	4.29191	3.66652	3.48725	4.19487	4.03471	4.28214
RPS3AP9	4.44537	5.13608	4.23046	4.42392	4.71225	4.4415	4.80063	4.95232	4.33426	5.00528	5.04097	4.75437
RPS4XP5	3.39752	3.51081	4.0393	3.84181	3.78779	3.475	3.31106	3.61323	3.64459	3.74964	3.87551	3.60797
RPS4XP10	3.17208	3.35577	3.57657	3.40117	3.22265	3.21421	3.45256	3.25075	3.34681	3.42198	3.48915	3.68592
RPS6P18	5.20702	5.24224	4.59301	4.76764	4.76031	5.23452	4.8653	5.53435	5.58291	5.35738	5.0781	5.25815
RPS6P19	4.21126	4.49518	4.58003	4.19077	3.90661	3.98755	3.88213	4.04971	4.32018	4.36014	4.70797	4.43134
RPL23AP17	3.74483	4.05236	4.23465	3.94743	3.79276	3.67009	3.33621	3.79653	3.80772	4.02639	3.82202	3.8564
RPL36AP9	4.50453	4.8587	4.72702	4.57509	4.98972	4.35846	5.07473	5.60769	4.617	4.67827	4.86438	5.01081
RPS27AP6	3.83419	4.91181	4.27977	3.88541	4.04911	3.49837	4.54307	3.53187	3.69911	3.99528	4.05601	4.30585
RPL7P54	2.97689	3.1305	3.32966	3.29638	3.38554	3.0214	3.19365	3.12914	3.22167	3.09548	3.46323	3.45246
RPL7P55	3.44423	2.98633	2.92923	3.05193	2.90721	3.10489	2.98717	3.02371	3.18175	3.38262	3.11591	3.03378
RPSAP60	3.74361	4.17968	4.47206	4.06914	4.39689	4.14447	3.94264	4.15018	3.99394	4.05974	4.4775	4.10686
RPL17P23	2.76893	2.946	3.15875	3.61505	3.22254	3.00834	3.10828	3.06598	3.33794	3.12995	3.36137	3.47444
RPL17P24	3.74605	3.77154	4.15018	4.32047	4.07536	3.43847	3.73796	4.0667	4.29936	4.0014	4.29069	3.93265
RPL17P31	3.52711	3.48865	3.59967	4.1008	3.46424	3.7192	3.49541	3.41016	3.79447	4.04788	3.59171	3.61269
RPL21P30	4.30702	5.75487	4.37472	4.29919	4.61849	3.97061	4.76462	5.33231	4.88838	4.9518	5.13321	4.98991
RPL21P40	4.04361	4.02953	4.19858	4.11567	3.74694	4.11215	3.44049	3.59297	4.13003	3.7348	3.34566	3.96262
RPL21P31	3.08561	3.24738	3.04953	3.75361	3.35168	3.07429	2.95237	3.06735	2.98765	2.93709	2.95685	3.01047
RPL21P42	4.20075	3.90963	3.92602	3.76892	3.36739	3.3397	4.29535	4.18732	3.4763	3.44166	4.1658	4.11663
RPL21P43	4.47909	4.55207	5.57319	4.31602	4.75792	3.62756	4.446	4.31011	3.84322	3.66028	3.86538	4.6126
RPL21P50	3.31681	3.40323	3.17077	3.3907	3.43989	3.22324	3.4656	3.5052	3.37147	3.4325	3.42692	3.32218
RPL21P55	6.10826	6.14078	5.74457	5.53502	6.17299	5.52843	6.13236	6.22334	6.09017	6.20928	6.39069	6.16409
RPL21P56	4.82291	4.84134	5.78859	5.64524	4.58988	5.18162	5.7457	5.5336	5.31515	5.80312	5.28001	5.53591
RPL21P58	3.19481	3.33976	3.48721	3.1131	3.45928	3.13051	3.2189	3.36905	3.29109	3.29258	3.38428	3.32809
RPL21P59	3.29877	3.40322	3.42469	3.06381	3.44231	3.45294	3.24894	3.64152	3.15233	3.39426	3.44246	3.22827
RPL21P60	4.22023	3.79025	5.23684	3.90098	3.77496	3.65009	3.91457	3.7119	4.27139	3.90303	4.37252	4.17478
RPL21P63	3.41219	3.47039	3.80486	4.23001	4.00726	3.49492	4.27213	3.90236	3.79855	3.9622	4.28812	3.74574
RPL21P65	3.67711	3.71221	4.08875	4.03261	3.91661	3.84331	4.12326	4.2416	3.942	3.75953	4.00192	3.64022
RPL21P66	3.46166	3.4879	3.68245	3.81728	3.3069	3.48236	3.36959	3.50645	3.40916	3.60598	3.21127	3.49203
RPL21P67	3.93592	4.68892	4.48817	4.5047	3.84648	4.26097	4.50913	4.39799	4.87058	4.79188	4.49926	4.96519
RPL21P72	4.28197	4.99622	5.5434	4.6467	5.37146	4.6493	5.37435	4.3834	4.80765	4.77238	4.88912	4.83336
RPL21P73	3.50909	3.505	3.64203	3.87234	3.77341	3.47094	3.33117	3.84923	3.84672	3.58525	3.86086	3.7754
RPL21P77	4.63492	5.27069	4.95753	4.39512	4.86054	4.38206	4.8458	4.33916	4.75294	4.80924	5.16001	4.82803
RPL21P74	4.0229	3.70869	4.93992	4.28435	4.75522	4.40354	4.24967	4.36491	4.11173	4.09659	4.58383	4.28045
RPL21P78	4.70662	4.81164	5.06546	4.92935	5.15567	4.98951	4.73878	4.75896	4.78623	4.95246	5.04175	5.02431
RPL21P79	3.54746	3.70382	3.86788	3.62818	4.09364	3.66174	3.59507	3.72546	3.83271	3.53289	3.62673	4.01814
RPL21P86	4.19203	4.17137	3.80007	4.17667	4.03426	3.96493	4.03247	4.4581	4.21752	4.24921	4.28944	4.12079
RPL30P15	3.20358	3.21599	2.79134	2.89639	3.57086	2.97025	3.7045	3.11926	3.09544	3.18317	3.36186	3.41432
RPL31P24	3.04752	3.13254	3.33443	3.7222	3.08528	3.05246	3.17447	3.3548	3.05846	3.24699	3.55058	3.15281
RPL31P27	3.76433	4.42332	4.62943	4.00332	4.75544	4.23183	4.7237	4.6007	4.44946	4.53503	4.81154	4.4099
RPL31P35	4.546	3.99955	4.07057	4.58024	4.57295	4.50752	4.5506	4.80944	4.63239	4.783	4.71007	4.7866
RPL31P36	3.71419	4.33301	3.95531	3.9031	3.78924	3.66035	4.38649	3.90496	3.8304	3.88128	4.43285	4.32936
RPL37P17	5.28013	5.64688	5.56775	5.31841	5.2613	5.3432	5.34298	5.24492	5.23202	5.47581	5.43039	5.40043
RPL39P23	4.17676	4.58819	4.13717	4.90419	5.51372	4.59566	5.04411	5.00978	3.86143	5.18933	4.30543	5.10904
RPL5P25	3.19071	3.04771	3.28184	3.36344	3.03393	3.27332	3.20476	3.12433	3.52468	3.48337	3.42514	3.27679
RPL5P26	3.60913	3.68346	3.39008	3.50371	3.41836	3.73428	3.87409	3.19542	3.95323	3.83681	3.84309	3.73428
RPL5P32	3.14079	3.10102	3.07387	3.4141	3.15154	3.25517	3.1826	3.04138	3.53546	3.1627	3.19105	3.21808
RPL6P28	3.67814	3.60433	4.09059	4.11068	4.48084	3.73035	3.89495	5.11854	4.3235	4.38981	4.35639	4.14727
RPL7AP35	4.5773	4.97651	4.88798	5.01434	4.8927	4.5877	5.12305	5.17065	4.81603	4.71286	5.10632	5.31504
RPL7AP47	6.0364	5.78464	6.21791	6.36784	5.82075	6.36828	6.12492	6.19964	6.15603	6.38199	6.16188	6.40341
RPL7AP48	5.38323	5.59605	5.11936	5.02859	5.13057	5.22021	5.40379	4.9741	5.12507	5.28715	5.73222	5.39673
RPL7AP41	4.31672	4.0089	4.3611	4.87251	4.19888	4.29229	4.36614	4.35568	4.34975	4.6907	4.46212	4.13211
RPL7AP42	4.55562	4.89669	5.61749	5.81917	4.32826	4.26385	4.33368	4.12211	4.49823	4.15697	4.38082	4.56363
RPL7P39	2.92214	2.85936	3.09272	3.02569	3.06346	3.07297	3.01167	2.97157	2.82349	3.0682	3.10406	3.21234
RPL7P36	3.44561	3.17971	2.79777	3.27311	3.59074	3.36094	3.19675	3.26004	3.96812	3.75259	2.87861	3.30579
RPL7P49	3.82479	4.14212	4.7453	4.21518	4.00948	3.86827	3.93723	4.43355	4.44401	4.40696	5.25258	4.34986
RPL7P41	3.50996	3.35013	3.50269	3.4288	3.30684	3.24519	3.3047	3.27086	3.2725	3.36082	3.80653	3.64175
RPL7P43	3.63323	4.21511	3.69904	4.19061	3.56274	3.97654	4.06776	4.01841	4.33321	4.20352	3.61173	3.92364
RPL7P45	3.03576	3.23892	3.36956	3.27737	3.19938	3.15026	3.02261	3.29148	3.31244	3.26631	2.98422	3.27909
RPL9P31	3.17429	3.27031	3.43509	3.13201	2.955	3.57702	3.43485	3.32392	3.11809	3.34142	3.27865	3.19945
RPS20P24	5.97768	5.93376	6.75432	6.48063	6.61321	6.20064	6.40771	6.65077	6.70868	6.36161	6.21598	6.60209
RPS26P37	4.1341	4.04094	3.62324	3.83142	4.04094	3.71878	3.62761	3.81034	4.32507	4.15186	3.85161	3.77057
RPS26P33	3.11285	3.31908	2.91502	3.51293	3.02785	3.20691	3.27356	3.18918	3.09828	2.65124	2.98495	2.93212
RPS26P36	3.35594	3.81189	4.02072	3.27505	3.68959	3.28973	3.18629	3.05224	3.88137	3.68258	3.24793	3.51003
RPS29P15	3.25587	3.97142	4.04023	3.5642	3.73914	2.99914	4.09241	3.52756	3.81159	3.96659	3.92786	4.0953
RPS2P42	5.49936	5.69579	5.52268	5.18254	4.9169	5.01452	5.54675	5.40802	5.28609	5.18164	5.85348	5.52306
RPS2P44	6.72447	6.88341	6.91401	6.39261	6.71902	7.29551	7.13043	7.25184	6.52696	6.91948	6.86144	7.02134
RPS2P52	7.38941	7.54841	7.40397	7.43932	7.20955	7.43385	7.44834	7.68751	7.53219	7.4265	7.52766	7.92643
RPS2P49	3.87952	4.65321	3.89449	3.69972	3.96356	3.80618	3.78022	4.29405	3.73253	3.77452	4.31789	3.83443
RPS2P54	7.18062	7.32406	7.38981	7.42727	7.24247	7.3332	6.99607	7.48997	7.464	7.53083	7.78867	7.64103
RPS3AP30	3.12479	3.11984	3.60009	3.51483	3.58565	3.12102	3.19194	3.43595	3.8184	3.15534	3.60989	3.2831
RPS3AP28	3.60897	3.29695	3.55741	3.87642	3.33858	3.36937	3.62125	3.2845	3.3652	3.50368	3.53637	3.68232
RPS3AP32	3.71196	3.60681	3.60407	3.7758	3.85999	3.30336	3.94123	3.82616	3.65469	3.62666	3.90311	3.68512
RPS3AP34	4.17251	3.92543	4.10432	4.3416	4.59172	4.4035	4.26897	3.99664	4.06869	3.92659	4.39617	3.69159
RPS3AP35	3.3057	3.45073	4.24971	3.57162	3.47428	3.5988	3.62583	3.36644	3.68909	3.7755	3.51672	3.64415
RPSAP51	3.68634	3.76578	4.13807	3.859	4.2463	4.03193	3.87751	3.88197	3.70617	3.33753	3.86596	3.89588
RPL11P3	4.78723	4.89486	5.087	4.63078	4.92275	4.69243	4.88512	4.45144	4.58522	4.9195	5.6393	4.67599
RPL12P29	5.49985	5.8135	5.15835	5.08488	5.58192	5.07061	5.68183	5.40776	5.37704	5.44137	5.83119	5.78119
RPL13AP15	4.9846	5.09777	5.64004	5.78103	5.62224	5.5025	5.57256	5.33775	5.73263	5.66281	5.70762	5.77333
RPL14P4	3.72921	3.84304	3.81455	4.20026	3.72979	4.20086	4.02067	4.3124	4.23564	3.80016	4.18615	4.09127
RPL15P14	7.30537	7.61114	7.89574	8.35087	8.10713	8.36182	7.84016	8.25696	8.67349	8.37636	8.28819	8.39272
RPL18AP10	5.73501	6.49101	6.13424	5.71358	5.9745	5.65552	6.24998	6.00456	5.93377	5.99386	6.22037	6.2966
RPL19P17	4.30265	4.85942	4.75235	3.97689	4.81791	4.30358	4.88821	5.23827	5.06022	4.3034	4.58945	4.65405
RPL22P18	4.30421	3.99477	3.92209	3.89888	4.64067	4.65035	3.91408	4.68278	4.12508	4.46905	3.6361	4.27786
RPL23AP23	3.38821	3.88542	3.23918	3.41011	3.47725	3.12093	4.01672	3.64171	3.91161	2.90833	3.48583	3.79977
RPL27AP3	3.62907	4.0327	3.99333	3.5644	3.65972	3.49684	3.86547	3.89074	3.99544	3.6969	3.88725	3.74648
RPL27AP7	3.23931	3.01437	2.85595	3.44637	3.5048	2.99213	3.12342	3.6334	2.89043	2.93512	3.64796	3.63135
RPL27P12	3.95791	4.33386	4.02177	3.60712	4.51411	4.0891	3.01013	4.53117	3.06456	3.91794	3.94517	4.73846
RPL30P13	4.39341	4.73741	4.95147	4.27841	5.30967	5.41669	4.78063	3.80759	5.01201	4.17721	4.98801	4.97843
RPL32P27	8.86229	8.36622	9.04183	9.28343	9.21658	9.72048	9.31808	9.16072	9.03675	9.52149	8.64343	8.88138
RPL34P20	5.10375	5.03258	5.24544	5.46484	4.819	5.09888	5.08933	5.44158	5.51333	4.8893	5.04779	5.05755
RPL35AP9	3.4603	3.41827	3.87476	3.58712	3.6833	3.47317	3.60764	4.02581	3.79304	3.96625	3.88687	3.71294
RPL35AP11	3.25125	3.35105	3.62597	3.45721	3.41182	3.21964	3.19935	3.27986	3.26737	3.2133	3.41978	3.27566
RPL35AP17	5.90214	5.86498	5.71931	5.80394	6.09701	5.61489	6.23922	5.5339	6.01433	6.29332	6.26948	6.03193
RPL35AP19	4.09216	3.7536	3.74409	4.23156	4.4693	5.47201	4.62346	5.10844	5.19332	3.94261	4.0401	3.99466
RPL36AP16	10.5859	10.0386	10.9629	10.9704	9.31609	10.5169	10.3303	9.78487	10.2423	10.2806	9.91855	10.0186
UBA52P8	6.3781	5.96724	6.47574	6.73677	5.91563	6.58162	6.83059	6.12362	6.81147	6.2947	6.17525	6.51108
RPLP1P10	4.25443	4.64302	4.49831	4.43123	4.22958	4.20785	4.5906	4.34585	4.69577	4.78494	4.91516	4.42484
RPLP2P5	8.10829	8.79545	8.29672	8.61352	8.2985	8.58467	8.58749	8.31686	8.26052	8.88392	8.72842	9.11665
RPS10P18	5.36529	5.64599	6.04458	5.36733	5.13539	5.07802	5.19941	5.57833	5.47094	5.23677	6.1314	5.47575
RPS12P16	7.21549	7.59668	7.00778	7.35961	6.93532	6.81719	7.2692	7.47983	7.0901	6.91572	7.56792	7.28049
RPS12P17	4.9074	5.20401	5.33523	5.20238	5.07516	5.20925	5.25954	5.34595	5.16993	4.58492	5.51507	4.99962
RPS15AP21	3.06742	3.55642	3.60034	3.24633	3.02234	3.22216	3.76416	3.82439	4.0737	3.16816	3.81455	3.45516
RPS15AP18	4.59571	4.15528	3.98791	5.08161	3.8545	3.62077	3.96279	3.62807	3.73954	3.87561	4.01602	4.00349
RPS15P7	7.56077	7.64574	7.44995	7.80925	7.66717	7.49332	8.12451	7.63408	7.32211	7.52996	7.99527	7.69737
RPS18P13	4.66579	4.80684	4.74388	4.59702	4.69149	4.51021	4.77409	5.00663	4.69759	4.66638	4.85888	5.03776
RPS24P18	4.70754	5.17334	4.83451	4.49744	4.31802	4.17779	5.21491	4.6504	4.79321	5.48964	4.74132	5.72615
RPS25P10	3.85035	3.86042	3.67282	3.50306	3.69969	3.68415	3.6872	3.65781	3.89149	3.69968	4.13672	4.00186
RPS25P9	3.43072	4.82445	3.99765	3.76053	4.15838	3.4434	4.65475	3.43248	4.35826	3.87246	4.08865	4.89502
RPS27AP5	2.71685	2.77557	2.78594	2.7191	2.90521	2.79409	2.81561	2.68262	2.82473	2.73482	2.80721	2.88288
RPS27AP9	3.215	3.34062	3.64936	3.24416	3.29105	3.24889	3.3018	3.88192	3.11976	3.41549	3.49908	3.50441
RPS27AP15	3.2752	3.68082	3.64115	3.5569	3.14184	3.46751	3.31705	3.21839	2.97772	2.97343	3.52458	3.40075
RPS4XP20	3.48076	3.7322	4.07645	4.29849	3.89445	3.96997	4.08237	3.99008	4.27916	3.95547	4.33515	4.27166
RPL21P81	3.17396	3.41807	3.48202	3.66153	3.48092	3.67885	3.69173	3.43155	3.56952	3.62777	3.28682	3.33392
RPL21P132	3.30105	3.24825	3.2591	3.28256	3.30488	3.45043	3.27294	3.05918	3.8002	3.4676	3.37209	3.23504
RPL21P133	4.779	4.85038	5.04837	3.9948	4.1826	4.83518	3.99723	4.96514	4.5317	4.11614	5.36249	4.86642
RPL31P63	5.89503	6.99217	5.33801	5.2923	5.91223	5.62423	6.41194	5.77928	5.00334	6.03755	6.60058	6.73181
RPL36P18	7.25658	7.48074	6.89496	7.31925	6.95526	7.55122	7.43625	7.28924	7.52327	7.5753	7.75434	7.88908
RPL7AP44	3.79737	4.30515	4.17889	3.53005	3.78092	3.37218	3.89961	4.1455	3.88982	4.46675	4.00033	4.51465
RPL7AP71	4.88823	5.12349	4.94228	5.17972	5.12349	4.68005	3.58901	5.11628	4.44891	5.17609	5.63579	5.32663
RPS26P56	6.91008	7.23352	7.04063	6.92301	6.71336	6.97669	7.43084	7.33348	7.01561	6.99724	7.41853	7.08434
RPL12P31	3.53219	3.89708	3.65713	3.25668	3.18361	3.42633	3.87635	3.58187	3.60399	3.35386	3.67531	3.53811
RPL17P37	3.20086	4.02416	3.2825	3.4502	3.81189	3.74382	3.65614	3.55094	3.23026	3.45572	3.7203	3.73292
RPL17P48	5.5614	6.26451	6.20581	6.31186	6.0343	6.16968	5.89904	6.70756	4.95797	5.53551	5.83329	4.91073
RPL17P38	5.01263	5.62725	5.3517	5.50165	5.21001	5.14316	5.46583	4.68838	5.13629	5.36919	5.25757	5.47833
RPL18AP14	4.12941	4.17576	4.41614	4.33559	3.95332	5.94717	5.77029	4.86927	4.95395	3.98734	4.2371	4.81626
RPL21P91	4.13088	4.13049	4.24924	3.71633	3.88838	3.81176	4.05819	3.83164	4.33592	4.11938	4.27878	4.37908
RPL21P94	5.7359	5.417	5.68971	5.41942	5.98288	5.49717	5.62205	5.70551	5.46627	5.64819	5.56588	5.80207
RPL21P95	6.40981	6.76085	7.48917	6.68829	7.33969	6.80248	7.29253	7.10135	7.29855	7.44405	6.80963	7.34504
RPL21P96	4.95253	6.52025	5.97943	5.55805	5.37097	5.21291	5.87666	5.50771	4.85815	5.53752	5.9887	5.73212
RPL21P99	4.73581	4.47598	3.81432	4.0127	4.57445	4.11238	4.29466	4.45054	4.10024	4.13217	4.95681	4.35766
RPL21P100	3.48193	3.54711	3.4826	3.37521	3.58926	3.63834	3.33593	3.48413	3.79075	3.60887	3.53079	3.66075
RPL21P101	4.90946	5.72958	5.13264	5.23847	5.40704	5.09784	6.01396	5.7842	5.01871	5.3094	5.22272	5.22142
RPL21P102	2.65814	2.8211	2.93328	2.91884	3.5597	2.85838	2.91862	3.01125	3.53809	3.27392	3.14268	3.03528
RPL21P103	3.43741	4.11139	3.39275	3.36073	3.44744	3.39116	3.5415	4.60005	3.8146	3.61566	4.04179	3.93895
RPL21P108	2.8524	3.02384	2.97	2.90882	3.36995	2.89103	3.12318	3.20592	2.92771	2.9361	2.92061	3.11872
RPL21P109	3.55988	3.64862	3.61656	3.33251	3.57164	3.49135	3.64602	3.82108	3.5074	3.33029	3.83292	3.65964
RPL21P110	3.03069	2.69572	2.98936	2.89092	3.05473	2.87967	2.82324	3.10369	2.96039	3.12917	3.00344	2.93484
RPL21P111	4.13268	4.31685	4.62252	4.58188	4.68154	4.73366	4.68555	4.44648	4.7443	4.94304	4.7533	4.82364
RPL21P114	6.82156	6.91428	6.87879	6.22101	6.75174	6.69286	6.68409	7.46876	6.74164	6.9022	7.49435	7.17515
RPL21P115	3.24384	3.40525	3.33411	3.17089	3.69739	3.43136	3.59789	3.30843	3.62329	3.62161	3.45496	3.38131
RPL21P116	7.91922	7.55249	8.98813	8.27094	8.68394	8.83303	8.32356	8.30899	8.43233	8.60578	8.74631	8.61893
RPL21P122	4.70873	5.30469	5.15622	4.5561	5.03911	4.62734	4.95595	4.83083	4.76106	4.55278	4.98276	4.5933
RPL21P126	2.87757	2.69366	2.66478	2.881	2.86357	2.72217	2.71894	2.80625	2.92141	2.81399	2.62862	2.8373
RPL21P124	4.20511	3.1609	3.65137	3.49748	3.4164	3.50503	3.56956	3.33679	3.64941	3.02523	3.68218	3.20828
RPL21P129	3.19282	3.33858	3.18768	3.37014	2.88533	3.25868	3.87801	3.50666	2.90549	2.78767	3.34405	3.34864
RPL21P127	4.94293	5.80456	4.98136	5.02335	5.07015	5.0657	5.19568	5.38545	4.95159	5.25759	5.55887	5.08392
RPL21P130	4.41305	4.54747	3.70424	3.96219	4.81063	4.04753	3.70627	4.74462	4.28257	4.32879	4.69077	4.03775
RPL23AP31	3.11049	3.03066	2.68027	2.93616	2.43356	3.4832	2.90275	2.62346	3.03066	2.76093	2.95319	3.03214
RPL23AP51	5.21101	4.92579	5.19933	5.71801	5.4716	5.19659	5.39224	5.40476	5.52186	5.49265	5.32788	5.39574
RPL23AP55	5.86247	6.07657	5.88368	6.36118	6.35765	6.61474	6.67717	6.00111	6.21363	6.58995	5.94742	6.02623
RPL26P31	3.58625	4.30113	4.32231	3.19028	3.79285	3.7366	4.60849	3.28405	3.7828	3.49259	4.01871	4.02195
RPL26P27	3.8475	3.24537	3.07239	3.20369	3.42698	3.41961	2.93508	3.1536	3.26865	3.30973	3.60006	3.02476
RPL29P22	3.6747	3.30859	3.69632	3.8125	4.14296	4.41151	3.86672	3.41483	4.09186	4.7122	4.71814	3.91734
RPL31P51	3.80331	4.13302	4.45207	3.9677	4.1753	3.87752	4.1579	4.30351	4.38082	4.41717	4.41212	4.08167
RPL31P52	2.86047	3.30128	2.65495	2.90675	3.60153	3.19244	3.23509	3.15932	2.87546	2.73178	2.94276	2.94277
RPL31P56	3.32599	3.59229	3.81704	2.8311	3.41162	3.18695	3.26193	3.29189	3.34724	2.84915	3.48786	3.81917
RPL31P46	5.06612	4.96253	5.19664	5.34932	6.13775	5.12612	5.50465	5.06638	5.27547	6.03281	5.80744	5.76297
RPL31P47	4.05971	3.92068	4.02874	4.06426	4.71108	3.95683	4.50752	3.86706	4.03239	3.98916	4.40714	4.3831
RPL31P58	4.50377	4.43593	4.28048	4.4231	5.09033	4.31427	4.83414	4.97738	4.64133	4.39853	4.59143	4.49698
RPL31P61	4.29329	4.25985	4.27798	4.64079	4.45253	4.78361	4.7943	4.18183	4.94898	4.62036	4.1495	4.39303
RPL34P23	4.03094	4.10192	4.49155	4.00444	4.05505	4.16066	4.80512	3.72086	4.33698	4.2463	4.75458	4.52116
RPL34P25	3.56998	3.2476	4.05894	3.50794	3.83927	3.44658	3.22785	3.40338	3.44952	3.28237	3.1515	3.46327
RPL35AP21	3.26298	2.93695	3.22294	3.15794	3.27143	3.5265	3.0362	2.96263	3.42546	3.02273	3.49043	3.12977
RPL36AP29	4.47866	3.96482	4.4425	5.10407	5.25764	4.69082	4.8294	4.74497	5.33166	5.53271	4.51725	4.71796
RPL39P25	4.74893	4.76462	4.79653	4.91875	4.31155	4.12054	5.52714	5.18796	5.12179	4.74981	5.43047	4.89595
RPL39P33	3.06817	3.23723	3.7271	3.31503	2.98689	3.11891	3.18686	3.18141	3.17329	3.07516	2.88196	3.27841
RPL39P29	3.08301	3.03273	3.26121	3.04052	3.6008	3.52126	3.03778	2.93083	2.99549	3.08459	3.37234	2.92703
RPL39P37	6.37806	7.09647	6.40255	7.77986	5.57826	6.84811	8.4636	8.15481	7.9566	6.6664	5.95097	6.88059
RPL39P39	5.7027	4.90152	3.7355	5.34851	5.04558	6.05825	5.96471	4.47466	5.42871	5.5722	6.69901	5.32328
RPL39P40	3.46967	3.31384	2.64724	3.07072	3.49468	2.73183	3.41256	4.08285	2.8204	3.4483	3.33753	3.19998
RPL7AP55	3.50844	3.71037	3.02006	3.64393	3.34954	3.42479	3.56386	3.57206	3.518	3.56199	3.83434	3.61895
RPL7AP56	4.87557	5.26898	4.91904	5.08742	5.03037	4.63862	4.70709	5.13458	4.74586	5.13198	4.71486	5.28258
RPL7AP57	4.37726	4.24334	3.98494	4.16136	4.26931	3.99479	4.10993	4.31924	3.933	4.0746	4.30013	4.13287
RPL7AP60	3.56956	3.40963	3.42189	3.72813	3.54772	3.529	3.55969	3.45072	3.60278	3.66702	3.57641	3.76088
RPS10P25	5.05339	5.21117	4.78327	4.92963	4.47609	4.72479	6.00726	5.21961	5.78362	5.33724	4.6035	5.95727
RPS10P20	4.87751	5.27233	5.19138	5.11181	5.02416	5.5715	4.99444	5.249	5.15792	5.19138	5.36445	5.319
RPS10P26	7.03041	6.77363	6.94092	7.26079	7.03613	7.42164	6.49848	6.75631	7.58486	6.04418	6.37083	6.87086
RPS12P27	4.6802	4.31886	5.26205	4.21764	3.85034	5.5443	4.14698	4.23733	4.02595	4.44905	4.39958	4.03585
RPS12P32	4.98598	4.75124	5.32736	5.76203	5.64322	6.05927	5.83749	6.03089	5.87074	6.33692	5.47452	5.1173
RPS15AP22	3.09525	3.15164	3.50224	3.4511	3.65408	3.29802	3.42467	3.51481	3.31391	3.35467	3.32827	3.28756
RPS20P35	3.16295	2.84372	2.98953	3.33797	3.41154	3.09843	3.07527	3.06366	3.78159	3.0851	3.32158	3.29313
RPS26P46	4.52299	4.13518	4.82897	3.9167	3.92453	3.88695	4.12381	4.38439	3.99966	4.22102	4.11104	4.50354
RPS26P51	6.39158	6.80364	7.21525	6.62642	7.09053	6.62255	7.04058	6.92441	7.48387	6.97107	6.75523	6.88049
RPS26P52	4.86038	5.95729	4.77966	5.66572	5.1551	5.15828	5.88169	5.18862	5.10717	5.80361	6.071	5.88213
RPS27P20	3.62439	3.48135	3.49726	3.32745	3.18383	3.27182	3.58054	3.43465	3.24882	3.23347	3.39395	3.5102
RPS27P25	4.76497	3.90359	3.91054	3.46424	4.20086	3.59847	5.11948	4.07106	4.05402	4.07671	4.32512	4.38713
RPS3AP37	4.08063	4.32094	4.83817	4.45992	4.18244	4.45741	3.98884	3.92109	4.00159	4.16616	4.2737	4.25087
RPS3AP38	5.65353	4.79315	5.7096	5.52402	6.64133	4.60344	4.53989	4.69451	5.07242	4.61513	5.15078	4.62275
RPS3AP41	3.22098	3.03743	3.2775	3.45583	3.39064	3.53059	3.29841	3.27657	3.43267	3.61854	3.26583	3.19041
RPS3AP42	3.1056	3.28025	3.30543	3.20207	3.43995	3.42711	3.2062	3.37339	3.31463	3.26716	3.39216	3.3044
RPS3AP51	3.21298	3.33592	3.67784	3.1736	3.42632	3.20272	3.46894	3.34978	3.33051	3.26191	3.24352	3.41206
RPL13AP24	10.1098	10.495	10.4096	9.96289	10.1092	10.1676	10.7737	10.4507	10.1116	10.425	10.5687	10.5839
RPL18AP12	7.38772	7.62598	6.88548	6.62011	7.30457	7.26073	7.68237	7.52107	7.09864	7.58478	7.00823	7.53834
RPL27AP8	4.75307	4.10419	3.53362	3.30851	3.02738	3.93691	3.51658	3.49737	3.74697	4.50368	3.68663	3.79787
RPL36AP53	4.81854	4.78155	5.03833	4.97612	4.60509	4.41755	5.24961	5.17691	4.51667	5.06765	4.52967	5.1333
RPL23AP59	5.05608	4.91447	4.99515	4.90948	4.73144	5.28003	5.06651	4.78996	5.07847	5.52843	5.2769	5.51573
RPL23AP72	3.99247	3.64462	3.85425	3.56846	3.63544	3.69408	3.75409	3.61181	3.70943	3.55286	3.61443	3.71946
RPL35AP32	7.20188	7.63839	7.40311	7.935	7.10154	7.32727	6.90585	7.52811	8.10097	7.11063	7.53305	7.68057
RPL35AP27	5.2055	5.50588	4.43099	3.78473	4.72973	4.76395	5.599	4.13209	4.87865	4.49507	5.76405	4.90146
RPL35AP35	5.45973	5.33	6.44931	6.44167	6.40868	6.76871	6.18589	6.31065	6.81398	6.23925	6.15841	6.5222
RPL35AP31	4.85737	5.05662	4.89343	4.73585	5.30812	4.81834	5.51534	5.03893	5.02327	5.28107	5.26726	5.61756
RPL35AP34	3.15169	2.69752	3.31743	3.59613	3.49574	3.63339	2.91305	3.37471	3.45963	3.42374	3.23345	3.16657
RPL36AP50	4.17395	4.92686	4.07856	4.06877	4.44795	4.0217	4.77378	4.23555	4.12374	4.07716	4.64276	4.48358
RPS15AP36	3.64381	3.35237	3.84814	3.3234	3.58399	3.55486	3.47692	3.68034	3.89466	3.60446	3.87888	3.66336
RPS15AP37	4.93707	4.652	4.31102	4.06023	4.22837	4.76613	4.88024	4.45081	4.60076	3.88637	4.71895	4.71548
RPS15AP31	3.8645	3.92843	4.06822	4.75245	4.1802	4.60324	3.973	3.5094	3.55383	3.67766	3.55059	3.42764
RPS15AP33	3.227	3.12389	3.47297	3.17387	4.04014	3.19244	3.16353	3.35374	3.15104	3.54935	3.11471	3.63621
LOC100271656	4.32391	4.40136	4.05424	4.19224	4.18502	3.98292	4.41901	4.38154	4.49805	4.39967	4.48081	4.3875
NONOP2	4.51515	4.76683	4.51171	4.6193	4.56492	4.78474	4.86717	4.36167	4.63112	5.0544	4.98281	4.60044
LINC00940	3.61493	4.28015	4.2487	3.71932	3.75958	3.67287	3.75506	4.02941	3.90329	3.97508	4.69692	3.88968
ARHGEF33	4.11983	4.21393	4.15075	4.16273	4.33934	3.95712	4.10705	4.19082	4.15844	4.29651	4.22234	4.2838
LOC100271717	6.01716	5.33339	5.92488	5.1733	5.6333	5.60149	5.99749	5.29042	5.16369	5.16728	5.51609	5.46096
LINC00899	6.37326	6.72802	6.62649	6.03144	5.70041	5.58183	5.8637	5.85445	5.6577	6.2062	6.13834	6.2463
SMG1P3	7.94246	6.27789	7.19042	7.12868	6.50417	7.43464	7.70385	6.83128	8.3255	7.63082	7.00643	7.60398
ERVV-2	5.05697	5.39723	5.03996	4.2202	4.66349	4.38852	4.99404	4.47475	4.55927	4.80262	4.90311	5.33288
MEF2B	9.03981	9.48739	8.88241	8.83693	9.05415	8.97616	9.57926	9.49944	9.08262	9.24735	9.23784	9.46315
RBM22P4	4.00276	4.31243	3.96943	4.0237	4.02	3.97049	4.04617	4.14963	4.09159	3.80251	4.21219	4.17614
RBM22P2	4.05708	4.38931	4.0275	4.19649	4.29464	4.21183	4.25523	4.06865	4.12813	4.44892	4.27993	4.36586
ZNRF2P2	7.07903	7.87497	7.56041	6.85633	6.95515	7.30875	7.37929	7.59654	7.3678	7.47294	7.29809	7.49834
SAMM50P1	5.04543	5.00984	5.46985	5.35837	4.80002	4.98764	5.23418	4.79986	5.30667	4.90389	5.62489	5.16103
MKI67P1	3.81512	3.92999	4.0061	3.89175	3.76107	3.63757	4.0151	3.68372	4.00861	3.79827	4.3188	4.08442
NFE2L3P2	4.82397	4.95226	4.91649	4.42898	4.9245	4.58052	4.96116	4.5057	4.80092	4.56325	4.71738	4.76987
CMC4	7.77115	6.93412	7.52144	7.10103	6.97242	6.52629	6.3991	6.7779	8.22383	7.70495	7.61386	7.05394
TATDN2P2	5.07518	5.27417	5.01741	4.74922	5.1258	4.83324	4.81932	5.50578	5.01008	4.93767	5.30992	5.06792
LOC100272217	4.09485	3.66647	4.06456	4.763	3.70428	3.4732	3.58403	4.15408	4.32934	3.89845	4.34048	3.97281
RPAP2P1	3.84806	3.72668	3.56909	3.93942	3.61222	3.80991	3.87926	3.67696	3.83101	3.61891	3.73521	3.70925
LINC00894	3.84408	3.8787	3.84034	3.43881	3.71068	4.4394	3.59146	4.00424	3.71781	3.71434	3.61353	3.64588
BCDIN3D-AS1	4.871	5.44423	4.82769	4.55976	4.92659	5.16354	5.20198	5.34202	4.84329	4.64581	5.2004	4.86976
LOC100286906	6.88608	6.97811	7.34874	6.70551	7.06026	6.65556	7.18899	7.07674	7.09197	7.0178	7.13611	7.13089
LOC100286922	5.43948	5.67453	5.84312	5.09203	5.62402	5.47121	6.54835	6.26139	5.63282	6.5026	6.3251	6.46034
LOC100286925	5.05344	5.3687	4.33934	4.72031	5.51439	4.80391	5.09304	4.63633	4.24221	4.92455	4.97407	4.80394
VPS13A-AS1	5.22955	5.25319	4.76613	4.9116	5.141	4.87075	4.98162	5.10578	4.83226	5.16608	5.55503	4.99697
HSPE1P12	2.90289	3.03423	3.06768	3.22534	3.05557	3.24873	3.28317	2.86072	4.10943	3.46571	2.90645	3.05904
CBX3P8	3.52142	4.91774	4.39124	3.85015	3.56873	3.64798	4.25551	3.37323	3.81101	3.8327	3.80737	4.08677
ANAPC1P1	4.12776	5.72245	4.55471	7.02345	5.60626	5.65257	6.4465	6.1377	6.11718	5.33506	5.93252	6.14682
LOC100286986	5.0313	5.80739	5.21578	4.19053	4.46308	4.51924	5.95101	5.45477	5.10047	4.61944	4.77713	5.40959
LOC100287010	3.34924	3.36583	3.64478	3.12277	3.75514	3.0714	3.21327	3.50794	3.10838	3.24609	3.49965	3.37873
LOC100287014	4.50041	4.94335	4.99209	4.33998	4.61977	3.95624	4.93352	4.30066	5.16548	4.53964	4.66387	4.57304
LOC100287015	5.35833	5.20653	4.78882	5.27991	5.25447	5.23019	5.46746	5.16487	5.31362	5.63033	5.32183	5.32687
DSTNP3	5.43818	5.52281	5.8671	5.63955	5.72921	5.42399	5.64009	5.97955	5.23629	5.50835	5.82322	5.57253
LOC100287028	7.91114	8.36614	7.8887	7.66712	7.90705	7.80627	8.16877	8.08903	7.89435	8.17	8.2236	8.25567
LOC100287036	4.8706	5.10654	5.45886	4.88058	4.72488	4.95198	5.04535	5.17653	4.93048	5.15104	5.01911	5.45896
LOC100287042	5.00237	5.00592	4.83506	5.79914	5.27194	5.5411	4.62923	4.29556	4.33511	4.61802	4.34741	4.20032
LOC100287049	4.88753	4.77186	4.71686	4.42347	5.15642	4.37701	5.09804	4.6221	4.93241	4.89519	4.73712	4.97484
GEMIN2P2	3.5552	3.54015	4.14154	3.87709	3.96453	3.63446	3.8097	3.58806	3.85346	3.57732	3.60589	3.91823
LOC100287072	6.4171	6.04984	5.51481	5.49441	5.35349	5.50132	5.50136	5.42703	5.44137	5.72608	5.73608	5.60943
LOC100287074	3.96955	3.91797	4.24199	4.37786	4.12011	3.92003	4.0768	4.14504	3.90436	4.09262	3.90168	4.07605
GACAT2	3.92565	4.29518	4.04395	5.01079	3.89619	3.69547	3.91011	3.72175	3.58249	3.66547	4.57102	4.33804
TONSL-AS1	6.98381	7.2312	6.34493	7.21982	6.69283	6.68716	6.92039	7.4618	6.9251	7.24194	7.27202	6.83634
LINC00421	5.68975	5.25312	5.07639	5.58725	5.62023	5.53908	5.56952	6.14084	5.49072	5.86635	5.60415	6.06224
WASHC1	10.0285	10.8064	10.4632	10.1144	10.4571	10.2619	10.9462	10.5888	10.3404	10.533	10.6347	10.6462
UBE2V1P5	5.45859	6.13767	5.1035	5.01163	4.79309	5.03734	6.15979	5.38415	5.04335	4.52602	5.48568	6.19285
EML2-AS1	4.97934	5.5917	4.89016	5.35675	5.07266	5.26661	5.27691	5.15314	5.3142	5.69645	5.64894	5.44403
NUTF2P8	5.8542	5.75833	6.17989	6.73628	5.97537	5.66119	6.26159	4.91057	5.72272	5.5523	4.94177	6.27382
HNRNPA1P47	3.96215	4.40939	4.20869	4.48108	4.66343	3.70826	4.42583	4.1175	4.02579	4.39761	4.18803	4.70761
SH3RF3-AS1	5.30758	6.00966	6.01252	5.57013	5.47284	5.38575	6.15755	6.07714	5.89635	5.88077	6.13491	6.05883
LINC01630	3.81027	4.30136	3.46346	3.38907	3.4434	3.41039	3.39069	4.26871	3.73294	3.78749	3.52792	3.93915
ZNF729	3.11695	3.1848	3.35352	3.2875	3.12545	3.09034	3.21128	3.22662	3.07929	2.97347	3.27184	3.08425
TIPARP-AS1	5.80454	6.62394	5.97743	5.66312	6.08381	5.92174	6.41134	6.19281	5.77388	6.21585	6.84665	6.27202
BRD7P4	3.53441	3.43486	3.58909	3.75235	3.71325	3.47774	3.59705	3.56656	3.56518	3.40645	3.85013	3.5794
LOC100287243	6.54873	6.60476	6.86278	6.66594	6.63176	6.54224	6.89472	6.58262	6.80028	7.14556	6.90355	6.87727
HNRNPA1P42	7.96586	7.95117	7.77309	7.84993	7.74232	7.70678	8.06263	8.08722	7.90204	8.02662	7.86138	8.08078
MANSC4	3.62363	3.75926	3.86606	3.72704	3.73826	3.80614	3.85493	3.85686	3.86171	3.98392	3.89803	4.06899
LOC100287290	4.74918	5.02421	4.9742	4.04399	4.92547	4.49839	4.58579	4.94023	4.08862	4.62699	4.44714	4.47916
LINC00941	8.11462	7.34219	7.4532	8.55314	8.12716	8.14247	6.37585	7.11048	6.80066	7.4261	7.07444	7.10316
KRT8P37	4.87865	4.72296	5.02708	4.82547	4.86703	4.85267	4.83322	4.80229	4.84401	4.83527	4.79615	5.08457
PPIAP64	6.97598	6.87796	6.97728	7.13961	6.53569	6.49911	7.56208	7.00923	7.17543	6.77947	6.70138	7.23949
PRSS46P	4.83756	5.41405	5.42154	5.00142	5.14701	4.90099	5.06229	5.47411	5.07237	5.16461	5.67101	5.47578
OSTM1-AS1	4.51681	5.02728	5.22382	4.40893	4.64934	4.7557	4.5665	5.0763	4.93941	5.0366	4.98075	5.07448
HSPE1P4	5.27361	5.6963	4.41737	4.88632	5.62481	5.68559	6.02923	6.26511	5.68468	5.43762	5.65336	5.6956
LOC100287387	7.21601	7.41957	7.01693	6.90961	7.07528	6.89372	7.29513	7.25857	6.79471	7.01487	7.57516	7.43551
CDK8P2	4.27098	4.28253	4.67624	4.14285	4.94093	4.11072	3.89544	3.95546	4.06371	4.17418	4.67119	4.31094
LOC100287425	3.05652	3.67484	3.89475	3.25065	3.68936	3.44105	3.5985	3.8981	3.31055	3.66468	3.88933	4.06931
LOC100287427	5.5812	5.49173	5.73814	4.85908	5.53813	5.44687	5.67142	6.19442	5.21832	5.5455	5.2806	5.95553
LOC100287430	8.59413	8.70255	9.14806	9.66431	9.50244	9.44906	9.71619	9.26266	9.48849	9.25967	9.49505	9.55007
LOC100287453	4.02898	4.36414	4.90966	4.22714	4.12395	4.62358	4.86352	4.52299	5.57292	4.22915	4.18194	4.26605
BOLA3P2	5.0112	4.64342	4.48139	4.76244	5.09421	4.26134	5.28822	5.00134	4.67441	4.42402	4.46222	4.81547
LOC100287467	4.58713	4.90623	4.61588	4.73626	4.36782	4.85485	4.81372	4.94749	4.61998	4.58267	4.58242	4.69019
NPM1P31	4.12907	4.08746	3.93422	4.15047	3.86168	4.11186	4.50437	3.88368	4.12866	4.01699	4.138	4.38826
SMKR1	6.25755	6.61306	6.74978	6.52594	6.79857	6.40528	6.57874	6.61507	6.62601	6.02769	6.66527	6.43161
LOC100287485	3.63151	3.51684	3.66852	3.89011	3.37986	3.39634	3.12635	3.1133	3.37986	3.60878	3.05565	3.10458
LOC100287489	6.13795	6.04711	5.73163	5.59227	7.09795	6.26981	6.01297	7.11355	6.48748	5.94986	6.78472	6.48929
LOC100287497	2.96194	3.01653	3.35894	3.00671	3.24704	3.19017	2.82242	3.37468	3.07696	2.82835	3.44316	3.35575
BRWD1P2	6.01359	6.13748	5.54093	5.13152	6.02017	6.05179	6.76617	6.779	5.66772	6.21332	5.96013	6.75323
RPS3AP53	4.57408	5.07862	5.62876	5.50294	5.77811	5.44365	5.91977	5.57741	5.79658	5.91683	5.6391	5.54189
GLYATL1B	2.97434	2.7116	3.41265	3.01436	3.10286	2.89856	2.94349	3.27028	3.10453	2.74951	2.95811	3.05324
HSPA8P8	5.10273	5.48916	5.07611	6.38132	5.70688	5.88099	5.54953	5.11658	5.65446	5.47364	4.98025	5.13755
ADPGK-AS1	4.24416	4.17672	4.23236	4.25249	4.00205	4.42578	4.06468	4.08636	4.4978	4.39042	4.7413	4.19474
LINC00173	4.3711	4.68999	4.46826	4.05618	4.43922	4.15886	4.24441	4.68307	4.29341	4.35707	4.74688	4.78303
LINC02106	6.36301	6.76046	6.66174	6.53629	6.737	6.51416	6.55771	7.04568	6.54966	6.51592	6.82346	7.1374
SSXP10	3.56482	3.69614	3.69068	3.57838	3.51361	3.34223	3.48707	3.58353	3.53293	3.66654	3.44655	3.665
LOC100287613	3.95111	4.2512	4.65371	3.78475	4.14228	3.88125	4.22384	4.11257	3.97852	4.26278	4.1945	4.64066
LOC100287614	6.85768	7.86705	7.6624	7.24437	7.25832	7.39963	7.61153	7.88363	7.31912	7.36094	7.69882	7.61593
LOXL1-AS1	6.46044	6.15698	6.04885	6.0102	7.63846	6.23569	6.54323	6.74511	6.36888	5.60053	6.0526	6.03305
SUPT4H1P2	5.33872	5.26227	5.49676	5.24967	4.94259	5.15921	5.16024	5.19267	5.17974	5.07699	5.0846	5.42129
SELENOKP3	5.40711	5.85768	5.61867	5.37623	5.72458	5.33408	5.62718	5.43691	5.12405	5.64843	5.88121	5.94988
KRT18P62	5.26926	5.96588	5.55536	5.47707	5.62471	5.35939	5.85936	5.74606	5.35656	5.67968	5.59899	6.11321
MTHFD2P1	3.74261	3.9201	3.77026	3.86021	3.83436	3.58178	3.75267	4.11757	3.91091	3.96623	3.80293	3.83204
EXTL2P1	3.23837	3.51953	3.23229	3.39351	3.095	3.04224	3.33092	3.39358	2.90987	3.46442	3.20073	3.18597
ANKRD66	5.55593	5.61055	5.44924	5.67638	5.69689	5.43039	5.88111	5.52347	5.35381	5.41542	5.40734	5.71488
AP4B1-AS1	3.64976	3.59086	3.75831	3.94626	3.73755	3.52179	3.57811	3.85142	3.70367	3.76252	3.51591	3.6411
GAPDHP76	6.62815	6.92572	6.74905	7.04336	6.70874	6.73849	7.45325	7.25191	6.92966	7.00809	7.31009	7.34819
ATP5MC1P4	6.25874	6.21575	6.15631	6.10676	6.47151	6.03127	7.00454	5.91851	6.22592	6.42817	6.88637	6.93357
LOC100287757	3.73697	3.63126	3.93329	4.02786	3.99006	3.39743	4.64848	4.13672	3.84451	3.35798	3.5361	3.58527
LINC00630	6.09918	6.61625	6.24596	6.10443	5.81215	6.2134	5.86374	6.30212	6.03924	5.87724	5.77778	5.70599
ELOCP20	2.77855	3.17612	2.93073	3.4132	2.64346	2.89115	3.01412	2.86318	2.89921	3.00028	3.16801	2.92106
LOC100287792	5.24668	5.07358	4.30222	4.80285	4.94555	4.51947	4.77936	5.3692	4.44659	4.55161	5.45751	5.35851
LOC100287808	5.15382	5.12226	5.05597	5.10445	5.3865	4.91044	5.55647	5.0983	5.04535	5.07694	4.84021	5.16793
LINC00582	5.09001	5.48238	5.06387	5.05183	4.85924	5.0626	5.3524	5.33457	5.15614	5.09302	5.43413	5.32611
NDUFS5P4	4.10346	3.43258	4.43796	3.78866	4.23229	3.52068	3.99647	4.48585	3.69867	3.78294	3.67768	4.00255
LOC100287837	6.80115	7.34108	6.64986	6.47983	6.17717	6.22379	6.31702	6.68448	6.63707	6.70446	6.87786	7.14285
LOC100287846	3.60859	3.95371	4.22463	3.72918	3.62938	3.67801	3.90561	3.80083	3.6205	3.65963	4.00862	4.03787
LOC100287852	4.8748	4.71644	3.80935	4.27132	4.30547	4.01611	4.48587	4.0599	3.96296	4.36083	4.61419	4.81213
NUTF2P7	5.17079	4.75998	4.21055	4.6361	4.57459	4.84996	5.03494	4.98801	4.56012	4.66808	5.09004	4.98094
LINC00994	3.87495	3.90118	3.96511	3.83134	3.94792	3.83955	4.02437	4.2253	3.83201	3.96349	3.77817	4.11844
NDUFA4P2	4.84435	3.59706	4.36063	4.15764	4.00445	3.84992	3.98303	3.93373	4.11971	4.07713	4.1479	3.9619
NARSP2	3.537	3.47606	3.65524	3.78073	3.0752	3.14546	3.5201	3.5287	3.50345	3.98227	3.54029	3.54986
LOC100287896	5.64822	5.75045	5.64321	5.58129	5.41433	5.37857	6.31062	6.51329	6.90545	6.90253	7.16163	6.78
TTC34	6.39199	6.74717	7.0956	6.47368	6.45957	6.30154	7.05597	6.70857	6.35636	6.4759	6.9242	6.9125
LGALS8-AS1	5.3427	5.50282	5.47879	5.13031	5.65633	5.21387	5.86995	5.79663	5.57532	5.36353	5.52792	5.78145
LOC100287912	5.08189	5.2984	5.45849	5.08551	5.19006	5.03011	5.23055	5.42475	5.04311	5.19062	5.36912	5.36747
LOC100287928	3.64006	3.56882	3.84533	3.59518	3.60523	3.67183	3.75039	3.9319	3.75721	3.7392	3.60694	3.74445
TIMM23	10.5126	10.8743	10.2837	11.073	11.1084	10.9746	10.264	10.5369	10.9525	9.943	10.0912	10.0057
LOC100287944	7.06278	7.8921	7.65447	7.24891	7.22642	7.11188	7.93938	7.4114	7.16449	7.76219	7.59421	7.7163
LINC01699	4.1365	4.27575	3.84815	4.33002	4.06121	3.83698	4.55419	4.44109	4.09453	3.74653	4.26335	4.22157
LOC100287951	4.98507	4.67062	5.5382	5.26284	5.12906	4.71243	5.32775	5.47621	5.71771	5.42743	5.41692	5.39279
HIGD1AP10	2.76454	2.89718	2.96103	3.1979	2.95386	3.06267	3.32893	3.11709	2.9942	2.92366	3.47384	3.46351
LOC100287966	4.57035	4.42944	4.16016	4.8237	4.10325	4.52631	4.81052	4.63214	5.29029	5.11337	4.8852	4.82598
LOC100288001	4.50853	4.52605	4.33222	4.2179	4.59935	4.32923	4.4044	4.47632	4.36181	4.23395	4.36406	4.31783
LOC100288031	3.60225	3.46818	3.84681	3.65734	3.57197	3.28545	3.73305	4.0705	3.40165	3.56391	3.89822	3.59996
HNRNPA1P28	4.1865	4.39073	4.4356	4.20531	4.1369	3.88358	4.13921	4.53496	4.49756	4.66414	4.35231	4.52056
LOC100288069	6.90614	7.80303	7.76685	7.35464	8.17238	8.02132	7.17049	7.76808	7.82929	7.00027	7.44917	7.12308
SDR42E2	5.88636	6.12947	5.92516	5.55002	5.66912	5.75384	6.28262	6.08869	5.83863	5.94519	6.1671	6.24287
LOC100288073	4.80113	5.00297	4.82884	4.99967	4.63936	4.77995	4.8645	4.8261	5.17955	4.88108	4.81904	4.93177
WTAPP1	3.74158	4.12183	4.1161	3.65915	3.67705	3.87869	3.76099	3.56213	3.68812	3.83792	4.11705	3.81
GS1-279B7.1	3.47656	3.52038	3.56248	3.616	3.54151	3.54192	3.50014	3.50591	3.58325	3.76203	3.58132	3.62726
CICP22	6.21737	6.89755	6.68368	6.15442	6.47394	6.07645	6.57791	6.74054	6.40313	6.42224	6.53764	6.52846
LOC100288097	5.73087	5.81242	5.80913	5.57354	6.14689	5.60273	5.83533	6.02998	5.85503	5.97308	5.64154	6.18424
BOLA3P1	3.05616	2.8232	3.15078	2.97123	3.25217	3.13343	2.95282	2.94203	3.17287	3.11977	2.96257	3.08702
LDLRAD4-AS1	5.12791	5.58806	5.3831	5.10495	5.18036	5.0621	5.48769	5.55344	5.248	5.45142	5.46091	5.56817
LOC100288123	7.03024	7.262	6.48076	6.75322	6.83116	6.73382	7.23072	7.1483	6.7657	6.8619	6.954	6.88171
NDUFS5P3	3.08393	3.30924	3.14647	3.52408	3.51177	3.16632	3.42794	3.20059	3.19738	3.1139	3.33797	3.19395
SLC9A3-AS1	5.72178	5.63257	5.66567	5.4962	5.31888	5.34399	5.99057	6.5867	5.47416	6.33796	6.15174	5.98652
HMGN2P15	5.71348	6.24913	6.15116	5.77617	5.55839	5.83909	6.09361	6.07838	5.58557	6.02197	5.98321	5.98008
UBE2V1P15	3.14554	3.60127	3.24024	3.30203	3.29217	3.16638	3.45046	3.45043	3.12212	3.29967	3.40928	3.51297
LOC100288175	6.53264	6.45282	6.55717	6.59056	6.35786	6.23817	6.36751	6.17476	6.26826	6.66301	6.67662	6.37961
TSEN15P1	4.92469	5.16159	4.73347	4.87127	4.71841	4.74684	4.82001	5.34048	4.9702	4.69903	5.33083	4.92435
LNCOC1	4.09721	3.84843	5.67294	5.56434	6.21836	4.86199	3.81715	3.83271	4.38171	4.1047	4.39895	4.33741
PPIAP1	7.01996	7.42756	7.03273	7.3053	6.9676	7.10841	7.61036	7.28065	7.45406	7.11961	7.41029	7.31364
HMGN3-AS1	5.10148	5.155	4.83582	5.38292	4.96496	4.86657	5.00062	5.5892	4.89182	5.10389	5.6411	5.30436
LOC100288203	8.26884	7.24521	9.5215	8.97006	9.07099	8.55331	8.78646	8.41391	8.69571	9.06456	9.41577	8.67113
LOC100288208	3.00176	3.0632	3.19257	3.01645	2.83458	2.91468	3.03518	3.19588	2.92826	3.04895	2.94733	3.02102
LOC100288211	3.78275	4.41355	4.52158	5.09225	4.28256	4.92215	3.79336	5.08871	5.05075	5.16655	4.29924	4.81433
ATP5MC1P8	4.90272	4.74805	5.31894	6.0565	4.73788	6.03508	5.87048	5.00642	5.2473	5.21803	4.95518	5.19493
HSPE1P10	3.35032	3.69207	2.82135	3.29239	3.13277	3.23017	3.86138	3.18749	3.14277	3.20892	3.43552	3.29057
LOC100288241	3.92285	3.1145	3.12606	3.48842	3.82556	3.78484	4.75554	3.1025	3.87707	4.2727	4.1838	3.49724
ZNHIT1P1	7.07758	7.37289	6.57104	6.67329	6.92977	6.37948	7.12523	6.87859	6.6625	6.64355	6.46596	6.91411
RPL10P1	5.18148	5.10277	5.53163	5.48979	4.86711	5.27103	5.57333	4.98577	5.54542	5.11631	5.57621	5.53951
LOC100288254	3.54988	3.36492	3.07719	3.43292	4.05062	3.09931	3.51111	3.98719	3.37396	3.16456	3.32239	3.50599
HNRNPA1P61	3.12641	3.37244	3.82715	3.50805	3.62656	3.53886	3.44306	3.6924	3.33001	3.67407	3.76092	3.82232
GCSHP2	3.37232	3.78396	3.34815	3.59491	3.33663	3.43741	3.67814	3.38994	3.47448	3.80667	3.61344	3.45093
ATP5MDP1	4.20416	3.49413	3.39634	3.25741	3.74753	3.69814	2.94864	3.1034	3.01016	3.14319	3.53786	2.98713
NPIPA5	2.66218	2.54383	3.51491	2.677	3.28038	2.87225	2.52836	2.6975	3.33158	2.76408	2.55184	2.55651
NDUFA5P6	3.38886	3.37427	3.71185	3.99527	3.40022	3.41032	3.41538	3.57022	3.13578	3.30486	3.40833	3.53256
SLC25A14P1	3.16484	3.32405	3.52266	3.21	3.17769	2.95674	3.37665	3.21846	2.89259	3.31787	3.17264	3.45217
NCAM1-AS1	5.83826	6.17114	6.32967	5.7066	5.43094	5.12982	5.76702	5.63848	6.04643	6.10315	5.97378	5.95881
LOC100288365	3.27803	3.33717	3.71906	3.50295	3.1201	3.40111	3.08857	3.30141	3.50092	3.22478	2.98955	3.50459
LOC100288379	4.9011	4.00559	3.63127	4.16423	5.0028	3.88387	4.37496	4.42233	4.2062	4.61381	4.68493	4.79458
LOC100288385	2.86091	2.74293	3.40591	3.15007	2.64602	3.07796	2.83606	2.90622	2.72564	2.61211	2.81536	2.72218
SFTPA3P	3.89029	4.2795	3.70382	3.54449	3.97083	3.60626	3.90328	3.7695	3.98439	3.96057	4.0579	4.0152
ERVMER34-1	5.23904	5.32852	5.54157	5.01549	7.31855	5.73045	5.62015	6.32208	5.5617	5.49391	5.168	5.81881
NDUFB4P3	6.03497	6.40319	6.29103	5.66327	5.74493	5.56367	5.92217	6.25434	6.07254	5.16376	6.14098	6.32499
LMCD1-AS1	5.08081	5.29226	4.91172	4.93112	5.23511	5.39152	4.68117	5.71163	4.79198	5.21467	5.46049	5.25604
IL10RB-DT	4.64696	5.32636	4.49422	4.56548	4.9813	4.64783	5.36116	5.0804	4.57646	4.91958	5.0073	5.07353
SLC4A1APP1	6.60171	6.46887	6.62183	6.37651	6.78397	6.50194	5.93899	6.67168	6.36234	6.59564	7.14394	6.39739
LOC100288437	2.86596	2.7845	3.26114	2.79907	2.71413	3.14267	2.86987	2.98379	2.92239	2.87786	2.78553	3.06834
RBBP4P5	4.31957	4.31436	4.81272	4.42281	4.49447	4.52577	4.43023	4.4278	4.31941	4.40139	4.55027	4.32066
CUL1P1	3.03116	3.15063	3.29504	3.52069	3.31097	3.28709	3.33122	3.48163	3.12533	3.28538	3.38131	3.37979
MTRNR2L7	4.50854	4.79066	4.71953	4.65444	4.80099	4.47728	4.77117	4.55365	4.69682	4.62648	4.88812	4.71065
PNPT1P1	5.2471	5.19261	5.20862	5.9984	5.64711	5.32413	5.52396	5.19863	5.75135	5.13373	5.54223	5.43272
TUBB3P1	6.07424	6.25732	6.19349	6.47967	6.38392	5.86816	6.40023	6.23867	5.81399	5.95943	6.26056	6.27243
FOLR3P1	7.3092	7.75186	7.08222	7.46845	7.14849	7.35127	7.03227	7.95378	7.51165	7.52955	7.71758	7.63236
LOC100288560	4.13357	4.44122	3.88824	4.21554	3.7118	4.20737	4.10596	3.93627	4.15059	4.5572	3.98345	3.78253
UBE2NP1	5.59797	5.96138	5.57706	5.5427	5.68424	5.57643	5.94979	5.61639	5.77024	5.41937	5.80705	6.00076
WHAMMP1	9.44793	9.35575	10.4347	10.02	10.2516	9.15106	10.0104	10.0689	10.1044	9.78965	9.98371	9.41435
LOC100288637	5.994	5.87595	6.38738	6.18026	7.75588	6.28474	6.70353	6.78487	5.85423	5.65464	5.84653	5.6532
NDUFB4P1	3.78515	4.81569	5.03015	4.03627	4.33012	3.87873	4.53612	4.75163	3.78955	4.406	4.55509	4.81278
LOC100288683	3.02536	2.89573	3.68282	3.65428	4.00764	3.98039	3.56475	3.15006	3.98303	3.98473	3.91709	3.55101
FAM21FP	4.68072	4.63658	4.51735	5.79209	5.39215	4.78109	4.63222	3.89676	4.32577	4.28846	4.22605	3.93682
HMGN2P8	4.12206	4.09024	4.22056	4.48304	3.97217	4.05263	4.35917	4.18675	4.4013	4.26635	4.22395	4.41165
ARL6IP1P1	3.35288	3.53596	3.03039	4.20261	3.21231	3.13063	3.86307	3.19267	3.4509	3.23632	3.99436	3.3755
LOC100288703	4.99978	5.33513	4.90006	6.11708	4.72485	5.1031	5.37883	4.9732	5.12022	5.47141	5.39189	5.25828
DUX4L9	6.94976	8.00216	7.37116	7.28464	6.66082	7.00182	7.2	7.32179	6.97085	7.94589	7.09555	7.59119
LOC100288712	4.11562	4.11598	3.8971	3.97868	3.80142	4.15541	4.10981	3.54017	3.97984	4.18351	3.75259	4.47345
LOC100288724	2.86946	3.00187	2.98896	2.93543	3.04167	2.79766	3.14305	3.02524	2.78261	2.97261	3.21988	3.0345
HSPE1P20	3.231	3.44159	3.28919	4.20022	4.28325	3.21076	3.70699	4.49863	3.58673	3.42199	3.84562	3.4358
LOC100288728	4.21283	4.29969	3.96478	4.07022	4.17525	3.8347	3.92465	4.21417	3.95858	4.5575	4.0995	4.29747
PAN3-AS1	5.64561	5.90075	6.12116	5.93379	5.59063	5.83294	5.36713	5.91217	6.41499	6.77079	6.65673	5.12438
SPCS2P3	4.09973	4.22722	4.61328	4.21475	4.89343	4.33233	4.99499	4.80899	4.20552	4.5621	4.71889	4.95549
HIST1H2BPS1	4.37754	4.93621	3.82142	4.62795	4.57245	4.26521	4.54411	5.08424	4.5917	4.75622	4.91614	4.79244
CCT7P2	3.33588	3.6998	3.70567	4.13856	3.8366	3.56453	3.85106	3.96007	3.78742	3.85106	3.86313	3.95871
LOC100288788	7.0119	7.38513	7.48173	7.57212	7.35991	7.25209	7.46749	6.82982	7.54705	7.23289	7.82761	7.32629
TMEM239	6.65754	6.84809	6.80656	6.53366	6.40633	6.56119	6.877	6.80643	6.66579	6.59496	6.82917	7.0628
LOC100288798	4.78182	5.20656	5.40052	4.95564	4.76171	5.67868	4.69093	5.83331	5.92233	5.25106	5.72523	5.46278
FRG2C	3.58074	3.42104	3.29272	3.26694	3.66858	2.95544	2.96796	3.18053	3.22569	2.99201	3.55308	3.2771
RPL23AP93	3.33908	3.25322	3.85494	3.12268	3.1976	3.23374	3.12621	2.81364	3.1213	3.13192	3.30448	3.02234
CLDN34	5.40829	5.79418	6.15794	5.08597	5.25469	5.63571	6.44185	5.93557	5.55627	5.86907	6.03997	6.06913
SRGAP3-AS3	4.00276	5.33414	4.79854	4.27388	3.64753	4.58697	4.30918	5.55352	4.59672	3.94212	4.62279	4.36234
B3GNT10	6.08297	6.8572	6.2607	7.22538	6.77406	7.29998	5.95172	7.25119	7.09824	6.67746	6.91803	6.71302
LOC100288846	4.65705	5.21476	4.99987	5.17983	4.87468	5.22983	5.14775	5.10853	4.74367	5.35431	5.19299	5.06981
KRT18P63	5.63335	6.02878	5.41346	5.50727	5.64601	5.22844	5.91442	5.63052	5.5908	5.69707	5.82808	5.96067
CICP11	5.45981	5.86762	4.97771	5.22475	4.99194	4.80348	5.18998	6.04679	5.67989	5.78804	5.50112	5.57041
CRIM1-DT	6.0924	6.68438	6.70385	6.57262	6.70179	6.19196	6.31262	6.63356	6.18608	6.54543	6.72949	6.64789
LOC100288914	4.68382	4.30495	4.63537	5.49634	4.36859	4.47726	4.63352	4.02	5.0496	4.84565	4.16524	4.302
LOC100288935	4.34481	4.62515	4.85969	4.14654	4.43442	4.27899	4.31419	4.10648	4.16183	3.62419	4.52576	4.65451
BRD7P1	3.57277	3.43849	3.4095	3.21236	3.58444	3.35038	3.31913	3.37841	3.41722	3.25956	3.3683	3.48986
PRSS43	5.49874	5.81322	5.55297	5.18077	5.62808	5.27726	5.56625	5.70536	5.36092	5.4035	5.68562	5.78336
LOC100288962	3.9537	3.75483	3.83207	3.69737	4.14052	3.40405	3.71518	4.15459	3.47826	3.86012	3.47929	4.10907
BMS1P21	4.92739	4.92858	4.4931	5.13096	5.74375	4.50594	4.10447	4.57156	4.52795	4.91209	3.94063	4.43058
LOC100288978	2.94566	2.80745	3.22957	2.95273	2.95333	2.74001	2.78989	2.82709	2.93902	2.89642	2.97374	3.21674
MOXD2P	3.87822	4.4549	4.15436	4.00395	3.99802	3.99137	4.27232	4.32437	4.11883	4.37397	4.28431	4.42591
SLC25A25-AS1	5.29245	5.63783	5.44954	5.45154	5.47323	5.80189	6.25081	6.33739	5.85708	5.44476	5.63727	5.81257
LOC100289047	5.34352	5.24702	5.50155	6.16039	5.56696	5.59935	5.58544	5.22736	5.34504	5.34682	5.47477	5.64275
LOC100289060	6.5544	6.12713	6.57486	7.1123	6.53674	6.92421	7.04	6.8504	6.77165	7.16288	6.90635	6.6129
LOC100289061	6.71992	6.99677	6.85377	6.71526	6.83777	6.56649	6.96472	7.44027	6.73497	7.04447	7.13828	7.28413
ATP2A1-AS1	5.27366	5.14453	4.2572	4.65481	4.7204	4.55099	4.22455	4.26129	4.6554	4.20339	4.24216	4.32804
BCL2L12P1	7.25085	7.73337	7.1476	7.5558	7.91538	7.03747	8.13341	7.76682	7.40278	7.27117	7.96691	7.94328
GS1-124K5.4	6.1802	5.99541	6.05904	5.84547	5.55242	5.70841	6.11142	6.03609	5.84879	6.01866	5.79562	6.53264
EIF4A1P8	4.3005	4.6056	4.36441	4.61583	4.23257	4.25772	4.57163	4.55812	4.52661	4.42386	4.68747	4.47226
COX6CP6	3.88602	4.26145	4.6558	4.67543	3.57885	4.15131	4.48658	3.43004	4.02298	3.91284	3.96522	4.27349
KRT8P32	6.48884	6.53125	6.88998	6.91402	6.66803	6.62839	7.18874	6.7792	6.62134	7.33017	6.91552	7.10979
FAM95C	6.08573	6.34816	6.1887	6.11634	6.91536	6.19222	6.41666	5.93746	5.83883	6.0572	6.25577	6.382
LOC100289143	4.09432	4.02137	3.5158	4.03072	3.956	4.34949	4.2159	4.01604	4.16818	3.66276	3.92733	3.99359
HMGB3P13	4.80916	4.9069	4.44698	5.32542	5.23372	4.20559	4.77883	4.68523	5.10616	4.69462	5.38356	4.9255
COX20P2	2.97675	2.97941	3.11956	3.11746	2.9744	3.08201	2.46202	3.03884	3.10918	3.25635	2.90893	2.83208
GNG12-AS1	3.82411	4.06291	4.03378	3.80958	4.04554	3.47704	3.88244	3.71149	3.48914	3.60223	3.62181	3.76471
SDHDP1	5.45967	5.98392	5.19141	6.24927	6.01448	5.42634	5.65614	6.06087	6.02846	6.09432	5.85895	5.91699
TMEM225B	4.92357	5.33587	5.30744	5.28157	5.31835	4.85442	5.3845	5.74636	5.47815	6.11398	6.2115	5.85786
HMGN3P1	3.12849	3.15892	3.13686	3.1001	3.21797	3.40074	3.57623	3.28468	3.34774	2.99754	3.31428	3.09491
LOC100289196	4.81518	3.8926	4.37563	4.7427	4.7303	4.72191	4.63044	4.48751	4.71919	4.46435	5.21441	4.84723
LINC00624	3.77693	3.90421	3.82161	3.75924	4.09077	3.79093	3.90083	4.16151	4.08519	3.88416	4.41556	3.86699
LOC100289230	6.53196	7.31926	7.11648	6.55593	6.90311	7.14996	6.53228	6.39683	7.0206	6.53077	7.28629	6.71983
CEP164P1	3.46412	3.66442	3.19923	3.342	3.24312	3.24116	3.59005	3.39261	3.92316	3.46344	3.68085	3.6995
LOC100289238	3.39334	3.17361	3.24459	3.14966	3.01001	3.01984	3.1994	2.80544	3.0982	3.73302	3.55005	3.27906
PPIAP79	4.0764	4.25386	3.52317	3.82126	3.9763	3.59321	4.74262	3.87765	4.32557	4.06675	3.9782	4.28931
TMEM238L	5.89591	6.05289	6.21828	5.51763	5.81339	5.71677	6.34575	6.35369	5.65814	6.24456	6.1279	6.56982
ZFYVE9P1	4.80339	4.60175	4.78981	4.729	4.46283	4.82979	4.63556	4.57038	4.90844	4.85485	4.63142	4.6502
RPL7P60	3.74925	3.95187	3.84453	4.19583	3.9299	3.80751	4.28188	4.00305	4.23425	3.73515	4.04197	4.28344
DNAJC3-DT	6.12522	6.44422	5.97279	6.39901	6.59078	6.34853	6.27335	5.92084	6.98159	6.71789	6.67279	6.59731
CUBNP2	3.86603	3.70397	3.71327	3.79249	4.25581	3.79542	3.66233	4.15307	3.73454	3.84386	4.04186	4.04368
HNRNPA1P58	3.66369	3.75312	3.84112	3.78398	3.74661	3.6074	3.79699	4.09294	4.01077	3.9104	3.69489	3.6802
HIGD1AP5	2.79544	2.86472	2.669	2.88663	2.7542	2.97452	3.02534	2.55879	3.25981	3.02499	2.65833	2.78033
LOC100289303	3.86548	4.13531	3.92371	3.93448	4.33318	3.92722	3.69493	4.22433	4.10854	3.6644	3.80289	3.81161
KRT8P43	5.88162	6.41585	6.3487	6.16015	6.01383	5.79745	6.40802	6.35987	6.01677	6.35992	6.43528	6.34371
LOC100289320	4.37038	3.99742	3.5676	4.36133	3.95668	3.87862	4.78154	3.69941	4.41555	4.82494	3.63389	4.38388
LOC100289333	4.01748	4.31366	4.21675	4.47437	4.47419	3.90099	4.20237	4.01014	4.63452	3.85546	4.01598	4.12564
MAN1B1-DT	6.65965	6.41398	4.91335	6.84615	6.57904	6.20738	5.70239	5.83194	6.25484	5.74959	7.03196	6.35201
LOC100289350	6.99254	6.80641	6.66783	6.47882	5.91614	6.52509	7.79725	7.18522	6.71561	7.05453	7.11203	7.25839
LOC100289361	4.13045	4.84941	4.80328	4.97336	4.81128	4.41431	4.82324	5.07388	4.8417	4.83822	4.11511	4.74507
UBAC2-AS1	5.92641	6.25433	5.79634	6.05578	6.16847	5.81854	5.68911	6.1591	5.91335	6.01072	6.49666	6.62439
LOC100289381	3.64763	3.0733	3.71476	4.27442	3.71761	3.86165	3.39611	4.15419	4.0765	4.28722	3.87737	3.49174
KCTD21-AS1	5.3265	5.46226	5.62154	5.89318	5.41831	5.78139	5.54435	5.67311	5.23175	4.93624	4.71249	4.86851
MCF2L-AS1	3.98767	4.10412	3.71324	3.61601	3.86356	3.92458	4.57479	4.07594	4.07049	4.028	3.90042	4.12566
LOC100289470	2.76644	2.91256	3.10459	3.21591	3.29567	2.96555	3.09805	3.5899	3.31424	2.76093	3.03953	3.19752
LOC100289473	3.79434	4.32876	4.09507	4.08257	4.03058	4.03037	4.08913	4.15926	3.83694	3.95363	3.96677	4.28885
LDHBP1	3.94629	3.69932	3.85574	3.8207	4.34703	3.8065	3.81977	4.0847	3.99178	4.11724	4.12452	3.95897
LOC100289495	5.77604	6.10862	5.13035	5.04528	5.48193	5.65817	5.97744	5.97755	5.62981	5.64437	6.02629	6.33356
KCNIP2-AS1	4.51105	4.23928	4.20856	4.09435	4.05203	3.93688	4.20993	4.27535	3.67866	4.3412	4.27466	4.31789
LOC100289511	4.7174	4.90327	4.58035	4.66065	4.79927	4.43151	4.75965	4.99735	4.92321	4.7674	5.20779	5.03921
LOC100289569	5.08304	4.76777	5.32626	5.07694	3.83329	5.31139	4.55957	4.11753	4.38531	4.42524	5.62176	4.55382
HERC2P4	6.6471	6.68362	4.4253	4.12742	7.11581	4.96764	4.95917	4.59797	4.16019	4.44294	4.51035	5.02188
NDUFA5P9	3.64207	3.51565	3.33077	3.61139	3.50575	3.13592	4.35149	4.12621	3.43129	3.53594	3.81499	3.93089
LOC100289580	5.99847	6.06631	5.96531	5.56184	5.98255	6.00236	5.51518	5.69589	5.63707	5.4135	5.71611	5.98427
NPM1P40	4.49066	4.6844	4.7653	4.90939	5.05561	4.74465	4.91133	4.19866	4.4563	5.23342	4.89225	5.04841
HIGD1AP15	3.01874	3.30264	3.02716	3.49806	3.79954	3.49707	3.8823	3.38247	3.74261	3.23034	3.78332	3.58746
ZNF605	6.604	6.59638	5.50109	4.71773	5.29995	4.98349	5.68833	5.28099	5.45683	4.93212	4.94261	5.03398
HSPA8P16	4.12845	4.43631	4.29934	4.88062	4.30452	4.28382	4.65777	4.18837	4.5545	4.30519	4.26048	4.24498
PRR13P7	5.91866	6.18589	5.8513	6.83242	6.32386	6.84506	6.51346	6.50898	5.72066	6.34126	5.7684	5.99322
PSG8-AS1	3.93635	4.23117	3.92813	3.78171	4.20377	3.85655	4.34477	4.23811	4.05496	3.95716	4.28724	4.4302
STMN1P2	4.37365	4.04978	3.36949	3.85972	4.52433	3.84225	4.20745	5.00567	4.03917	3.81215	4.46914	4.17242
LINC01848	5.24446	5.5843	5.55288	5.38007	5.42607	5.2992	6.02946	5.57062	5.25232	5.33617	5.52213	5.75814
ZNF783	7.82244	8.17781	7.57982	7.55881	7.75834	7.59866	7.71657	7.6492	7.80147	7.50148	7.57596	7.82851
HMGN2P13	7.83293	8.79724	8.36268	8.15801	8.26922	7.93253	8.16237	8.62747	8.09188	8.61759	8.50145	8.89915
LOC100291105	5.34054	5.99831	5.4813	5.29354	5.78637	5.30687	5.56114	5.83488	5.37643	5.2594	5.72704	5.66944
LOC100291628	5.617	5.60259	5.85893	6.1815	5.20036	5.52392	5.47804	5.96353	5.4898	5.40777	5.29281	5.6104
HSPE1P8	4.07409	4.45496	3.40593	4.02692	3.75109	3.85467	4.96077	3.80263	4.06584	3.96561	3.63851	3.83981
LINC00942	5.50643	5.65104	5.38207	5.43789	6.177	5.20793	5.38435	6.53631	5.78508	5.74472	6.52398	5.69591
ZNF587B	7.04232	7.30006	7.35312	6.94999	7.3878	7.57767	8.24031	7.38933	7.31391	7.18629	7.6433	7.27847
LOC100293612	5.04369	5.49094	4.83463	5.08545	5.51223	5.00527	5.23762	5.32881	5.19759	4.97123	5.61886	5.27173
LOC100294145	6.72195	6.90642	6.01031	7.10207	6.85075	6.62369	6.36355	6.19452	6.9065	6.05461	6.04324	5.91014
LOC100294362	5.51808	6.2335	5.78281	5.75283	5.88812	5.44291	6.28057	5.89782	5.86971	5.9073	6.1253	6.01956
LOC100294713	3.81396	3.74172	3.57717	3.22842	3.5644	3.58422	3.57191	3.82981	3.42148	3.64229	3.8671	3.8311
NHEG1	4.66955	4.85155	4.74085	4.6994	4.68	4.36768	4.69894	5.03379	4.4953	5.07926	4.72014	4.91166
CDH4	5.82059	6.24067	6.95234	6.62777	6.88371	5.84699	6.10234	6.12051	5.76886	5.88371	6.21369	6.34285
LOC100301990	3.03243	3.07717	3.45388	3.33895	3.07284	2.82327	3.05722	3.49176	3.37752	2.94479	3.08534	3.13504
MIR320C1	5.55135	6.01868	5.39897	5.65932	5.9133	5.11781	5.77214	5.52535	5.56501	4.38797	5.91225	5.53065
MIR1298	4.39814	4.11842	4.39866	3.37166	3.45103	3.55159	3.57023	4.11465	4.1157	3.56879	4.52508	3.45243
MIR1234	6.50779	6.99957	5.98345	6.75813	6.68909	6.37785	7.01192	7.34458	7.25652	6.57559	6.7599	6.75711
MIR1251	2.98912	3.25113	3.50295	2.86407	4.5598	3.5339	3.57622	3.72103	3.51386	2.90777	3.16241	3.45042
LOC100302291	5.5904	5.76525	5.71195	5.3716	5.28253	5.1343	5.87864	5.71865	4.99026	5.1755	5.6597	5.71765
RASAL2-AS1	4.07786	4.46929	4.0922	4.39169	4.34055	4.5469	4.24756	5.02271	4.13855	4.5427	3.91014	4.06114
PTCSC1	4.81305	5.02449	5.22304	4.55894	4.75747	4.70032	5.18745	5.52773	4.6812	4.45319	5.01072	5.51622
LINC00882	3.75346	3.54106	3.76462	4.13691	4.18727	4.23674	3.75895	3.70524	3.28152	3.24317	3.24744	3.43197
BRE-AS1	5.34267	5.55619	5.28442	5.55844	5.19176	5.28284	5.52993	5.73506	5.36986	5.45797	5.73526	5.684
CSPG4P13	6.07241	6.66516	5.91355	5.57454	6.05268	5.77072	6.18356	6.20708	5.86152	5.94259	5.97027	6.29342
GPN3P1	4.08203	4.23788	4.26368	4.55604	3.83226	3.9437	3.88789	3.82029	4.22924	4.38361	3.78052	3.84113
LINC00184	3.95662	4.16584	3.89996	3.42446	4.21222	3.87075	3.91228	4.65853	3.96805	4.42166	4.54566	4.23701
FTX	7.30023	6.81674	7.52439	7.37357	6.73648	7.47969	7.07732	7.54948	7.26665	7.41107	7.64644	7.17424
FAS-AS1	3.30682	3.1953	2.96023	3.21909	2.89685	2.75727	3.05981	3.43919	2.85057	3.70086	3.78813	3.27708
RNU6-42P	2.49172	2.64542	2.93343	2.86199	2.89147	3.36723	2.37582	3.08351	3.0127	2.72302	2.66608	2.6849
SNORA80B	7.31925	8.93479	8.11183	7.45328	7.52467	7.36173	8.69813	8.31538	7.57345	8.2975	8.0932	8.35243
ZEB2-AS1	3.89256	4.3752	4.02983	3.97218	3.92497	3.86052	4.37544	4.30423	3.95408	4.37188	4.43012	4.51227
SLC25A5-AS1	3.93741	4.4151	4.59301	4.12611	4.62464	4.36131	4.23811	4.64944	4.51829	4.41062	4.41789	4.38104
LSM3P5	4.85989	5.27892	4.95132	4.52249	4.56998	4.46083	5.17307	5.17929	4.85462	4.75708	5.22675	5.40436
LSM3P2	3.78093	3.78494	3.17209	3.55614	3.76438	3.93217	3.58252	3.45797	3.63664	3.43317	4.00225	3.52035
LOC100303749	3.76882	3.89942	3.80564	3.70188	3.85608	3.74825	4.43866	4.00474	3.59313	3.89622	3.92689	3.56115
PET117	4.43791	4.22658	4.33448	4.74095	4.3172	4.68309	4.34623	4.18648	4.83962	4.75352	4.43993	4.23315
PITPNA-AS1	6.89141	6.97517	6.94145	6.93242	6.39871	7.19846	6.79623	7.03482	6.65947	6.76546	7.09264	7.31577
NDUFAF4P1	5.43957	5.3065	5.2375	6.18404	4.77082	5.35019	5.39886	5.5105	5.46184	5.77464	5.25325	5.29157
OTX2-AS1	3.25959	3.46236	3.42453	3.27188	3.23842	3.14626	3.11517	3.22582	3.24933	3.22026	3.31509	3.34891
LOC100310756	6.86455	7.70216	8.11549	7.27149	7.24758	5.9715	6.79417	7.77789	7.15311	7.0937	7.79227	7.35695
LOC100310782	4.25689	4.81918	4.05667	4.1435	4.44242	4.83894	4.49478	4.96032	4.18443	4.43677	4.63865	4.73276
VDAC1P3	4.51055	4.93422	5.00226	4.80335	4.79717	4.46125	4.43139	4.22938	4.99224	5.81795	5.25767	5.23816
VDAC1P7	4.8481	4.96236	4.79883	5.02368	4.68846	4.69607	5.01717	4.77108	5.02907	4.98283	4.9711	5.17933
VDAC1P8	4.48984	4.12524	5.30105	4.98859	5.28475	4.7223	4.83787	4.97364	5.02938	4.39903	4.83851	4.59434
VDAC1P11	5.10485	5.28631	5.24026	5.01492	5.14502	5.08732	5.40223	5.10202	5.37264	5.07875	5.37204	5.5229
ANKRD61	4.61524	5.01537	4.6813	4.96473	5.20439	4.54007	4.72449	4.9816	4.69588	4.21116	4.81402	4.71728
SNRPCP4	4.29379	4.63188	4.5201	4.27951	4.44665	4.05155	4.32219	4.63223	4.81539	4.1463	4.22812	4.85614
SNRPCP19	4.44512	4.67801	4.81046	4.61554	4.44196	4.71905	4.70789	4.74827	4.66267	4.73473	4.69369	4.52675
SNRPCP7	3.4913	3.92395	3.71502	3.73203	3.98282	3.9053	3.49834	3.7387	4.40945	3.73864	4.15117	3.97162
SNRPCP12	5.70967	5.38678	5.83998	6.09249	5.85352	5.06701	5.44012	5.42118	4.90752	5.26965	5.33236	5.0657
MFSD1P1	4.30374	4.44935	4.63584	4.29162	4.23046	4.71058	4.57625	4.05034	4.27469	4.45117	5.00416	4.18517
MIR663B	6.97689	7.85308	6.75916	5.966	7.06523	6.76138	7.60235	7.38721	6.80353	7.38294	7.88709	7.41334
LOC100313942	6.91103	6.94613	6.58776	6.24755	6.76089	6.37885	6.91935	6.68582	6.3324	6.45746	6.76357	6.93512
RFKP1	3.84192	4.52564	4.24531	4.30531	4.0724	3.67043	4.23812	3.98005	3.75952	4.57187	4.1701	4.25522
LOC100313968	6.96914	7.3937	7.39813	6.51456	6.77339	6.4843	6.90352	7.06446	6.62987	6.76099	6.96772	7.21809
HOTTIP	6.01641	6.40406	6.32807	5.85482	6.01257	5.76562	6.94967	6.3726	5.89906	6.55387	6.50245	6.60555
SAP25	5.91039	6.35979	6.24015	6.05023	7.37581	5.93295	6.39105	6.61587	6.04085	6.52795	6.38968	6.36473
SHROOM2P1	5.57574	5.93234	5.54678	5.45807	5.81312	5.40374	5.58277	5.7532	5.43307	5.59082	5.76802	5.81772
PPP2R2DP1	5.07486	5.14047	5.13016	4.8524	4.94203	4.43708	4.87308	5.02615	4.58224	4.84681	4.90821	5.34725
GCSHP3	7.87635	7.39288	7.3222	7.9113	8.77692	7.6885	8.09939	6.9872	8.71613	8.28602	7.40036	7.43595
TRPC5OS	3.3946	3.38051	3.51152	3.5226	3.35939	3.34806	3.35388	3.40699	3.43558	3.2408	3.476	3.62865
LOC100335030	5.13143	6.03218	5.7769	5.78497	5.68353	5.97009	5.47388	5.29153	4.85286	5.09813	5.67184	4.9649
SNORA70F	3.37191	2.57595	3.32843	3.18345	3.36777	3.01334	3.27237	3.60943	3.98412	5.52468	3.87876	3.36494
CSN1S2BP	3.25328	3.24723	3.38465	3.39453	3.40605	3.15767	3.36685	3.292	3.32382	3.63133	3.38973	3.37897
ARSDP1	5.51572	5.64274	5.68573	5.53779	5.08587	5.46272	6.44522	5.76083	5.21418	5.78664	5.85007	6.28883
LINC00102	3.85966	4.27476	3.96511	3.71343	3.86684	3.66695	3.68179	4.08996	3.69742	3.88464	4.24706	4.0375
HSPD1P11	6.63873	5.75511	5.62636	5.08333	4.4906	4.59854	5.19104	5.33045	5.7615	7.39351	7.2976	5.76321
HSPD1P18	3.39219	3.60184	3.72228	3.67535	3.60962	3.59058	3.81737	3.76289	3.83161	3.63487	3.60887	3.7502
CHAF1A	8.16678	7.95281	8.17922	8.05319	8.44669	8.20734	8.43604	8.11218	7.98929	7.41855	7.85709	7.40128
SNORA70G	4.12183	4.39982	3.60771	3.85773	3.59322	5.08634	5.13414	4.20583	4.3675	4.00761	4.61053	4.02386
SNORA70D	4.00544	4.03278	4.1576	3.79612	3.73229	3.58274	3.70544	3.99604	3.46504	3.77341	3.38171	3.95197
MACROD2-AS1	4.7562	4.56441	4.7872	4.57137	4.35815	4.4473	4.82703	4.63893	4.4991	4.71552	4.71869	4.8193
TMED11P	2.94871	3.00602	3.04811	3.17325	2.96994	2.9647	3.12048	3.03314	3.10521	3.04918	3.32627	3.06435
LOC100379224	4.42509	4.35029	4.05918	4.19038	3.95945	3.86144	3.9487	4.3551	4.06029	3.91245	4.05996	4.20774
BOK-AS1	5.79626	5.84526	6.1047	5.92354	5.74143	5.6311	6.08352	6.03143	5.78508	6.13541	5.88574	6.09011
NPPA-AS1	4.99783	5.8069	5.12176	5.82217	5.42267	5.1268	5.45918	5.61158	4.71135	4.82366	5.40552	5.39592
LOC100379290	4.80457	4.93583	4.90691	4.89132	4.66338	4.50583	4.92021	4.93832	4.79878	4.73388	5.17319	5.07032
RNY4P8	6.49264	5.42764	6.81834	6.51975	7.10018	6.25317	5.8857	5.25833	5.96097	6.44572	6.27559	5.65787
RNY4P13	4.76474	5.30087	4.90946	4.91352	4.09948	4.42724	5.11004	5.48905	5.25075	5.70161	4.96392	5.81482
RNY4P18	5.86747	5.64042	6.59647	6.1105	6.56235	5.85644	5.20949	6.28728	5.41019	5.84789	6.57709	5.88333
RNY4P5	2.71313	2.70454	2.66054	2.8495	2.77106	2.94969	2.64851	2.91363	3.02488	2.90135	2.93469	2.85058
MIR181A2HG	6.0443	6.95965	6.59934	5.70816	5.89388	6.00009	5.90678	6.13463	6.03677	5.93368	6.41419	6.40146
RNY4P20	3.31023	3.19954	4.373	3.70788	3.22959	3.35212	3.48556	4.03906	3.50766	4.04664	4.2757	3.57217
BACE1-AS	8.32599	7.42437	7.32503	6.70408	7.77149	6.67761	7.49972	7.20288	7.88959	7.20009	7.25924	7.16118
RNY4P10	2.98185	3.25044	3.69316	3.2634	2.62081	3.17896	2.92848	3.16409	3.28479	3.0229	3.18819	2.93339
LARP1P1	5.62714	6.03601	5.70435	6.14904	5.89188	5.41203	5.79956	5.98824	5.7381	5.65008	5.79012	6.12999
GRIK1-AS2	3.90927	3.9234	3.98573	3.77945	4.21526	3.76984	3.92565	3.75371	4.27136	3.88511	4.11469	3.92844
NEK2P2	7.68987	7.77457	7.30091	7.2819	7.568	7.04576	7.78934	7.55926	7.22017	7.74841	7.81414	7.54218
NEK2P4	3.53996	3.58581	3.04573	3.45147	4.29155	3.35243	3.87749	3.72033	3.67799	3.97682	3.71774	3.75874
DYNLT3P2	2.33785	2.6775	2.86268	2.7095	2.60099	2.5337	2.60606	2.81539	2.8984	2.46823	2.55961	2.75416
ZBED6	8.56841	8.89739	8.58182	7.00879	8.23324	9.05159	8.02426	7.89354	8.87897	8.35203	8.18811	7.71432
PARP2	8.32806	8.0592	8.12676	9.13638	8.24555	8.40844	8.11627	8.20908	8.60544	7.66487	7.6323	7.21984
PARP3	6.63851	6.65427	7.0942	6.85345	6.99666	7.24519	6.65745	6.91735	6.54186	6.85954	6.8674	6.59598
CDH5	5.46498	5.78578	5.56548	5.39839	5.45218	5.31028	5.71228	5.68832	5.40149	5.57354	5.89951	5.704
TOM1L1	7.99143	7.06262	8.27474	8.45019	8.4109	8.64599	7.91125	8.13801	8.75725	8.04225	8.05732	7.91249
FXNP2	5.22069	5.8	5.51322	5.73551	5.76434	5.41862	5.60256	5.59462	5.25066	5.51909	5.30298	5.98537
LOC100418707	2.63844	3.11238	3.69133	3.29452	3.05878	2.92611	3.19203	3.2184	2.82708	2.96756	3.5649	3.232
LOC100418712	3.82682	3.69197	3.66043	4.03963	3.62075	3.544	4.04479	4.24656	3.30462	3.8565	4.05284	3.83188
LOC100418716	3.55089	3.87963	3.74506	3.56326	3.48023	3.37489	3.51325	3.76205	3.4836	3.4952	3.98979	3.48012
SEPT7P6	3.97737	4.30829	4.00404	4.58352	3.68548	3.87708	4.04968	3.64266	4.12806	3.80007	3.94767	3.90245
CCNJP2	4.71755	4.93956	5.01705	4.95587	4.74093	4.65895	4.87524	5.09729	5.00294	5.102	4.92367	4.76601
KRT8P40	5.83024	5.43457	5.68016	6.11359	6.14706	5.89246	5.92114	5.88505	5.54046	5.92981	6.26817	5.85436
SEPT7P8	3.49654	3.46571	3.30567	3.34472	2.96244	3.11744	3.31038	3.04625	3.30205	3.20524	3.08436	3.41802
KRT8P33	7.74113	7.79194	8.23369	7.97167	7.85543	8.00169	8.44903	7.88919	7.97129	8.44971	8.50656	8.33734
PPP1R26P1	6.13979	6.28774	6.12093	5.73278	5.83134	5.79799	6.21831	6.19405	5.97648	6.02073	6.18228	6.31088
KRT8P46	7.30645	7.78176	7.28731	7.59609	7.33868	7.59038	7.69288	7.49276	7.32201	8.0269	7.9337	7.80451
KRT8P35	7.55798	7.5422	7.58059	7.91649	7.5898	7.74984	8.24617	7.93129	7.79278	8.17905	8.20487	8.05985
KRT8P36	4.93078	5.48053	5.80443	6.10212	5.63521	5.46501	6.04988	5.59031	5.73802	5.82289	6.11479	5.99075
KRT8P42	6.60929	6.73611	7.0153	7.3445	6.56655	7.09897	7.43396	7.29697	7.00105	7.60916	7.2433	7.26614
GOLGA2P1	5.18232	5.48721	5.27736	5.19932	5.194	4.97547	5.18115	5.24924	4.93937	5.11698	5.27039	5.27708
CLUHP6	4.86983	4.8782	4.68272	4.89308	4.7447	4.95559	5.13256	4.62321	4.66526	4.88388	4.83368	4.78401
CCNT2P1	5.16369	5.53474	4.98393	5.46614	4.61385	4.31529	4.75276	5.52137	4.6132	5.21509	5.33741	5.10887
KRT18P52	6.74747	7.20542	6.86965	7.3108	6.99707	6.92212	7.24394	7.35849	7.67771	7.40712	6.93366	7.01463
KRT18P26	6.80255	7.15294	6.94053	7.11354	6.74865	6.84223	7.23309	6.85071	7.02236	6.95022	6.85757	7.07408
PHBP4	4.52271	5.13512	4.85984	4.88458	5.06282	4.81769	5.01902	5.05197	4.84837	5.10098	5.13058	4.9824
KRT8P39	7.45506	7.75963	7.62966	7.83579	7.50814	7.47945	7.67683	7.78111	7.82681	7.73103	8.07021	7.65539
KRT18P54	4.87681	5.76273	4.84132	5.69614	4.83834	5.14487	6.02206	5.3672	5.82588	5.7053	5.40811	5.40473
KRT8P38	4.74393	5.14501	4.75334	4.87712	4.87897	4.74216	5.09938	4.82928	4.91894	4.81188	5.13927	5.07052
PHBP8	5.66282	6.03541	5.33381	6.05796	5.91354	5.62315	6.18643	6.08489	5.79661	5.64894	5.78654	5.86574
KRT8P34	5.92119	5.75084	6.12319	6.05008	5.62971	5.77215	5.92119	5.76727	5.8178	6.05777	6.14487	5.97298
PHBP10	4.87938	5.42745	5.85642	5.34	5.43452	5.10851	5.72948	5.39197	5.53497	5.39715	5.62915	5.98551
PHBP12	4.80314	5.00063	5.01183	5.33867	5.24086	4.73494	4.88063	4.77553	5.01385	4.93876	5.19028	5.2002
KRT18P60	3.87673	4.36152	4.30525	3.90578	3.99784	3.70609	4.4416	4.3098	3.9926	4.27762	4.4628	4.13685
[truncated: 34,285 more rows]

## Sheet: Fig.3G
Control	Rapamycin	Rapamycin +MLSI-1
49.1524	30.8666	65.8475
41.1583	32.5304	49.8507
16.5198	72.1496	66.7426
14.3966	44.6898	52.342
31.254	45.9491	37.1368
30.3892	34.8454	28.4344
26.5961	36.0003	44.0822
22.8881	54.8854	73.0726
14.9749	28.8897	78.5453
27.2167	32.0394	68.6132
31.2801	32.9267	71.4918
26.7573	31.4456
30.306	35.7746
15.5605	44.5135
42.5033	43.087
42.2401	81.8265
44.5333	70.4863
36.9423	90.0123
44.0742	85.7548
39.0611	72.4152
41.5173	66.3349
37.4144	57.8935
34.8614	75.7067
40.7597	80.703
42.1162	64.428
41.4774	63.8124
44.5469	72.1013
38.3894	66.7116
38.5819	74.142
31.6186	67.5123
34.1208	58.6888
42.7486	64.0928
40.0813	85.4209
45.8104	80.9242
43.8953	88.9834
45.0932	78.5236
43.1491
46.6893
42.323
40.3473

## Sheet: Fig.3I
Control	MLSI1	BAPTA
50.0078	37.2156	39.2997
86.641	39.7006	44.8984
74.7007	39.2519	32.2874
69.1185	43.8221	37.2326
72.4111	43.7675	35.767
74.4206	79.055	44.3781
80.8511	80.028	35.277
74.5507	40.625	35.9762
73.5573	45.6777	37.5304
70.8698	44.1561	37.0012
65.8636	40.0011	34.5192
86.7636	48.236	38.0935
68.5545	19.8965	38.5008
60.1217	22.2813	34.6237
55.4857	31.194	29.2774
71.451	41.4903
76.5839	39.8917
	41.7984
	43.1999
	40.4895
	43.4031
	38.6096
