# Supplementary material for: Transcription factor EB regulates phosphatidylinositol-3-phosphate levels that control lysosome positioning in the bladder cancer model
Source: Commun Biol. 2023 Jan 28;6:114. doi: 10.1038/s42003-023-04501-1 (PMC9884284; doi:10.1038/s42003-023-04501-1)
Supplement: Supplementary file 7 — Supplementary Data 4 [file 42003_2023_4501_MOESM7_ESM.xlsx]

## Sheet: Fig.4C
Control	Rapamycin
1.15306	1.25682
1.33499	1.28088
1.29238	1.38718
1.10464	1.32042
1.23274	1.32592
1.43582	1.34128
1.21474	1.3582
1.32809	1.36284
1.27375	1.36735
1.11353	1.24943
1.16015	1.2201
1.2671	1.28274
1.31577	1.25457
1.28397	1.33988
1.12963	1.34917
1.20989	1.34642
1.3467	1.20055
1.22653	1.30737
1.2644	1.32099
1.24839	1.34222
1.25283	1.2624
1.39843	1.22003
1.25301	1.36248
1.30306	1.40525
1.30497	1.23391
1.34032
1.32592

## Sheet: Fig.4F
Control	siTFEB
1.92152	1.93095
1.91439	1.65339
1.97094	1.90751
1.95788	1.84326
1.74798	1.88115
2.03812	1.72454
1.87366	1.71698
1.83575	1.90589
1.88461	1.75123
1.87363	1.87261
1.95192	1.80293
1.7941	1.80064
1.73551	1.747
1.99171	1.74548
1.95422	1.93953
1.69378	1.77442
1.85405	1.87498
1.97637	2.01778
1.76049	1.61215
1.85401	1.76444
1.87444	1.69565
1.63586	1.73146
2.03941	1.89733
	1.61007
	1.775
	1.74974
	1.71026
	1.76119
	1.80795
	1.95569
	1.65961
	1.83148
	1.82163

## Sheet: Fig.4H
Control	Rapamycin 24h	siTFEB+Rap24h	siTFEB
0.178997	0.229936	0.269067	0.0138583
0.0893696	0.139226	0.146765	0.116827
0.113846	0.314367	0.189761	0.122373
0.195817	0.236393	0.130277	0.101595
0.224339	0.129307	0.210758	0.162064
0.263139	0.285144	0.19317	0.0519595
0.15873	0.329673	0.279157	0.132536
0.231138	0.271957	0.308161	0.0357876
0.168407	0.239348	0.250633	0.0860192
0.275951	0.203323	0.222808	0.0814728
0.23773	0.160269	0.283223	0.172759
0.203162	0.224852	0.444971	0.164307
0.000434421	0.217895	0.417644	0.166356
0	0.229395	0.309164	0.00129802
0.012702	0.138035	0.459135	0.151784
0.0722394	0.120409	0.23118	0.216049
0.035702	0.283133	0.431628	0.105387
0.043601	0.170986	0.372419	0.153901
0.0178476	0.221815	0.450528	0.126144
0.0560464	0.131111	0.306506	0.0183674
0.0969905	0.0248999	0.177305	0.0499413
0.00254474	0.144875	0.311868	0.0918532
0.0809983	0.194066	0.309905	0.193124
0.0879172	0.164594	0.278975	0.0130659
0.0813437	0.292283	0.454794	0.207819
0.15272	0.180325	0.45605	0.0565872
0.101981	0.200849	0.43347	0.070177
0.0888269	0.174366	0.328883	0.0416622
0.0896799	0.224394	0.0286985	0.113937
0.093312	0.250605	0.189491	0.0585582
0.0623054	0.278666	0.0526289	0.00887055
0.134836	0.221452	0.187934	0.0428345
0.121111	0.322181	0.139795	0.0719841
0.0681337	0.345772	0.324644	0.0878858
0.101646	0.252489	0.196855	0.0662425
0.0780623	0.100636	0.219307	0.00256599
0.0869499	0.233716	0.401643	0.0816498
0.0121084	0.122165	0.234458	0.00270397
0.0301485	0.130664	0.239106	0.179904
0.00387877	0.176816	0.526261	0.15559
0.00337881	0.204694	0.262491	0.123452
0.0405222	0.238358	0.400461	0.100614
0.0287151	0.183216	0.307855	0.157439
0.027233	0	0.322833	0.10944
0.0244009	0.14572	0.154476	0.135486
0.00667609	0.119237	0.349115	0.17546
0.043461	0.298279	0.369361	0.0403168
0.0307031	0.484299	0.265808	0.130684
0.0715484	0.265537	0.274927	0.221048
0.0103708	0.410033	0.338421	0.275838
0.0679186	0.417302	0.275973	0.161742
0.0162296	0.309392	0.272842	0.303933
0.0828662	0.218633	0.287978	0.0693377
0.116078	0.214745	0.485003	0.188935
0.00574551	0.199818	0.504236	0.279507
0.123128	0.0388763	0.555645	0.167409
0.156849	0.121757	0.400716	0.0337072
0.139774	0.348019	0.439222	0.191886
0.160149	0.219579	0.426053	0.0777118
0.162072	0.269911	0.102131	0.161689
0.131743	0.210957	0.185605	0.093691
0.0467737	0.389015	0.261866	0.262649
0.0491802	0.116214	0.328657	0.153705
0.180304	0.150621	0.300146	0.22348
0.180181	0.270598	0.345424	0.168446
0.0757405	0.237571	0.271701	0.220525
0.133233	0.33018	0.422827	0.0871105
0.100118	0.301203	0.380176	0.0627701
0	0.222399	0.322226	0.0940113
0.00150809	0.474541	0.474262	0.152746
0.0176614	0.33823	0.281254	0.0787316
0.00291899	0.32193	0.384804	0.0391242
0.00272411	0.369633	0.379566	0.0811264
0.127608	0.300159	0.35416	0.139018
0.0130337	0.296187	0.369976	0.0583436
0.0481413	0.381741	0.295264	0.0707831
0.0402832	0.326856	0.226176	0.0669575
0.0494042	0.279322	0.21901	0.107495
0.038282	0.259619	0.323904	0.106941
0.0277459	0.238973	0.408429	0.116881
0.0735997	0.127385	0.320947	0.144165
0.10278	0.226816	0.480082	0.0879153
0.06833	0.0461634	0.284569	0.107658
0.188425	0.171457	0.201058	0.0798195
0.0656664	0.191456	0.367718	0.036194
0.106914	0.179841	0.355249	0.116224
0.0858255	0.26766	0.307239	0.130572
0.0828531	0.132288	0.318525	0.242983
0.0884305	0.34346	0.248426	0.130013
0.074916	0.211988	0.325636	0.0546383
0.0164228	0.210717	0.317864	0.124711
0.0704661	0.190207	0.404542	0.106839
0.0505359	0.0823068	0.242702	0.179261
0.0240835	0.207303	0.365341	0.178388
0.0517721	0.308039	0.416332	0.233194
0.0709872	0.307816	0.356443	0.0924628
0.133204	0.19881	0.266846	0.13743
0.107103	0.166025	0.239288	0.13724
0.116585	0.00256681	0.184466	0.0420941
0.132058	0.265467	0.144186	0.0248126
0.089844	0.357898	0.2496	0.138439
0.0345518	0.161847	0.162647	0.132857
0.167798	0.116212	0.191319	0.360385
0.114302	0.0698675	0.319598	0.184479
0.147803	0.269291	0.249628	0.0776727
0.0481097	0.222051	0.25579	0.116888
0.114284	0.183787	0.356681	0.1844
0.0523425	0.146244	0.515499	0.137453
0.0930171	0.0422843	0.414011	0.0623109
0.140591	0.181162	0.288444	0.130707
0.0962004	0.0241204	0.226479	0.117755
0.131799	0.0933513	0.315879	0.0546074
0.159628	0.20551	0.29566	0.0876106
0.145068	0.259492	0.372542	0.00984093
0.171982	0.288538	0.150818	0.0452174
0.142319	0.380935	0.327	0.0719068
0.216506	0.35375	0.308859	0.122747
0.165247	0.48576	0.287875	0.0316906
0.180657	0.373284	0.140115	0.0554473
0.153254	0.414275	0.436247	0.176888
0.162789	0.173963	0.229836	0.168638
0.145251	0.400816	0.245817	0.130137
0.0635323	0.459557	0.416359	0.0909547
0.10007	0.0366531	0.263614	0.204612
0.0327458	0.163662	0.378132	0.182645
0.156381	0.0698725	0.247301	0.253455
0.0733711	0.313167	0.179	0.254463
0.0782439	0.147176	0.203939	0.144906
0.00339731	0.0946839	0.279438	0.151116
0.0292438	0.0772303	0.209022	0.156795
0.0498261	0.21149	0.368809	0.235003
0.0702504	0.238216	0.399503	0.150893
0.170109	0.251971	0.158903	0.200275
0.13016	0.257003	0.398267	0.209475
0.0400545	0.275806	0.147888	0.197415
0.21658	0.145366	0.20634	0.186821
0.134833	0.304383	0	0.105895
0.171036	0.169771	0.230859	0.205014
0.25828	0.314413	0.342023	0.24915
0.231473	0.305674	0.375422	0.251536
0.115771	0.195962	0.327509	0.124373
0.28269	0.0864445	0.436547	0.119986
0.078331	0.218878	0.505998	0.131905
0.221572	0.197884	0.342983	0.0154053
0.247733	0.104615	0.364228	0.00750843
0.171904	0.0855425	0.430019	0.0532553
0.332634	0.178911	0.423332	0.0430691
0.114059	0.156722	0.345101	0.127437
0.323678	0.263938	0.437713	0.0467514
0.167562	0.236898	0.350889	0.0681353
0.261678	0.289341	0.317567	0.189878
0.234409	0.244351	0.395126	0.0349119
0.301241	0.428299	0.235301	0.0291714
0.188004	0.239775	0.221235	0.0891758
	0.260977	0.324324	0.147025
	0.179783	0.301235	0.166148
	0.232786	0.242225	0.170226
	0.369122	0.245854	0.122999
	0.248474	0.25564	0.220035
	0.269351	0.290401	0.115198
	0.135304	0.24859	0.179005
	0.303717	0.139622	0.217237
	0.125729	0.318968	0.0561424
	0.240065	0.255371	0.134431
	0.242286	0.328551	0.159917
	0.0997189	0.148362	0.178007
	0.198666	0.256284	0.179761
		0.352751	0.0982663
		0.185559	0.0859241
		0.110497	0.193918
		0.276317	0.0599003
		0.356783	0.108442
		0.194784	0.0766967
		0.204092	0.0542722
		0.104725	0.0902086
		0.27187	0.0607854
		0.221983	0.114995
		0.357153	0.148728
		0.0996532	0.0560296
		0.226293	0.160023
		0.283605	0.19663
		0.390833	0.134887
		0.176253	0.151093
		0.421239	0.169428
			0.147254
			0.16611
			0.0876965
			0.078219
			0.14193
			0.114788
			0.104937
			0.21231
			0.0895343
			0.19139
			0.0681486
			0.294489
			0.0838483
			0.117884
			0.182231
			0.285493
			0.0969015
			0.221904
			0.0616858
			0.235715
			0.151257
			0.173276
			0.0435056
			0.0944867
			0.108323
			0.0765277
			0.237077
			0.398659
			0.102205
			0.261677
			0.0637528
			0.0350009
			0.0758185
			0.108925
			0.00147936
			0.0715093
			0.0717109
			0.137983
			0.184518
			0.088643
			0.0431419
			0.140906
			0.101386
			0.174659
			0.229774
			0.143345
			0.125908
			0.253474
			0.22299
			0.244782
			0.17467
			0.266415
			0.148903
			0.22474
			0.192893
			0.188103
			0.186125
			0.171502

## Sheet: Fig.4J
Control	siTFEB
0.252077	0.0423139
0.0190367	0.005324
0.141306	0.0173364
0.0914559	0.0312928
0.134074	0.089284
0.097449	0.0784565
0.163365	0.0755023
0.0604944	0.00443997
0.0592954	0.0141833
0.1355	0.0317665
0.11685	0.0653655
0.120197	0.0479751
0.0897902	0.162569
0.0980606	0.156273
0.0860784	0.00294283
0.0948765	0.0264005
0.146342	0.0455175
0.212966	0.0674991
0.206251	0.13036
0.024185	0.123801
0.0358946	0.142351
0.0605432	0.0783007
0.0344452	0.00497369
0.10833	0.0349087
0.115503	0.0299124
0.111785	0.0659896
0.184879	0.127574
0.0375012	0.122672
0.0599708	0.189359
0.188333	0.0107057
0.16739	0.00439563
0.0499216	0.0401332
0.105264	0.107252
0.168339	0.0484632
0.315736	0.0917299
0.234759	0.0198887
0.188101	0.0675455
0.183824	0.0755582
0.243365	0.114384
0.0756283	0.130634
0.153838	0.120367
0.0477914	0.0167142
0.117601	0.0137989
0.0964529	0.0246585
0.217091	0.0437708
0.176545	0.0160814
0.168214	0.111992
0.0778727	0.223955
0.229474	0.25723
0.00542999	0.172175
0.105829	0.2632
0.039356	0.00610863
0.00877533	0.0253369
0.313969	0.0828372
0.0990363	0.106913
0.17574	0.10022
0.100127	0.113793
0.0920593	0.118036
0.333535	0.187556
0.422582	0.0205143
0.152372	0.0408427
0.258118	0.0204508
0.111357	0.101333
0.193052	0.104165
0.162701	0.0945021
0.206401	0.0732538
0.109274	0.156519
0.128083	0.116671
0.079959	0.147631
0.248871	0.163523
0.0994776	0.255847
0.173362	0.243931
0.0786218	0.0393011
0.0960428	0.0753063
0.219207	0.0734345
0.254664	0.0926258
0.135204	0.122818
0.194565	0.118095
0.0550363	0.19355
0.0358058	0.150608
0.186511	0.158423
0.164689	0.227377
0.143495	0.180245
0.0712882	0.0321511
0.153269	0.0715719
0.341079	0.103377
0.175199	0.119132
0.179398	0.200581
0.198988	0.0735192
0.282593	0.114099
0.239408	0.164485
0.104803	0.106253
0.144458	0.328284
0.129576	0.119578
0.156085	0.00831532
0.112922	0.0337689
0.132849	0.058205
0.197878	0.0948514
0.108515	0.0699187
0.0753688	0.252835
0.0584368	0.214333
0.191267	0.244553
0.187655	0.0497237
0.108187	0.0363837
0.0870529	0.0394128
0.183003	0.0988588
0.169617	0.0972541
0.25258	0.173371
0.191115	0.0483167
0.186403	0.130423
0.144519	0.132067
0.133348	0.181081
0.170896	0.0423701
0.194878	0.108412
0.220058	0.162918
0.248738	0.0778532
0.199421	0.164073
0.217677	0.169939
0.191678	0.175088
0.225981	0.0254634
0.215917	0.115771
0.129956	0.0914973
0.241046	0.108567
0.406072	0.163541
0.230341	0.227354
0.12762	0.261571
0.268171	0.417931
0.22095	0.252162
0.0856393	0.194959
0.126026	0.176154
0.117541	0.188041
	0.107473
	0.177127
	0.227321
	0.0680218
	0.124909
	0.112292
	0.116809
	0.135295
	0.152538
	0.149914
	0.155643
	0.145347
	0.162653
	0.200798
	0.288913
	0.155451
	0.143277
	0.0505531
	0.0517459
	0.0348117
	0.089981
	0.119345
	0.120411
	0.0501488
	0.116345
	0.160135
	0.201257
	0.200095
	0.246871
	0.17102
	0.183113
	0.141179
	0.193404
	0.104416
	0.123053
	0.16474
