# Supplementary material for: Transcription factor EB regulates phosphatidylinositol-3-phosphate levels that control lysosome positioning in the bladder cancer model
Source: Commun Biol. 2023 Jan 28;6:114. doi: 10.1038/s42003-023-04501-1 (PMC9884284; doi:10.1038/s42003-023-04501-1)
Supplement: Supplementary file 8 — Supplementary Data 5 [file 42003_2023_4501_MOESM8_ESM.xlsx]

## Sheet: Fig.5B
Control	siTFEB
0.235727	0.0197906
0.134159	0.0515932
0.197533	0.0973938
0.0394317	0.0870295
0.0649985	0.138332
0.0697599	0.0709015
0.0470981	0.126732
0.00824858	0.0260924
0.0879505	0.0483247
0.0602274	0.105002
0.0427191	0.284288
0.204462	0.154529
0.163103	0.0136477
0.203887	0.105494
0.00654631	0.030885
0.0187067	0.00495438
0.16106	0.0149298
0.257796	0.0212216
0.125862	0.0227317
0.134106	0.0450841
0.114763	0.0617836
0.138354	0.0383802
0.227169	0.0980068
0.148574	0.0588251
0.0199041	0.0544765
0.197854	0.0420351
0.0253731	0.0972913
0.00907052	0.220153
0.367662	0.0808412
0.251651	0.105296
0.119729	0.0231953
0.0916031	0.0768729
0.149697	0.141717
0.364162	0.241212
0.250251	0.201071
0.0581751	0.427152
0.191338	0.0558595
0.0205642	0.0153525
0.0276547	0.103518
0.00956565	0.0448123
0.216771	0.0523706
0.010131	0.0212565
0.0410055	0.125126
0.246598	0.156924
0.388324	0.0521114
0.467384	0.0414517
0.678237	0.228777
0.981075	0.0610903
0.0353116	0.111928
0.211045	0.0900282
0.308534	0.0035426
0.0756672	0.00401341
0.163089	0.00203211
0.478603	0.0019443
0.00471283	0.0016708
0.3207	0.0398382
0.0542866	0.00190813
0.457291	0.0382509
0.166383	0.100525
0.00997634	0.00136382
0.396912	0.000705294
0.0245519	0.00468472
0.00968214	0.00105063
0.0831026	0.00236754
0.260423	0.0179934
0.00243345	0.0111149
0.0167141	0.00384955
0.0235431	0.024357
0.0396984	0.0236109
0.121623	0.00810176
0.251557	0.0214285
0.0374074	0.00645277
0.00109123	0.0363366
0.00936864	0.0293183
0.0241657	0.0210295
0.0202719	0.00841046
0.0263244	0.000292959
0.0210539	0.0276967
0.0179385	0.0264526
0.0321236	0.0355386
0.0472829	0.000237265
0.0466703	0.000689768
0.0681862	0.000780556
0.0838596	0.00189994
0.0322732	0.00415176
0.105777	0.0189946
0.130025	0.0426726
0.0708335	0.0414162
0.00940558	0.0219668
0.00408366	0.0718032
0.00415935	0.0938173
0.0176038	0.00223105
0.0290155	0.0240773
0.0153595	0.00680489
0.0197288	0.0101212
0.0396754	0.00991855
0.0159624	0.0131878
0.0437378	0.0225006
0.0292089	0.0574184
0.049498	0.0323057
0.0584866	0.0417865
0.0585739	0.0115846
0.0835427	0.00505726
0.0769317	0.00645995
0.0664087	0.0145348
0.026165	0.0417087
0.0716116	0.0080862
0.0466894	0.0161843
0.0302143	0.0137714
0.0354906	0.0132766
0.0413114	0.00806194
0.10382	0.0274897
0.0437493	0.0187652
0.0724872	0.0284848
0.0555586	0.00041798
0.0468658	0.00139929
0.100249	0.00620342
0.032943	0.00274799
0.0286158	0.00110718
0.0703159	0.00224854
0.00990435	0.00641773
0.0262531	0.00649664
0.03335	0.00426115
0.0396606	0.00958684
0.0225491	0.010139
0.0823954	0.00570414
0.0233948	0.0112099
0.0759847	0.00607816
0.0407945	0.0110799
0.030839	0.014246
0.0734055	0.00956102
0.0317927	0.0101825
	0.0184082
	0.0172256
	0.0168863
	0.0131139
	0.010088
	0.00785441
	0.0504356
	0.0162323
	0.0337799
	0.0364807
	0.0444921
	0.0633265
	0.0761039
	0.0667759
	0.02162
	0.0182978
	0.0180387
	0.00972577
	0.038787
	0.017583
	0.0929415
	0.0238607
	0.0264741
	0.0669442
	0.0358779
	0.0420102
	0.0471181
	0.0487515
	0.00592528
	0.00464501
	0.00524937
	0.00763601
	0.0417577
	0.0592562
	0.0139743
	0.0195771
	0.0187482
	0.0377615
	0.0730785
	0.0174475
	0.0262608
	0.0207583
	0.0611889
	0.0342338
	0.0341985
	0.0571546
	0.098123
	0.0767666
	0.0030748
	0.0104775
	0.0948302
	0.00694534
	0.0892586
	0.0147267
	0.0590341
	0.0486921

## Sheet: Fig.5D
Control	siTFEB
0.171188	0.0734165
0.0875127	0.215599
0.0723058	0.0104616
0.171602	0.0258457
0.165048	0.0226698
0.026596	0.00223288
0.058123	0.0533655
0.123858	0.0302863
0.0677961	0.0117348
0.382224	0.0378946
0.361973	0.0176022
0.0671108	0.0170174
0.0784939	0.0141891
0.0760322	0.021128
0.0344464	0.0775968
0.0565495	0.0213571
0.0984228	0.0380125
0.0468192	0.0613426
0.0264883	0.0437356
0.0530791	0.190415
0.0590842	0.0953808
0.203759	0.108174
0.145316	0.0185157
0.256486	0.0744055
0.318916	0.13038
0.247359	0.0414443
0.2303	0.0564297
0.0919171	0.0571227
0.16685	0.0285915
0.178464	0.0380192
0.210845	0
0.199182	0.00990061
0.185442	0.0182681
0.0181321	0.0451304
0.0310768	0.0288532
0.0518237	0.0240956
0.0212713	0.124514
0.0124613	0.0690124
0.0720808	0.0486498
0.0917146	0.0290337
0.0760778	0.0474434
0.129605	0.0495498
0.15141	0.0435451
0.0654276	0.00259177
0.29419	0.00084491
0.137517	0.0323488
0.0860371	0.0550586
0.0733406	0.0266765
0.0250447	0.0750806
0.122712	0.0959666
0.0688093	0.106231
0.0522215	0.138258
0.0329626	0.0477964
0.0448005	0.0569347
0.0198859	0.0918636
0.0523255	0.147755
0.0253157	0.122468
0.0573443	0.0944835
0.0979773	0.0501624
0.0922768	0.0709576
0.0925226	0.127848
0.0897619	0.0576456
0.0504141	0.0746846
0.061887	0.037658
0.108062	0.067421
0.0675125	0.0353328
0.0870773	0.0218434
0.114151	0.0134579
0.0581784	0.0186486
0.110172	0.0472299
0.135523	0.0524924
0.230751	0.0315584
0.209147	0.0281761
0.173879	0.0436217
0.187924	0.0533966
0.204039	0.188241
0.132391	0.0801344
0.0472811	0.074974
0.039101	0.00915099
0.0395672	0.0998944
0.0433928	0.00712707
0.0361468	0.171669
0.0237054	0.202194
0.206505	0.13958
0.231463	0.0525981
0.283517	0.00472594
0.0669655	0.081555
0.181119	0.0464379
0.0366712	0.0293443
0.0836616	0.0482738
0.173269	0.0107293
0.176166	0.0789689
0.0526009	0.0479487
0.0753188	0.0374474
0.0859332	0.052661
0.0669461	0.0161017
0.0167911	0.103731
0.091381	0.0575871
0.0581688	0.0164867
0.0575624	0.0303699
0.0665455	0.00265688
0.0232776	0.0242437
0.002078	0.0227302
0.144111	0.0192864
0	0
0	0.016161
0.300621	0.00251242
0.309717	0.0232283
0.188743	0.0598243
0.00523078	0.00898843
0.0119541	0.0350595
0.0619715	0.0251166
0.0499868	0.0602241
0.0584341	0.00531722
0.112894	0.0298812
0.0879715	0.0163548
0.00243577	0.00164805
0.0163103	0.00814842
0.0514877	0.00352206
0.0370592	0.00573527
0.0608426	0.0490155
0.0480773	0.0472224
0.08169	0.00964706
0.0400204	0.0523383
0.167139	0.106166
0.1013	0.0179625
0.0916328	0.0877199
0.0875511	0.0249758
0.05392	0.199134
0.121868	0.0733789
0.206819	0.0443354
0.194789	0.0367191
0.0223772	0.00105256
0.0113309	0.0398981
0.00968841	0.0601426
0.0319538	0.173105
0.05089	0.000699008
0.0406267	0.00167105
0.0366608	0.00156111
0.108073	0.00521184
0.0254936	0.0145801
0.0406278	0.0845821
0.0413801	0.0856328
0.102588	0.065508
0.0872683	0.0455964
0.0681421	0.0703749
0.106535	0.0769355
0.138802	0.00740055
0.149519	0.151888
0.058829	0.0375237
0.132602	0.0367901
0.181921	0.0330697
0.0644533	0.0312434
0.0670549	0.0844858
0.114925	0.0842162
0.144775	0.0759966
0.165643	0.0840812
0.235194	0.036524
0.0431706	0.0170354
0.0407523	0.0203605
0.103219	0.0559014
0.0498414	0.214835
0.0547573	0.0162167
0.0961613	0.0487467
0.0209355	0.0345704
0.0320048	0.0536748
0.0402138	0.020953
0.0450414	0.0375507
0.0642771	0.0282789
0.0717919	0.0532496
0.0279069	0.00120459
0.0949311	0.00382198
0.0990406	0.0164753
0.0796751	0.00786078
0.446901	0.00279608
0.0755309	0.00579589
	0.0180372
	0.0280037
	0.0126395
	0.045299
	0.0451169
	0.0168003
	0.0324245
	0.0266628
	0.0288632
	0.0339303
	0.0337584
	0.0327029
	0.0398629
	0.0769937
	0.0420951
	0.0403797
	0.0267373
	0.0269349
	0.126836
	0.0534671
	0.101513
	0.135121
	0.0956308
	0.180205
	0.0754115
	0.153433
	0.0943273
	0.30675
	0.034648
	0.0352038
	0.0490811
	0.0412581
	0.262183
	0.0634306
	0.0533154
	0.121658
	0.248671
	0.184125
	0.402128
	0.41989
	0.0174756
	0.00487413
	0.0095212
	0.0332252
	0.0401074
	0.0390507
	0.0599147
	0.044782
	0.0343417
	0.0467129
	0.138847
	0.0314512
	0.052941
	0.0786823
	0.0584832
	0.0723276
	0.0932038
	0.129677
	0.117925
	0.0867546
	0.00642263
	0.0168806
	0.13575
	0.0251675
	0.17069
	0.047223
	0.0869057
	0.221626

## Sheet: Fig.5F
JMSU1
Control	siTFEB
1	0.687385
1	0.691684
1	0.773801
1	0.934559

## Sheet: Fig.5I
Control	Wortmannin
1.46396	1.49711
1.96417	1.60024
1.92299	1.43867
1.60323	1.60732
1.47867	1.31556
1.67111	1.49416
1.4363	1.57433
2.12601	1.45351
1.58062	1.5657
1.9567	1.68412
1.54677	1.43672
2.05981	1.33694
1.68812	1.3901
1.59546	1.40629
2.02651	1.98579
1.91165	1.57634
2.05337	1.48861
1.7105	1.50974
1.71527	1.71498
	1.61746
	1.56406
	1.6691
	1.42911
	1.3881
	1.38438
